# Supplementary material for: A Thorough Characterization of the Tellurocyanate Anion
Source: Angew Chem Int Ed Engl. 2025 Jun 3;64(31):e202507543. doi: 10.1002/anie.202507543 (PMC12304862; doi:10.1002/anie.202507543)
Supplement: Supplementary file 2 — Supporting Information [file ANIE-64-e202507543-s001.cif]

data_Kcrypt222TeCN
_audit_creation_date               2024-12-03
_audit_creation_method
;
Olex2 1.5
(compiled 2023.03.06 svn.rbb2c1857 for OlexSys, GUI svn.r6748)
;
loop_
  _audit_author_name
  _audit_author_email
  _audit_author_address
 'Tambornino, F.' frank.tambornino@chemie.uni-marburg.de
;
Philipps-Universit�4 Marburg
Hans-Meerwein-Stra�% 4
Marburg
35043
Germany
;

_audit_contact_author_address      ?
_audit_contact_author_email        ?
_audit_contact_author_name         ''
_audit_contact_author_phone        ?
_publ_contact_author_id_orcid      ?
_publ_section_references
;
Bourhis, L.J., Dolomanov, O.V., Gildea, R.J., Howard, J.A.K., Puschmann, H.
 (2015). Acta Cryst. A71, 59-75.

Dolomanov, O.V., Bourhis, L.J., Gildea, R.J, Howard, J.A.K. & Puschmann, H.
 (2009), J. Appl. Cryst. 42, 339-341.

Sheldrick, G.M. (2015). Acta Cryst. A71, 3-8.
;
_chemical_formula_moiety           'C N Te, C18 H35 K N2 O6'
_chemical_formula_sum              'C19 H35 K N3 O6 Te'
_chemical_formula_weight           568.208
loop_
  _atom_type_symbol
  _atom_type_scat_dispersion_real
  _atom_type_scat_dispersion_imag
  _atom_type_scat_Cromer_Mann_a1
  _atom_type_scat_Cromer_Mann_a2
  _atom_type_scat_Cromer_Mann_a3
  _atom_type_scat_Cromer_Mann_a4
  _atom_type_scat_Cromer_Mann_b1
  _atom_type_scat_Cromer_Mann_b2
  _atom_type_scat_Cromer_Mann_b3
  _atom_type_scat_Cromer_Mann_b4
  _atom_type_scat_Cromer_Mann_c
  _atom_type_scat_source
  _atom_type_scat_dispersion_source
 C 0.00347 0.00161 2.31000 1.02000 1.58860 0.86500 20.84390 10.20750 0.56870
 51.65120 0.21560 'International Tables Volume C Table 6.1.1.4 (pp. 500-502)'
 'Henke, Gullikson and Davis, At. Data and Nucl. Data Tables, 1993, 54, 2'
 H 0.00000 0.00000 0.49300 0.32291 0.14019 0.04081 10.51090 26.12570 3.14236
 57.79970 0.00304 'International Tables Volume C Table 6.1.1.4 (pp. 500-502)'
 'Henke, Gullikson and Davis, At. Data and Nucl. Data Tables, 1993, 54, 2'
 K 0.21174 0.26561 8.21860 7.43980 1.05190 0.86590 12.79490 0.77480 213.18700
 41.68410 1.42280 'International Tables Volume C Table 6.1.1.4 (pp. 500-502)'
 'Henke, Gullikson and Davis, At. Data and Nucl. Data Tables, 1993, 54, 2'
 N 0.00653 0.00323 12.21260 3.13220 2.01250 1.16630 0.00570 9.89330 28.99750
 0.58260 -11.52900 'International Tables Volume C Table 6.1.1.4 (pp. 500-502)'
 'Henke, Gullikson and Davis, At. Data and Nucl. Data Tables, 1993, 54, 2'
 O 0.01158 0.00611 3.04850 2.28680 1.54630 0.86700 13.27710 5.70110 0.32390
 32.90890 0.25080 'International Tables Volume C Table 6.1.1.4 (pp. 500-502)'
 'Henke, Gullikson and Davis, At. Data and Nucl. Data Tables, 1993, 54, 2'
 Te -0.41596 1.76393 19.96440 19.01380 6.14487 2.52390 4.81742 0.42088 28.52840
 70.84030 4.35200 'International Tables Volume C Table 6.1.1.4 (pp. 500-502)'
 'Henke, Gullikson and Davis, At. Data and Nucl. Data Tables, 1993, 54, 2'

_space_group_crystal_system        'monoclinic'
_space_group_IT_number             14
_space_group_name_H-M_alt          'P 1 21/c 1'
_space_group_name_Hall             '-P 2ybc'
loop_
  _space_group_symop_id
  _space_group_symop_operation_xyz
 1 x,y,z
 2 -x,y+1/2,-z+1/2
 3 -x,-y,-z
 4 x,-y-1/2,z-1/2

_symmetry_Int_Tables_number        14
_cell_length_a                     11.7362(5)
_cell_length_b                     14.3520(5)
_cell_length_c                     14.9300(7)
_cell_angle_alpha                  90
_cell_angle_beta                   92.161(4)
_cell_angle_gamma                  90
_cell_volume                       2512.99(18)
_cell_formula_units_Z              4
_cell_measurement_reflns_used      27873
_cell_measurement_temperature      100
_cell_measurement_theta_max        29.40
_cell_measurement_theta_min        1.74
_exptl_absorpt_coefficient_mu      1.385
_exptl_absorpt_correction_T_max    0.9017
_exptl_absorpt_correction_T_min    0.2434
_exptl_absorpt_correction_type     multi-scan
_exptl_absorpt_process_details
;
STOE LANA, absorption correction by scaling of reflection intensities.
J. Koziskova, F. Hahn, J. Richter, J. Kozisek, "Comparison of different
absorption corrections on the model structure of tetrakis(\m~2~-acetato)-
diaqua-di-copper(II)", Acta Chimica Slovaca, vol. 9, no. 2, 2016, pp. 136 - 140.
Afterwards a spherical absorption correction was performed within STOE LANA.
;
_exptl_crystal_colour              'clear colourless'
_exptl_crystal_colour_lustre       clear
_exptl_crystal_colour_modifier     .
_exptl_crystal_colour_primary      colourless
_exptl_crystal_density_diffrn      1.502
_exptl_crystal_density_meas        ?
_exptl_crystal_density_method      'not measured'
_exptl_crystal_description         plate
_exptl_crystal_F_000               1155.927
_exptl_crystal_size_max            0.1
_exptl_crystal_size_mid            0.05
_exptl_crystal_size_min            0.05
_exptl_crystal_size_rad            0.050
_diffrn_reflns_av_R_equivalents    0.0774
_diffrn_reflns_av_unetI/netI       0.0509
_diffrn_reflns_Laue_measured_fraction_full  1.0000
_diffrn_reflns_Laue_measured_fraction_max  1.0000
_diffrn_reflns_limit_h_max         16
_diffrn_reflns_limit_h_min         -16
_diffrn_reflns_limit_k_max         19
_diffrn_reflns_limit_k_min         -18
_diffrn_reflns_limit_l_max         20
_diffrn_reflns_limit_l_min         -20
_diffrn_reflns_number              37988
_diffrn_reflns_point_group_measured_fraction_full  1.0000
_diffrn_reflns_point_group_measured_fraction_max  1.0000
_diffrn_reflns_theta_full          25.2417
_diffrn_reflns_theta_max           27.50
_diffrn_reflns_theta_min           1.74
_diffrn_ambient_temperature        100
_diffrn_detector                   'image plate (34 cm diameter)'
_diffrn_detector_area_resol_mean   6.67
_diffrn_detector_type              'STOE Imaging Plate'
_diffrn_measured_fraction_theta_full  1.0000
_diffrn_measured_fraction_theta_max  1.0000
_diffrn_measurement_details
;
 360 frames, detector distance = 100 mm
;
_diffrn_measurement_device         '2-circle diffractometer'
_diffrn_measurement_device_type    'STOE IPDS 2T'
_diffrn_measurement_method         'rotation method, \w scans'
_diffrn_radiation_collimation      '0.5 mm diameter, monocapillary'
_diffrn_radiation_monochromator    'plane graphite'
_diffrn_radiation_polarisn_norm    0
_diffrn_radiation_probe            x-ray
_diffrn_radiation_type             'Mo K\a'
_diffrn_radiation_wavelength       0.71073
_diffrn_source                    
 'sealed X-ray tube, 12 x 0.4 mm long-fine focus'
_diffrn_source_current             0.000
_diffrn_source_power               0.000
_diffrn_source_voltage             0
_reflns_Friedel_coverage           0.0
_reflns_limit_h_max                15
_reflns_limit_h_min                -15
_reflns_limit_k_max                18
_reflns_limit_k_min                0
_reflns_limit_l_max                19
_reflns_limit_l_min                0
_reflns_number_gt                  4418
_reflns_number_total               5777
_reflns_threshold_expression       I>=2u(I)
_computing_cell_refinement
;
X-Area Recipe 1.37.0.0 (STOE, 2021)
;
_computing_data_collection
;
X-Area WinXpose 2.0.25.0 (STOE, 2022)
;
_computing_data_reduction
;
X-Area Integrate 2.5.3.0 (STOE, 2021)
X-Area LANA 2.7.5.0 (STOE, 2022)
;
_computing_molecular_graphics      'Olex2 1.5 (Dolomanov et al., 2009)'
_computing_publication_material
;
STOE & Cie GmbH, X-Area, software package for collecting single-crystal or
multi-domain crystal data on STOE area-detector diffractometers, for image 
processing, for the correction and scaling of reflection intensities and 
for outlier rejection, version 2.1, Darmstadt 2022
;
_computing_structure_refinement    'olex2.refine 1.5 (Bourhis et al., 2015)'
_computing_structure_solution      'SHELXT  (Sheldrick, 2015)'
_refine_diff_density_max           1.3041
_refine_diff_density_min           -1.4590
_refine_diff_density_rms           0.1960
_refine_ls_d_res_high              0.7697
_refine_ls_d_res_low               11.7279
_refine_ls_goodness_of_fit_ref     1.0314
_refine_ls_hydrogen_treatment      constr
_refine_ls_matrix_type             full
_refine_ls_number_constraints      53
_refine_ls_number_parameters       271
_refine_ls_number_reflns           5777
_refine_ls_number_restraints       0
_refine_ls_R_factor_all            0.0685
_refine_ls_R_factor_gt             0.0453
_refine_ls_restrained_S_all        1.0314
_refine_ls_shift/su_max            -0.0003
_refine_ls_shift/su_mean           0.0000
_refine_ls_structure_factor_coef   Fsqd
_refine_ls_weighting_details      
 'w=1/[\s^2^(Fo^2^)+(0.0554P)^2^+7.3171P] where P=(Fo^2^+2Fc^2^)/3'
_refine_ls_weighting_scheme        calc
_refine_ls_wR_factor_gt            0.1034
_refine_ls_wR_factor_ref           0.1159
_olex2_refinement_description
;
1. Fixed Uiso
 At 1.2 times of:
  All C(H) groups, All C(H,H) groups
2.a Secondary CH2 refined with riding coordinates:
 C11(H11a,H11b), C14(H14a,H14b), C4(H4a,H4b), C3(H3a,H3b), C18(H18a,H18b),
 C5(H5a,H5b), C8(H8a,H8b), C16(H16a,H16b), C6(H6a,H6b), C17(H17a,H17b), C9(H9a,
 H9b), C15(H15a,H15b), C12(H12a,H12b), C2(H2a,H2b), C19(H19a,H19b), C7(H7a,H7b),
  C13(H13a,H13b)
2.b Aromatic/amide H refined with riding coordinates:
 C10(H10)
;
_atom_sites_solution_primary       dual
loop_
  _atom_site_label
  _atom_site_type_symbol
  _atom_site_fract_x
  _atom_site_fract_y
  _atom_site_fract_z
  _atom_site_U_iso_or_equiv
  _atom_site_adp_type
  _atom_site_occupancy
  _atom_site_refinement_flags_posn
 Te1 Te 0.19908(2) 0.56837(2) 0.308148(18) 0.02306(10) Uani 1.000000 .
 K1 K 0.28303(7) 0.27104(6) 0.39915(6) 0.01942(19) Uani 1.000000 .
 O1 O 0.1882(3) 0.3661(2) 0.5446(2) 0.0232(6) Uani 1.000000 .
 O4 O 0.3849(3) 0.0884(2) 0.4239(2) 0.0239(6) Uani 1.000000 .
 O2 O 0.4244(3) 0.3717(2) 0.5217(2) 0.0251(7) Uani 1.000000 .
 O5 O 0.1631(2) 0.3501(2) 0.25232(18) 0.0215(6) Uani 1.000000 .
 O6 O 0.3976(3) 0.3035(2) 0.23777(19) 0.0223(6) Uani 1.000000 .
 O3 O 0.1456(3) 0.1081(2) 0.4024(2) 0.0262(7) Uani 1.000000 .
 N2 N 0.0286(3) 0.2861(3) 0.4029(2) 0.0209(7) Uani 1.000000 .
 N3 N 0.5400(3) 0.2478(3) 0.3960(2) 0.0238(8) Uani 1.000000 .
 N1 N 0.2203(4) 0.7837(3) 0.3619(3) 0.0321(9) Uani 1.000000 .
 C11 C 0.3121(4) 0.0171(3) 0.3877(3) 0.0288(10) Uani 1.000000 .
 H11a H 0.3037(4) 0.0243(3) 0.3232(3) 0.0345(12) Uiso 1.000000 R
 H11b H 0.3458(4) -0.0435(3) 0.4002(3) 0.0345(12) Uiso 1.000000 R
 C1 C 0.2119(4) 0.7064(3) 0.3426(3) 0.0237(9) Uani 1.000000 .
 C14 C -0.0102(4) 0.3529(3) 0.3332(3) 0.0253(9) Uani 1.000000 .
 H14a H -0.0925(4) 0.3490(3) 0.3257(3) 0.0303(11) Uiso 1.000000 R
 H14b H 0.0089(4) 0.4155(3) 0.3531(3) 0.0303(11) Uiso 1.000000 R
 C10 C 0.1981(4) 0.0229(3) 0.4283(3) 0.0298(10) Uani 1.000000 .
 H10 H 0.1666(4) -0.0221(3) 0.4647(3) 0.0357(12) Uiso 1.000000 R
 C4 C 0.2586(4) 0.4404(3) 0.5781(3) 0.0311(10) Uani 1.000000 .
 H4a H 0.2637(4) 0.4887(3) 0.5329(3) 0.0374(12) Uiso 1.000000 R
 H4b H 0.2258(4) 0.4675(3) 0.6307(3) 0.0374(12) Uiso 1.000000 R
 C3 C 0.0749(4) 0.3991(3) 0.5260(3) 0.0268(10) Uani 1.000000 .
 H3a H 0.0443(4) 0.4248(3) 0.5801(3) 0.0321(11) Uiso 1.000000 R
 H3b H 0.0763(4) 0.4482(3) 0.4815(3) 0.0321(11) Uiso 1.000000 R
 C18 C 0.5129(4) 0.3325(3) 0.2515(3) 0.0262(10) Uani 1.000000 .
 H18a H 0.5473(4) 0.3421(3) 0.1942(3) 0.0315(11) Uiso 1.000000 R
 H18b H 0.5158(4) 0.3909(3) 0.2842(3) 0.0315(11) Uiso 1.000000 R
 C5 C 0.3749(4) 0.4029(3) 0.6016(3) 0.0280(10) Uani 1.000000 .
 H5a H 0.3694(4) 0.3516(3) 0.6435(3) 0.0336(12) Uiso 1.000000 R
 H5b H 0.4219(4) 0.4512(3) 0.6295(3) 0.0336(12) Uiso 1.000000 R
 C8 C -0.0272(4) 0.1954(3) 0.3864(3) 0.0259(9) Uani 1.000000 .
 H8a H -0.1048(4) 0.1988(3) 0.4062(3) 0.0310(11) Uiso 1.000000 R
 H8b H -0.0307(4) 0.1837(3) 0.3223(3) 0.0310(11) Uiso 1.000000 R
 C16 C 0.2143(4) 0.3369(4) 0.1688(3) 0.0269(10) Uani 1.000000 .
 H16a H 0.2079(4) 0.2721(4) 0.1509(3) 0.0323(12) Uiso 1.000000 R
 H16b H 0.1753(4) 0.3746(4) 0.1232(3) 0.0323(12) Uiso 1.000000 R
 C6 C 0.5365(4) 0.3378(4) 0.5398(3) 0.0296(10) Uani 1.000000 .
 H6a H 0.5799(4) 0.3827(4) 0.5756(3) 0.0355(12) Uiso 1.000000 R
 H6b H 0.5335(4) 0.2799(4) 0.5732(3) 0.0355(12) Uiso 1.000000 R
 C17 C 0.3377(4) 0.3643(3) 0.1768(3) 0.0258(9) Uani 1.000000 .
 H17a H 0.3442(4) 0.4280(3) 0.1981(3) 0.0310(11) Uiso 1.000000 R
 H17b H 0.3711(4) 0.3610(3) 0.1185(3) 0.0310(11) Uiso 1.000000 R
 C9 C 0.0317(4) 0.1150(3) 0.4325(3) 0.0284(10) Uani 1.000000 .
 H9a H -0.0094(4) 0.0578(3) 0.4189(3) 0.0341(12) Uiso 1.000000 R
 H9b H 0.0331(4) 0.1243(3) 0.4969(3) 0.0341(12) Uiso 1.000000 R
 C15 C 0.0424(4) 0.3355(3) 0.2436(3) 0.0263(9) Uani 1.000000 .
 H15a H 0.0094(4) 0.3776(3) 0.1990(3) 0.0316(11) Uiso 1.000000 R
 H15b H 0.0269(4) 0.2721(3) 0.2243(3) 0.0316(11) Uiso 1.000000 R
 C12 C 0.4981(4) 0.0774(3) 0.3946(3) 0.0295(10) Uani 1.000000 .
 H12a H 0.5289(4) 0.0182(3) 0.4155(3) 0.0354(12) Uiso 1.000000 R
 H12b H 0.4977(4) 0.0776(3) 0.3296(3) 0.0354(12) Uiso 1.000000 R
 C2 C -0.0003(4) 0.3212(3) 0.4919(3) 0.0256(9) Uani 1.000000 .
 H2a H -0.0786(4) 0.3428(3) 0.4892(3) 0.0307(11) Uiso 1.000000 R
 H2b H 0.0048(4) 0.2701(3) 0.5344(3) 0.0307(11) Uiso 1.000000 R
 C19 C 0.5777(4) 0.2586(4) 0.3038(3) 0.0272(10) Uani 1.000000 .
 H19a H 0.6581(4) 0.2743(4) 0.3057(3) 0.0326(12) Uiso 1.000000 R
 H19b H 0.5687(4) 0.1996(4) 0.2728(3) 0.0326(12) Uiso 1.000000 R
 C7 C 0.5935(4) 0.3215(4) 0.4519(3) 0.0310(11) Uani 1.000000 .
 H7a H 0.6727(4) 0.3052(4) 0.4645(3) 0.0371(13) Uiso 1.000000 R
 H7b H 0.5923(4) 0.3793(4) 0.4181(3) 0.0371(13) Uiso 1.000000 R
 C13 C 0.5720(4) 0.1560(4) 0.4309(3) 0.0298(10) Uani 1.000000 .
 H13a H 0.6505(4) 0.1436(4) 0.4166(3) 0.0358(12) Uiso 1.000000 R
 H13b H 0.5680(4) 0.1570(4) 0.4957(3) 0.0358(12) Uiso 1.000000 R

loop_
  _atom_site_aniso_label
  _atom_site_aniso_U_11
  _atom_site_aniso_U_22
  _atom_site_aniso_U_33
  _atom_site_aniso_U_12
  _atom_site_aniso_U_13
  _atom_site_aniso_U_23
 Te1 0.02354(15) 0.02725(15) 0.01807(14) 0.00016(12) -0.00342(10) -0.00086(12)
 K1 0.0201(4) 0.0245(4) 0.0135(4) -0.0003(3) -0.0010(3) 0.0001(3)
 O1 0.0249(15) 0.0259(15) 0.0185(14) 0.0047(13) -0.0039(12) -0.0033(12)
 O4 0.0246(15) 0.0234(15) 0.0240(15) 0.0026(12) 0.0045(12) -0.0035(12)
 O2 0.0272(16) 0.0305(17) 0.0170(14) -0.0001(13) -0.0066(12) -0.0018(12)
 O5 0.0229(15) 0.0297(16) 0.0120(13) 0.0008(13) -0.0001(11) -0.0002(12)
 O6 0.0253(15) 0.0269(16) 0.0147(14) -0.0018(13) -0.0001(12) 0.0025(12)
 O3 0.0264(16) 0.0221(15) 0.0302(17) -0.0012(13) 0.0018(13) 0.0036(13)
 N2 0.0193(17) 0.0269(19) 0.0164(16) 0.0023(15) 0.0000(13) 0.0006(14)
 N3 0.0207(18) 0.034(2) 0.0162(17) -0.0038(15) 0.0012(14) 0.0011(15)
 N1 0.030(2) 0.037(2) 0.029(2) -0.0003(18) 0.0039(17) -0.0028(18)
 C11 0.037(3) 0.023(2) 0.027(2) 0.0016(19) 0.002(2) -0.0020(18)
 C1 0.020(2) 0.028(2) 0.023(2) 0.0001(18) 0.0001(16) -0.0021(18)
 C14 0.023(2) 0.035(2) 0.018(2) 0.0048(19) -0.0044(17) 0.0014(18)
 C10 0.039(3) 0.019(2) 0.031(2) -0.0011(19) -0.000(2) 0.0034(19)
 C4 0.039(3) 0.027(2) 0.027(2) 0.004(2) -0.010(2) -0.0073(19)
 C3 0.028(2) 0.032(2) 0.020(2) 0.0088(19) 0.0019(18) -0.0026(18)
 C18 0.026(2) 0.037(3) 0.0161(19) -0.009(2) 0.0029(17) 0.0029(18)
 C5 0.036(3) 0.028(2) 0.019(2) 0.002(2) -0.0097(18) -0.0058(18)
 C8 0.019(2) 0.033(2) 0.026(2) -0.0043(18) -0.0024(17) 0.0007(19)
 C16 0.032(2) 0.039(3) 0.0101(18) 0.005(2) -0.0002(17) 0.0020(18)
 C6 0.022(2) 0.044(3) 0.022(2) -0.004(2) -0.0062(18) 0.001(2)
 C17 0.035(2) 0.029(2) 0.0136(19) 0.004(2) 0.0042(17) 0.0041(17)
 C9 0.026(2) 0.031(2) 0.028(2) -0.0087(19) -0.0007(19) 0.004(2)
 C15 0.024(2) 0.038(3) 0.017(2) 0.0001(19) -0.0057(17) 0.0002(18)
 C12 0.033(2) 0.031(2) 0.025(2) 0.012(2) 0.0101(19) 0.002(2)
 C2 0.022(2) 0.036(2) 0.018(2) 0.0025(19) 0.0027(17) -0.0020(18)
 C19 0.022(2) 0.041(3) 0.019(2) -0.0004(19) 0.0057(17) 0.0035(19)
 C7 0.020(2) 0.051(3) 0.022(2) -0.012(2) -0.0038(18) 0.001(2)
 C13 0.023(2) 0.043(3) 0.023(2) 0.006(2) 0.0021(18) 0.008(2)

loop_
  _geom_bond_atom_site_label_1
  _geom_bond_atom_site_label_2
  _geom_bond_distance
  _geom_bond_site_symmetry_2
  _geom_bond_publ_flag
 Te1 C1 2.051(5) . ?
 K1 O1 2.828(3) . ?
 K1 O4 2.899(3) . ?
 K1 O2 2.821(3) . ?
 K1 O5 2.801(3) . ?
 K1 O6 2.842(3) . ?
 K1 O3 2.843(3) . ?
 K1 N2 2.997(4) . ?
 K1 N3 3.036(4) . ?
 O1 C4 1.429(5) . ?
 O1 C3 1.428(5) . ?
 O4 C11 1.426(5) . ?
 O4 C12 1.423(5) . ?
 O2 C5 1.419(5) . ?
 O2 C6 1.420(5) . ?
 O5 C16 1.418(5) . ?
 O5 C15 1.432(5) . ?
 O6 C18 1.423(5) . ?
 O6 C17 1.427(5) . ?
 O3 C10 1.416(5) . ?
 O3 C9 1.430(5) . ?
 N2 C14 1.474(5) . ?
 N2 C8 1.474(6) . ?
 N2 C2 1.472(5) . ?
 N3 C19 1.470(5) . ?
 N3 C7 1.474(6) . ?
 N3 C13 1.460(6) . ?
 N1 C1 1.150(6) . ?
 C11 H11a 0.9700 . ?
 C11 H11b 0.9700 . ?
 C11 C10 1.492(7) . ?
 C14 H14a 0.9700 . ?
 C14 H14b 0.9700 . ?
 C14 C15 1.515(6) . ?
 C10 H10 0.9300 . ?
 C4 H4a 0.9700 . ?
 C4 H4b 0.9700 . ?
 C4 C5 1.497(7) . ?
 C3 H3a 0.9700 . ?
 C3 H3b 0.9700 . ?
 C3 C2 1.501(7) . ?
 C18 H18a 0.9700 . ?
 C18 H18b 0.9700 . ?
 C18 C19 1.505(6) . ?
 C5 H5a 0.9700 . ?
 C5 H5b 0.9700 . ?
 C8 H8a 0.9700 . ?
 C8 H8b 0.9700 . ?
 C8 C9 1.499(6) . ?
 C16 H16a 0.9700 . ?
 C16 H16b 0.9700 . ?
 C16 C17 1.501(7) . ?
 C6 H6a 0.9700 . ?
 C6 H6b 0.9700 . ?
 C6 C7 1.513(6) . ?
 C17 H17a 0.9700 . ?
 C17 H17b 0.9700 . ?
 C9 H9a 0.9700 . ?
 C9 H9b 0.9700 . ?
 C15 H15a 0.9700 . ?
 C15 H15b 0.9700 . ?
 C12 H12a 0.9700 . ?
 C12 H12b 0.9700 . ?
 C12 C13 1.511(7) . ?
 C2 H2a 0.9700 . ?
 C2 H2b 0.9700 . ?
 C19 H19a 0.9700 . ?
 C19 H19b 0.9700 . ?
 C7 H7a 0.9700 . ?
 C7 H7b 0.9700 . ?
 C13 H13a 0.9700 . ?
 C13 H13b 0.9700 . ?

loop_
  _geom_angle_atom_site_label_1
  _geom_angle_atom_site_label_2
  _geom_angle_atom_site_label_3
  _geom_angle
  _geom_angle_site_symmetry_1
  _geom_angle_site_symmetry_3
  _geom_angle_publ_flag
 O4 K1 O1 120.71(9) . . ?
 O2 K1 O1 59.60(9) . . ?
 O2 K1 O4 98.68(9) . . ?
 O5 K1 O1 101.82(9) . . ?
 O5 K1 O4 131.22(9) . . ?
 O5 K1 O2 124.47(9) . . ?
 O6 K1 O1 141.67(9) . . ?
 O6 K1 O4 92.90(9) . . ?
 O6 K1 O2 100.39(9) . . ?
 O6 K1 O5 60.64(9) . . ?
 O3 K1 O1 98.26(9) . . ?
 O3 K1 O4 59.03(9) . . ?
 O3 K1 O2 136.94(10) . . ?
 O3 K1 O5 94.46(9) . . ?
 O3 K1 O6 115.87(9) . . ?
 N2 K1 O1 61.92(9) . . ?
 N2 K1 O4 117.99(10) . . ?
 N2 K1 O2 120.86(10) . . ?
 N2 K1 O5 60.89(9) . . ?
 N2 K1 O6 120.51(9) . . ?
 N2 K1 O3 59.50(10) . . ?
 N3 K1 O1 119.00(10) . . ?
 N3 K1 O4 59.83(10) . . ?
 N3 K1 O2 60.41(10) . . ?
 N3 K1 O5 120.18(9) . . ?
 N3 K1 O6 60.20(9) . . ?
 N3 K1 O3 118.32(10) . . ?
 N3 K1 N2 177.82(11) . . ?
 C4 O1 K1 112.9(3) . . ?
 C3 O1 K1 113.6(2) . . ?
 C3 O1 C4 110.0(3) . . ?
 C11 O4 K1 111.2(2) . . ?
 C12 O4 K1 116.5(2) . . ?
 C12 O4 C11 110.9(3) . . ?
 C5 O2 K1 117.2(3) . . ?
 C6 O2 K1 117.8(3) . . ?
 C6 O2 C5 110.7(3) . . ?
 C16 O5 K1 114.7(2) . . ?
 C15 O5 K1 118.5(2) . . ?
 C15 O5 C16 110.6(3) . . ?
 C18 O6 K1 113.8(2) . . ?
 C17 O6 K1 113.8(2) . . ?
 C17 O6 C18 110.9(3) . . ?
 C10 O3 K1 118.2(3) . . ?
 C9 O3 K1 119.1(3) . . ?
 C9 O3 C10 112.1(3) . . ?
 C14 N2 K1 108.4(2) . . ?
 C8 N2 K1 111.7(3) . . ?
 C8 N2 C14 109.4(3) . . ?
 C2 N2 K1 107.7(2) . . ?
 C2 N2 C14 109.8(3) . . ?
 C2 N2 C8 109.7(3) . . ?
 C19 N3 K1 109.7(3) . . ?
 C7 N3 K1 108.4(3) . . ?
 C7 N3 C19 108.5(4) . . ?
 C13 N3 K1 109.6(3) . . ?
 C13 N3 C19 110.3(4) . . ?
 C13 N3 C7 110.3(4) . . ?
 H11a C11 O4 109.7(2) . . ?
 H11b C11 O4 109.7(2) . . ?
 H11b C11 H11a 108.2 . . ?
 C10 C11 O4 109.9(4) . . ?
 C10 C11 H11a 109.7(3) . . ?
 C10 C11 H11b 109.7(3) . . ?
 N1 C1 Te1 179.2(4) . . ?
 H14a C14 N2 109.0(2) . . ?
 H14b C14 N2 109.0(2) . . ?
 H14b C14 H14a 107.8 . . ?
 C15 C14 N2 113.0(4) . . ?
 C15 C14 H14a 109.0(2) . . ?
 C15 C14 H14b 109.0(3) . . ?
 C11 C10 O3 109.0(4) . . ?
 H10 C10 O3 125.5(2) . . ?
 H10 C10 C11 125.5(3) . . ?
 H4a C4 O1 109.9(2) . . ?
 H4b C4 O1 109.9(2) . . ?
 H4b C4 H4a 108.3 . . ?
 C5 C4 O1 108.9(4) . . ?
 C5 C4 H4a 109.9(3) . . ?
 C5 C4 H4b 109.9(3) . . ?
 H3a C3 O1 109.6(2) . . ?
 H3b C3 O1 109.6(2) . . ?
 H3b C3 H3a 108.1 . . ?
 C2 C3 O1 110.5(4) . . ?
 C2 C3 H3a 109.6(2) . . ?
 C2 C3 H3b 109.6(2) . . ?
 H18a C18 O6 109.8(2) . . ?
 H18b C18 O6 109.8(2) . . ?
 H18b C18 H18a 108.3 . . ?
 C19 C18 O6 109.2(4) . . ?
 C19 C18 H18a 109.8(2) . . ?
 C19 C18 H18b 109.8(3) . . ?
 C4 C5 O2 108.3(4) . . ?
 H5a C5 O2 110.0(2) . . ?
 H5a C5 C4 110.0(3) . . ?
 H5b C5 O2 110.0(2) . . ?
 H5b C5 C4 110.0(3) . . ?
 H5b C5 H5a 108.4 . . ?
 H8a C8 N2 108.7(2) . . ?
 H8b C8 N2 108.7(2) . . ?
 H8b C8 H8a 107.6 . . ?
 C9 C8 N2 114.2(4) . . ?
 C9 C8 H8a 108.7(2) . . ?
 C9 C8 H8b 108.7(3) . . ?
 H16a C16 O5 109.8(2) . . ?
 H16b C16 O5 109.8(2) . . ?
 H16b C16 H16a 108.2 . . ?
 C17 C16 O5 109.5(4) . . ?
 C17 C16 H16a 109.8(3) . . ?
 C17 C16 H16b 109.8(2) . . ?
 H6a C6 O2 109.9(2) . . ?
 H6b C6 O2 109.9(2) . . ?
 H6b C6 H6a 108.3 . . ?
 C7 C6 O2 109.0(4) . . ?
 C7 C6 H6a 109.9(2) . . ?
 C7 C6 H6b 109.9(3) . . ?
 C16 C17 O6 110.0(4) . . ?
 H17a C17 O6 109.7(2) . . ?
 H17a C17 C16 109.7(3) . . ?
 H17b C17 O6 109.7(2) . . ?
 H17b C17 C16 109.7(2) . . ?
 H17b C17 H17a 108.2 . . ?
 C8 C9 O3 109.2(4) . . ?
 H9a C9 O3 109.8(2) . . ?
 H9a C9 C8 109.8(2) . . ?
 H9b C9 O3 109.8(2) . . ?
 H9b C9 C8 109.8(3) . . ?
 H9b C9 H9a 108.3 . . ?
 C14 C15 O5 109.3(3) . . ?
 H15a C15 O5 109.8(2) . . ?
 H15a C15 C14 109.8(2) . . ?
 H15b C15 O5 109.8(2) . . ?
 H15b C15 C14 109.8(3) . . ?
 H15b C15 H15a 108.3 . . ?
 H12a C12 O4 109.7(2) . . ?
 H12b C12 O4 109.7(2) . . ?
 H12b C12 H12a 108.2 . . ?
 C13 C12 O4 109.7(4) . . ?
 C13 C12 H12a 109.7(2) . . ?
 C13 C12 H12b 109.7(2) . . ?
 C3 C2 N2 114.1(4) . . ?
 H2a C2 N2 108.7(2) . . ?
 H2a C2 C3 108.7(2) . . ?
 H2b C2 N2 108.7(2) . . ?
 H2b C2 C3 108.7(3) . . ?
 H2b C2 H2a 107.6 . . ?
 C18 C19 N3 113.4(4) . . ?
 H19a C19 N3 108.9(2) . . ?
 H19a C19 C18 108.9(2) . . ?
 H19b C19 N3 108.9(3) . . ?
 H19b C19 C18 108.9(3) . . ?
 H19b C19 H19a 107.7 . . ?
 C6 C7 N3 114.1(4) . . ?
 H7a C7 N3 108.7(3) . . ?
 H7a C7 C6 108.7(2) . . ?
 H7b C7 N3 108.7(2) . . ?
 H7b C7 C6 108.7(3) . . ?
 H7b C7 H7a 107.6 . . ?
 C12 C13 N3 114.2(4) . . ?
 H13a C13 N3 108.7(2) . . ?
 H13a C13 C12 108.7(2) . . ?
 H13b C13 N3 108.7(2) . . ?
 H13b C13 C12 108.7(2) . . ?
 H13b C13 H13a 107.6 . . ?

loop_
  _geom_torsion_atom_site_label_1
  _geom_torsion_atom_site_label_2
  _geom_torsion_atom_site_label_3
  _geom_torsion_atom_site_label_4
  _geom_torsion
  _geom_torsion_site_symmetry_1
  _geom_torsion_site_symmetry_2
  _geom_torsion_site_symmetry_3
  _geom_torsion_site_symmetry_4
  _geom_torsion_publ_flag
 K1 O1 C4 C5 -54.9(3) . . . . ?
 K1 O1 C3 C2 53.0(3) . . . . ?
 K1 O4 C11 C10 -55.7(3) . . . . ?
 K1 O4 C12 C13 49.1(3) . . . . ?
 K1 O2 C5 C4 -42.7(3) . . . . ?
 K1 O2 C6 C7 51.2(3) . . . . ?
 K1 O5 C16 C17 -49.9(3) . . . . ?
 K1 O5 C15 C14 46.3(3) . . . . ?
 K1 O6 C18 C19 59.2(3) . . . . ?
 K1 O6 C17 C16 -45.9(3) . . . . ?
 K1 O3 C10 C11 -40.5(3) . . . . ?
 K1 O3 C9 C8 48.2(3) . . . . ?
 K1 N2 C14 C15 47.4(3) . . . . ?
 K1 N2 C8 C9 41.0(3) . . . . ?
 K1 N2 C2 C3 42.8(3) . . . . ?
 K1 N3 C19 C18 37.5(3) . . . . ?
 K1 N3 C7 C6 43.3(3) . . . . ?
 K1 N3 C13 C12 45.1(3) . . . . ?
 O1 C4 C5 O2 64.9(4) . . . . ?
 O1 C3 C2 N2 -67.7(4) . . . . ?
 O4 C11 C10 O3 64.8(4) . . . . ?
 O4 C12 C13 N3 -65.3(4) . . . . ?
 O2 C6 C7 N3 -64.9(4) . . . . ?
 O5 C16 C17 O6 64.7(4) . . . . ?
 O5 C15 C14 N2 -64.4(4) . . . . ?
 O6 C18 C19 N3 -66.6(4) . . . . ?
 O3 C9 C8 N2 -59.7(4) . . . . ?

loop_
  _diffrn_refln_index_h
  _diffrn_refln_index_k
  _diffrn_refln_index_l
  _diffrn_refln_intensity_net
  _diffrn_refln_intensity_u
  _diffrn_refln_scale_group_code
 -6 2 15 21.53 15.3 0
 -6 2 16 16.21 17.06 0
 -6 2 17 3.75 19.06 0
 -6 3 14 169.81 13.35 0
 -6 3 15 -0.32 16.88 0
 -6 3 17 9.37 18.18 0
 -6 3 18 60.76 19.56 0
 -6 4 14 20.25 11.88 0
 -6 4 17 20.51 18.34 0
 -6 4 18 3.42 18.26 0
 -6 5 14 112.16 10.69 0
 -6 5 15 58.99 14.09 0
 -6 5 16 151.54 16.09 0
 -6 5 18 25.98 16.7 0
 -6 6 15 23.27 12.14 0
 -6 6 16 10.81 13.5 0
 -6 6 17 -10.74 13.55 0
 -5 -3 15 -2.96 20.84 0
 -5 -3 16 0.96 22.86 0
 -5 -3 17 -2.3 24.81 0
 -5 -3 18 14.56 26.26 0
 -5 -2 12 -3.05 16.06 0
 -5 0 10 79.48 11.28 0
 -5 11 15 7.44 6.91 0
 -4 -5 12 38.84 18.56 0
 -4 -5 19 69.33 31.79 0
 -4 -4 10 92.44 14.8 0
 -4 -2 8 1196.9 13.81 0
 -3 -7 12 69.85 20.41 0
 -3 -4 7 105.07 12.69 0
 -3 -3 6 1927.04 11.44 0
 -3 14 9 19.88 11.03 0
 -2 -9 13 41.55 16.51 0
 -2 -9 14 40.89 25.9 0
 -2 -9 15 49.41 27.59 0
 -2 -9 16 24.35 29.67 0
 -2 -9 17 -3.35 33.95 0
 -2 -9 18 49.82 36.65 0
 -2 -8 10 128.56 17.45 0
 -1 -10 12 31.23 22.55 0
 -1 -7 6 13.81 14 0
 -1 -2 2 626.71 8.9 0
 0 -11 11 38.8 17.05 0
 0 -10 9 1182.93 20.57 0
 0 -9 7 120.13 16.26 0
 0 11 1 163.52 12.17 0
 0 15 4 27.5 14.02 0
 0 16 5 23.34 15.56 0
 0 18 8 12.09 19.33 0
 1 -12 12 92.04 27.83 0
 1 -9 5 2.46 9.84 0
 1 -8 4 1931.01 14.81 0
 1 13 1 926.77 17.11 0
 1 18 6 -10.42 19.18 0
 2 -13 12 27.21 21.22 0
 2 -13 13 148.79 32.56 0
 2 -13 14 107.31 33.55 0
 2 -11 7 20.97 18.5 0
 2 -6 1 231.49 8.93 0
 2 8 -2 162.23 13.06 0
 2 11 -1 5.37 14.65 0
 2 13 0 205.42 17.25 0
 3 -13 10 67.44 28.4 0
 3 7 -3 802.55 14.79 0
 4 -14 11 -24.47 31.39 0
 4 -10 3 148.38 13.06 0
 4 12 -2 -1.8 18.58 0
 4 14 -1 193.59 20.45 0
 5 -12 5 33.21 18.63 0
 5 8 -4 -13.99 15.91 0
 5 11 -3 -12.64 17.82 0
 5 13 -2 53.27 15.4 0
 5 16 0 145.66 24.42 0
 5 17 1 -2.33 19.21 0
 5 18 2 -11.76 20.65 0
 6 12 -3 472.53 16.15 0
 6 14 -2 290.64 24.41 0
 7 2 -5 436.06 11.93 0
 7 6 -5 112.36 11.31 0
 7 7 -5 807.46 18.44 0
 7 13 -3 89.23 22.69 0
 7 16 -1 14.93 26.88 0
 8 15 -2 -23.44 21.43 0
 9 -1 -5 2.15 10.66 0
 9 9 -5 32.77 22.62 0
 9 14 -3 -12.06 29.56 0
 10 -14 6 14.56 24.92 0
 10 -4 -4 11.86 6.6 0
 10 12 -4 -4.12 20.55 0
 10 14 -3 27.44 29.59 0
 11 10 -5 83.06 25.35 0
 11 12 -4 -0.74 21.99 0
 11 14 -3 1.08 25.4 0
 12 -6 -3 5.36 4.56 0
 12 -4 -4 7.84 8.29 0
 12 12 -4 -1.2 24.01 0
 13 9 -5 57.49 30.53 0
 14 8 -5 -3.46 29.07 0
 15 1 -5 87.61 24.02 0
 15 2 -5 -1.93 22.16 0
 -6 4 16 -10.17 14.83 0
 -5 -2 13 4.1 17.72 0
 -5 -2 14 12.7 18.36 0
 -5 -2 17 207.98 23.4 0
 -5 -2 18 116.8 26.75 0
 -5 -2 19 46.79 21.2 0
 -5 -1 11 279.98 10.75 0
 -5 2 9 1210.88 10.51 0
 -5 10 12 35.58 5.2 0
 -4 -5 13 3.33 13.91 0
 -4 -5 14 69.02 21.02 0
 -4 -5 15 -2.71 22.87 0
 -4 -5 16 -17.09 24.32 0
 -4 -5 17 73.7 28.15 0
 -4 -4 11 140.11 17.7 0
 -4 2 6 985.96 6.97 0
 -3 -7 14 51.4 24.39 0
 -3 -7 15 520.39 25.65 0
 -3 -7 16 14.75 26.32 0
 -3 -7 18 -6.55 31.52 0
 -3 10 5 -4.05 7.95 0
 -2 6 2 14.96 5.75 0
 -2 13 5 43.5 13.24 0
 -2 16 9 19.49 13.35 0
 -1 -10 14 68.67 26.95 0
 -1 -10 15 -12.64 30.09 0
 -1 -10 16 2.18 32.67 0
 -1 -9 10 11.15 19.27 0
 -1 -8 8 125.8 16.83 0
 -1 17 8 78.1 16.38 0
 0 -11 13 -17.54 25.75 0
 0 -11 14 284.3 29.58 0
 0 -11 15 37.02 31.16 0
 0 -11 16 34.09 33.99 0
 0 13 2 325.22 14.02 0
 1 -12 13 162.63 22.2 0
 1 -12 14 45.2 32.81 0
 1 -12 15 186.25 35.39 0
 1 -12 16 0.22 39.32 0
 1 -11 9 89.49 15.13 0
 1 -10 7 292.36 12.98 0
 1 -7 3 48.22 7.53 0
 1 9 -1 271.9 13.03 0
 2 -13 15 42.85 28.51 0
 2 -12 10 133.26 25.53 0
 2 9 -2 1168.23 15.79 0
 2 16 2 228.03 20.49 0
 2 17 3 14.8 20.85 0
 3 -13 11 148.37 29.92 0
 3 -12 8 140.31 21.5 0
 3 -7 1 413.22 9.09 0
 3 1 -3 614.34 9.27 0
 3 11 -2 -1.5 16.1 0
 3 13 -1 155.55 18.02 0
 3 18 3 5.41 24.58 0
 4 -14 12 103.84 26.35 0
 4 -14 13 23.42 37.61 0
 4 -13 9 99.74 26.21 0
 4 -9 2 2.23 10.73 0
 4 4 -4 33.92 12.93 0
 4 5 -4 159.37 13.59 0
 4 17 1 1.75 23.88 0
 4 18 2 -22.56 25.22 0
 5 -14 10 90.26 30.12 0
 5 12 -3 -7.39 19.18 0
 5 15 -1 212.54 17.59 0
 6 -11 3 -6.82 14.94 0
 6 4 -5 561.35 13.84 0
 6 5 -5 72.21 14.33 0
 6 13 -3 108.68 21.48 0
 6 16 -1 -20.68 27.04 0
 6 17 0 37.19 21.68 0
 6 18 1 5.68 22.98 0
 7 -14 8 59.24 29.96 0
 7 -12 4 72.23 20.79 0
 7 1 -5 332.09 10.99 0
 7 8 -5 33.96 18.24 0
 8 -14 7 -28.06 26.82 0
 8 -13 5 9.94 21.38 0
 8 -8 -1 4.28 6.01 0
 8 9 -5 272.46 20.79 0
 8 12 -4 21.59 22.45 0
 8 17 -1 -28.24 33.99 0
 9 -14 7 32.57 31.12 0
 9 -12 3 52.58 14.74 0
 9 10 -5 237.59 24.13 0
 9 16 -2 12.38 34.51 0
 10 -12 3 54.83 16.73 0
 10 5 -6 238.9 20.5 0
 10 13 -4 50.19 30.52 0
 11 3 -6 97.77 18.5 0
 11 4 -6 14.08 19.71 0
 11 5 -6 300.62 21.45 0
 11 6 -6 166.47 21.61 0
 11 13 -4 1.34 32.51 0
 12 -12 3 397.58 15.02 0
 12 3 -6 -28.73 22.71 0
 12 4 -6 42.85 21.99 0
 12 5 -6 9.36 23.19 0
 12 6 -6 28.67 22.72 0
 12 10 -5 15.75 21.44 0
 13 -4 -4 8.69 8.78 0
 13 10 -5 -32.93 32.95 0
 14 -1 -5 0.65 16.85 0
 15 -5 -3 6.43 9.45 0
 15 -3 -4 99.25 14.78 0
 -5 -2 15 48.41 20.12 0
 -5 -2 16 32.7 21.39 0
 -5 -1 12 172.41 15.83 0
 -5 -1 18 42.57 24.13 0
 -5 -1 19 7.95 27.93 0
 -5 3 9 3.5 7.67 0
 -5 6 9 469.6 6.36 0
 -4 -4 12 190.94 18.59 0
 -4 -4 19 86.71 32.57 0
 -4 -3 10 462 15.56 0
 -4 11 8 280.08 7.55 0
 -4 12 9 44.98 8.02 0
 -4 14 13 12.45 8.04 0
 -3 -6 11 108.09 13.09 0
 -3 -6 19 49.58 33.97 0
 -3 15 10 -5.17 11.51 0
 -2 -8 13 33 22.4 0
 -2 -8 18 79.13 36.4 0
 -2 12 4 43.12 12.04 0
 -2 15 7 -12.96 12.31 0
 -1 -9 11 29.34 20.25 0
 -1 11 2 10.57 9.54 0
 -1 16 6 68.4 14.71 0
 0 -10 10 24.53 14.93 0
 0 -9 8 185.14 17.49 0
 0 -8 6 301.89 11.01 0
 0 -4 2 33.57 6.85 0
 0 12 1 66.89 12.02 0
 1 -11 10 626.9 18.46 0
 1 -9 6 14.21 15.02 0
 1 12 0 35.03 14.4 0
 1 15 2 31.48 16.83 0
 1 16 3 23.15 13.14 0
 1 17 4 -11.64 19.05 0
 1 18 5 87.03 19.98 0
 2 -12 11 106.05 27.21 0
 2 -10 6 66.23 17.16 0
 2 0 -2 8.36 5.75 0
 2 12 -1 35.15 16.71 0
 2 14 0 581.09 18.36 0
 2 15 1 -4.21 13.75 0
 2 18 4 24.68 17.01 0
 3 -13 12 117.74 30.59 0
 3 -13 13 15.65 32.79 0
 3 15 0 17.98 20.31 0
 4 -13 10 98.48 27.23 0
 4 3 -4 215.94 12.33 0
 4 6 -4 1086.3 11.65 0
 4 7 -4 20.44 14.66 0
 4 11 -3 174.03 18.03 0
 4 13 -2 197.37 14.45 0
 4 15 -1 335.99 21.85 0
 4 16 0 -11.46 17.39 0
 5 -14 11 27.37 24.82 0
 5 -14 12 5.81 36.78 0
 5 -13 8 6.61 25.88 0
 5 -3 -3 85.01 3.62 0
 5 17 0 -5.82 27.48 0
 5 18 1 90.83 30.13 0
 6 -14 10 17.7 34.01 0
 6 -10 2 13.81 11.93 0
 6 6 -5 121.71 11.18 0
 6 7 -5 284.91 16.19 0
 6 11 -4 14.22 19.42 0
 7 17 -1 -1.41 31.79 0
 8 -10 1 211.76 11.29 0
 8 -9 0 61.1 8.23 0
 8 10 -5 82.26 21.68 0
 8 13 -4 47.98 26.01 0
 8 16 -2 102.32 23.4 0
 9 -13 5 130.75 22.07 0
 9 -7 -2 17.95 3.51 0
 9 -4 -4 447.48 6.37 0
 9 4 -6 12.66 16.29 0
 9 5 -6 344.39 18.72 0
 9 6 -6 372.06 19.74 0
 9 11 -5 34.91 25.59 0
 9 13 -4 3.54 20.85 0
 9 15 -3 124.96 31.12 0
 10 -2 -5 27.86 9.45 0
 10 2 -6 64.06 14.96 0
 10 3 -6 280.7 16.61 0
 10 6 -6 26.26 15.37 0
 10 7 -6 21.35 21.84 0
 10 11 -5 13.43 19.34 0
 11 -12 3 35.68 13.59 0
 11 -2 -5 472.07 9.73 0
 11 2 -6 30.21 17.17 0
 11 8 -6 13.61 24.11 0
 11 11 -5 -2.77 21.16 0
 12 2 -6 341.96 19.57 0
 12 7 -6 -13.82 26.31 0
 12 8 -6 459.53 27.8 0
 12 11 -5 33.24 22.89 0
 13 -11 2 63.61 11.54 0
 13 3 -6 125.51 21.97 0
 13 4 -6 13.06 22.51 0
 13 5 -6 208.04 24.85 0
 13 6 -6 2.41 26.16 0
 14 -9 0 60.02 5.77 0
 14 4 -6 7.3 28.44 0
 14 5 -6 6.67 26.13 0
 -5 -1 13 669.48 17.68 0
 -5 -1 14 -14.82 18.57 0
 -5 -1 15 94.1 20.34 0
 -5 -1 16 0.68 21.68 0
 -5 -1 17 16 23.43 0
 -5 0 12 -5.34 14.11 0
 -5 4 9 437.82 8.44 0
 -5 5 9 25.71 6.37 0
 -4 -4 14 35.81 20.8 0
 -4 -4 16 4.31 25.11 0
 -4 -4 17 34.21 27.48 0
 -4 -4 18 16.98 21.53 0
 -4 -2 9 36.45 12.62 0
 -4 3 6 758.52 6.22 0
 -3 -6 13 11.47 21.3 0
 -3 -6 17 28.15 29.66 0
 -3 -6 18 -3.25 32.77 0
 -3 -5 10 111.42 16.52 0
 -3 -4 8 35.2 9.82 0
 -3 2 4 505.42 5.38 0
 -3 12 6 -0.4 9.66 0
 -3 13 7 56.65 8.98 0
 -3 14 8 72.52 11.65 0
 -2 -8 14 100.69 18.93 0
 -2 -8 15 -2.57 26.39 0
 -2 -8 16 97.94 22.16 0
 -2 -8 17 9.37 23.95 0
 -2 -7 10 34.23 12.83 0
 -2 -2 4 41.44 10.44 0
 -2 16 8 87.49 15.55 0
 -1 -9 12 15.26 21.67 0
 -1 -9 13 25.64 23.84 0
 -1 -9 17 165.2 34.13 0
 -1 -9 18 7.44 38.42 0
 -1 -8 9 20.59 17.18 0
 -1 17 7 0.55 18.18 0
 0 -10 11 313.28 16.69 0
 0 -10 12 -7.12 23.69 0
 0 -6 4 870.55 13.67 0
 0 -5 3 435.63 11.61 0
 0 10 0 212.13 12.51 0
 0 14 2 376.68 14.71 0
 0 15 3 166.21 15.85 0
 0 16 4 24.91 16.4 0
 0 17 5 23.62 17.59 0
 1 -11 11 -2.15 17.72 0
 1 -10 8 43.76 13.44 0
 1 14 1 14.48 12.32 0
 2 -12 12 40.36 27.45 0
 2 -12 13 113.44 31.56 0
 2 10 -2 -3.99 14.42 0
 3 -13 14 14.2 27.54 0
 3 -12 9 170.35 23.67 0
 3 -10 5 228.03 14.46 0
 3 14 -1 73.51 19.22 0
 4 -13 11 -17.61 29.29 0
 4 2 -4 65.6 10.7 0
 4 8 -4 467.19 15.67 0
 5 -13 9 52.72 27.6 0
 5 -12 6 55.55 20.09 0
 5 10 -4 -5.76 13.03 0
 5 13 -3 379.53 21.42 0
 5 16 -1 43.51 18.64 0
 6 -14 11 0.17 36.1 0
 6 2 -5 440.42 11.51 0
 6 12 -4 90.9 21.76 0
 6 14 -3 30.63 24.42 0
 6 17 -1 27.41 30.07 0
 6 18 0 5.2 30.49 0
 7 10 -5 345.05 21.12 0
 7 16 -2 16.22 22.17 0
 8 -13 6 6.94 23.19 0
 8 -12 4 -14.25 18.47 0
 8 -1 -5 871.27 9.42 0
 8 4 -6 109.89 15.75 0
 8 5 -6 305.06 17.75 0
 8 6 -6 61.56 18.58 0
 8 11 -5 8.38 23.61 0
 8 15 -3 56.13 22.57 0
 9 -14 8 42.34 31.92 0
 9 2 -6 152.06 14.5 0
 9 7 -6 6.35 14.19 0
 9 8 -6 529.85 23.1 0
 9 12 -5 215.15 26.46 0
 9 14 -4 179.36 30.98 0
 10 -11 2 30.01 13.32 0
 10 9 -6 90.28 23.56 0
 10 12 -5 34.6 29.52 0
 10 14 -4 13.88 24.47 0
 11 -13 5 20.8 21.32 0
 11 1 -6 488.98 15.78 0
 11 9 -6 24.42 27.42 0
 11 12 -5 66.02 29.6 0
 12 -11 2 7.84 12.71 0
 12 1 -6 12.09 16.34 0
 12 12 -5 37.27 32.44 0
 13 -2 -5 10.64 12.62 0
 13 2 -6 12.2 20.24 0
 13 8 -6 1.75 28.1 0
 14 3 -6 2.04 24.14 0
 14 6 -6 18.81 27.49 0
 14 7 -6 15.42 31.67 0
 -5 0 18 74.37 23.14 0
 -5 1 11 300.93 12.99 0
 -5 1 19 -3.45 25.84 0
 -5 2 10 555.14 10.86 0
 -4 -3 18 149.63 27.08 0
 -4 1 7 219.58 8.85 0
 -4 10 7 20.52 6.4 0
 -4 13 10 48.78 8.39 0
 -3 -6 14 5.45 16.64 0
 -3 -6 15 28.25 17.71 0
 -3 -6 16 115.63 20.22 0
 -3 -5 11 57.06 17.45 0
 -3 -5 19 16.44 34.34 0
 -3 11 5 118.99 9.45 0
 -2 -7 18 8.56 32.69 0
 -2 -6 9 2.87 15.23 0
 -2 -5 7 87.96 9.79 0
 -2 -4 6 4.83 12.87 0
 -2 8 2 147.92 7.8 0
 -2 11 3 52.52 11.56 0
 -1 -9 14 128.83 19.43 0
 -1 -9 15 219.88 22.2 0
 -1 -9 16 114.65 23.64 0
 -1 10 1 648.14 10.62 0
 -1 12 2 140.34 11.48 0
 0 -10 13 13.41 18.4 0
 0 -10 15 74.38 31.76 0
 0 -10 16 101.01 34.4 0
 0 -10 17 56.29 27.68 0
 0 -8 7 136.88 15.6 0
 0 5 -1 -5.5 10.39 0
 0 6 -1 246.36 10.81 0
 0 18 6 1.11 19.26 0
 1 -11 13 37.82 20.98 0
 1 -11 14 13.17 30.98 0
 1 -11 15 44.59 33.71 0
 1 -11 16 153.97 34.71 0
 1 -10 9 12.51 20.56 0
 1 -8 5 199.18 10.28 0
 1 4 -2 206.11 12.22 0
 1 5 -2 343.1 9.29 0
 1 6 -2 1529.66 13.94 0
 1 7 -2 15.55 13.25 0
 1 13 0 284.2 16.59 0
 1 16 2 8.9 17.88 0
 2 -12 14 34.59 25.25 0
 2 -12 15 29.05 27.11 0
 2 -10 7 17.52 18.78 0
 2 -9 5 391.2 14.72 0
 2 5 -3 452.87 13.38 0
 2 11 -2 581.36 16.94 0
 2 13 -1 579.38 19.03 0
 2 16 1 51.73 20.2 0
 2 17 2 -14.03 20.48 0
 2 18 3 91.69 23.24 0
 2 19 4 37.66 23.61 0
 3 -12 10 20.74 24.6 0
 3 -11 7 -2.26 13.89 0
 3 -4 -1 1495.8 5.16 0
 3 10 -3 1390.39 14.67 0
 3 13 -2 12.23 19.44 0
 3 17 1 21.28 17.55 0
 3 18 2 14.41 18.85 0
 3 19 3 -4.56 27.62 0
 4 -13 12 7.52 31.2 0
 4 -13 13 -2.76 36.68 0
 4 -13 14 -56.58 37 0
 4 -12 8 14.86 23.75 0
 4 9 -4 158.93 17.12 0
 4 12 -3 265.21 14.47 0
 4 18 1 41.6 26.09 0
 5 4 -5 92.64 12.74 0
 5 5 -5 208.02 14.06 0
 5 6 -5 42.23 15.17 0
 5 11 -4 234.58 14.35 0
 5 18 0 27.36 28.53 0
 6 -2 -4 53.97 5.82 0
 6 1 -5 1165.94 11.89 0
 6 9 -5 113.01 13.63 0
 7 -14 10 86.61 25.96 0
 7 -13 7 89.53 26.38 0
 7 11 -5 -0.1 21.87 0
 7 15 -3 152.93 21.33 0
 8 -14 9 -25.1 32.07 0
 8 12 -5 -39.67 25.78 0
 8 14 -4 99.91 27.53 0
 8 16 -3 25.51 30.77 0
 9 -13 6 2.18 23.76 0
 9 -12 4 24.76 20.55 0
 9 -10 1 135.89 11.2 0
 9 -2 -5 86.17 9 0
 9 16 -3 13.93 26.3 0
 10 1 -6 13.32 12.92 0
 10 13 -5 10.91 32.21 0
 11 -11 2 133.15 12.94 0
 11 10 -6 50.58 28.79 0
 11 13 -5 22.06 34 0
 12 10 -6 32.48 30.47 0
 13 -10 1 35.06 9.25 0
 13 1 -6 86.6 17.96 0
 13 9 -6 46.07 23.98 0
 13 10 -6 -13.2 32.13 0
 14 -4 -4 8.74 9.47 0
 14 -2 -5 57.51 13.72 0
 14 2 -6 47.09 20.88 0
 15 3 -6 -11.53 26.16 0
 15 4 -6 15.97 27.32 0
 -5 0 14 14.08 17.07 0
 -5 1 12 150.39 14.15 0
 -5 1 18 23.96 23.78 0
 -5 2 19 49.91 24.41 0
 -5 3 10 13.98 11.08 0
 -4 -3 13 19.19 18.54 0
 -4 -3 14 12.48 20.74 0
 -4 -3 15 23.4 20.98 0
 -4 -3 16 317.75 24.5 0
 -4 -3 17 -10.99 26.84 0
 -4 -2 10 325.47 10.77 0
 -4 -2 19 1.17 31.52 0
 -4 0 8 3.68 10.92 0
 -4 4 6 50.19 4.62 0
 -4 14 12 39.99 8.02 0
 -3 -5 12 148.81 19.71 0
 -3 -5 17 100.91 27.65 0
 -3 15 9 18.06 12 0
 -3 16 11 2.27 13.63 0
 -2 -7 12 128.73 15.5 0
 -2 -7 14 30.19 24.84 0
 -2 -7 15 4.03 26.3 0
 -2 -7 16 37.61 28.82 0
 -2 -7 17 70.64 29.6 0
 -2 -3 5 401.5 9.4 0
 -2 14 5 41.82 12.08 0
 -2 15 6 5 12.76 0
 -2 17 9 14.67 16.36 0
 -1 -8 11 1.45 20.34 0
 -1 -8 18 42.28 36.06 0
 -1 -7 8 -1.63 11.06 0
 -1 14 3 50.84 13.21 0
 -1 15 4 13.28 14.24 0
 -1 16 5 2.49 15.11 0
 -1 18 8 13.08 18.05 0
 0 4 -1 9999.99 16.24 0
 0 7 -1 480.24 12.34 0
 0 13 1 97.36 14.27 0
 1 -10 10 -2.25 21.76 0
 1 -7 4 49.72 12.47 0
 1 8 -2 484.53 13.67 0
 1 18 4 -15.08 21.12 0
 2 -11 10 -1.8 17.49 0
 2 -11 11 0.65 25.33 0
 2 -8 4 577.33 11.97 0
 2 4 -3 660.48 12.75 0
 2 6 -3 12.38 9.61 0
 2 7 -3 1085.44 14.74 0
 2 15 0 7.74 14.38 0
 3 -12 11 109.98 19.89 0
 3 -12 12 20.15 29.87 0
 3 -11 8 100.62 21.53 0
 3 11 -3 27.49 16.84 0
 3 15 -1 54.2 20.9 0
 4 -12 9 -18.89 26.21 0
 4 1 -4 41.92 9.39 0
 4 10 -4 231.08 18.11 0
 4 13 -3 186.52 21.28 0
 4 16 -1 69.59 18.21 0
 5 -13 11 41.47 33.61 0
 5 -11 5 98.67 18.99 0
 5 -9 2 32.04 10.96 0
 5 -6 -1 69.52 4.89 0
 5 3 -5 5.38 12.28 0
 5 7 -5 1061.68 13.44 0
 5 8 -5 3.46 16.3 0
 5 12 -4 -21.61 20.49 0
 5 16 -2 10.93 24.39 0
 5 17 -1 -7.51 20.44 0
 6 -12 6 97.54 22.28 0
 6 -11 4 72.46 16.06 0
 6 10 -5 408.58 15.12 0
 6 13 -4 28.57 16.64 0
 6 18 -1 31.43 33.44 0
 7 -10 2 70.31 15.1 0
 7 6 -6 699.98 18.62 0
 7 7 -6 17.37 18.52 0
 7 12 -5 253.98 23.19 0
 7 14 -4 123.28 25.23 0
 7 16 -3 -4.08 29.15 0
 7 17 -2 38.79 23.06 0
 8 -13 7 62.2 27.25 0
 8 -11 3 61.97 17.82 0
 8 2 -6 159.54 13.13 0
 8 9 -6 234.46 22.61 0
 8 15 -4 -2.83 29.2 0
 9 -9 0 357.29 8.77 0
 9 -8 -1 -3.96 6.99 0
 9 1 -6 91.17 12.83 0
 9 13 -5 32 28.47 0
 9 15 -4 3.31 24.44 0
 10 -12 4 3.44 20.37 0
 10 -10 1 515.4 11.32 0
 10 11 -6 85.81 28.72 0
 11 0 -6 202.08 13.16 0
 11 11 -6 75.33 31.79 0
 12 -12 4 19.78 20.21 0
 12 0 -6 105.91 13.96 0
 12 11 -6 -6.78 33.84 0
 13 0 -6 -22.53 16.93 0
 14 1 -6 -12.65 19.3 0
 15 2 -6 -1.3 24.25 0
 -5 1 13 714.51 16.37 0
 -5 1 14 -10.61 16.89 0
 -5 1 15 67.12 18.67 0
 -5 2 11 27.89 11.55 0
 -5 2 18 99.36 23 0
 -5 3 19 7.62 24.05 0
 -5 4 10 110.26 9.71 0
 -4 -2 11 296.44 15.55 0
 -4 -2 18 39.07 27.35 0
 -3 -5 13 76.1 15.03 0
 -3 -5 14 114.55 21.74 0
 -3 -5 15 120.84 24.2 0
 -3 -4 10 29.91 15.67 0
 -3 -4 19 129.28 34.42 0
 -3 -3 8 161.76 9.76 0
 -3 -2 7 1391.99 14.19 0
 -2 -6 10 138.7 12.89 0
 -2 -6 19 10.36 34.78 0
 -2 16 7 22.97 13.48 0
 -1 -8 13 -9.04 22.9 0
 -1 -8 14 274.59 25.83 0
 -1 -8 15 58.67 29.19 0
 -1 -8 16 17.13 31.08 0
 -1 -8 17 1.71 32.03 0
 -1 -6 7 27.23 14.59 0
 -1 11 1 83.74 10.39 0
 -1 13 2 177.85 12.39 0
 -1 17 6 30.4 16.66 0
 0 -9 11 48.11 16.01 0
 0 -9 17 0.25 36.45 0
 0 -9 18 9.04 37.96 0
 0 -8 8 579.36 17.31 0
 0 -7 6 20.48 10.14 0
 0 15 2 10.63 16.17 0
 0 16 3 -1.51 16.29 0
 0 17 4 77 18.41 0
 0 18 5 18.69 21.85 0
 1 -10 11 95.42 22.49 0
 1 -10 12 132.93 23.82 0
 1 -10 17 48.93 36.48 0
 1 -8 6 2046.59 17.6 0
 1 9 -2 130.67 13.76 0
 1 12 -1 35.43 16.51 0
 2 -11 12 135.23 27.56 0
 2 -11 13 -6.87 28.8 0
 2 -11 15 55.87 33.27 0
 2 -11 16 95.73 39.03 0
 2 -10 8 69.14 19.93 0
 2 3 -3 -11.13 12.07 0
 2 8 -3 78.75 10.09 0
 2 9 -3 509.7 15.55 0
 2 12 -2 37.22 17.76 0
 2 14 -1 26.1 18.11 0
 2 17 1 2.05 21.01 0
 2 18 2 9.22 23.67 0
 3 -12 13 68.13 22.72 0
 3 -12 14 165.3 26.09 0
 3 -12 15 318.03 28.69 0
 3 -10 6 -17.71 17 0
 3 4 -4 114.53 12.7 0
 3 5 -4 719.4 14.07 0
 3 6 -4 438.53 10.61 0
 3 7 -4 97.26 14.77 0
 3 12 -3 63.84 17.67 0
 3 14 -2 387.55 21.91 0
 3 17 0 56.46 24.83 0
 3 19 2 130.36 29.02 0
 4 -12 10 40.61 28.18 0
 4 -5 -1 348.73 5.48 0
 4 11 -4 114.93 18.3 0
 4 18 0 20.35 28.92 0
 4 19 1 18.35 30.37 0
 5 -13 12 65.83 26.38 0
 5 -13 13 59.97 37.96 0
 5 -8 1 509.72 9.61 0
 5 -1 -4 483.08 6.71 0
 6 11 -5 27.37 14.43 0
 6 17 -2 44.78 28.93 0
 7 -1 -5 334.37 8.95 0
 7 3 -6 197.32 13.96 0
 7 8 -6 456.1 14.64 0
 7 9 -6 105.79 20.65 0
 8 -12 5 63.09 21.45 0
 8 1 -6 39.01 13.03 0
 8 10 -6 74.35 17.29 0
 8 13 -5 144.22 20.67 0
 9 14 -5 -13.03 32.29 0
 10 5 -7 60.76 19.81 0
 10 6 -7 136.29 22.88 0
 10 7 -7 70.04 22.36 0
 10 12 -6 9.73 30.9 0
 10 14 -5 3.44 25.52 0
 11 -12 4 15.25 18.03 0
 11 -10 1 -0.98 10.34 0
 11 -3 -5 -3.55 8.93 0
 11 4 -7 3.52 20.8 0
 11 5 -7 279.75 22.92 0
 11 6 -7 1.85 23.53 0
 11 7 -7 97.22 25.67 0
 11 8 -7 44.86 25.63 0
 11 12 -6 11.37 33.06 0
 12 -10 1 165.56 10.04 0
 12 -3 -5 42.07 10.05 0
 12 4 -7 208.65 23.42 0
 12 5 -7 19.66 24.41 0
 12 6 -7 126.6 25.59 0
 12 7 -7 33.1 26.44 0
 12 8 -7 -1.3 27.29 0
 13 5 -7 45.78 26.85 0
 13 6 -7 11.13 27.63 0
 13 7 -7 156.19 29.45 0
 14 0 -6 59.9 18.75 0
 15 -2 -5 -9.25 14.42 0
 -5 2 12 -20.67 13.15 0
 -5 2 13 4.92 16.32 0
 -5 2 16 81.69 21.26 0
 -5 2 17 201.89 20.73 0
 -5 3 11 44.94 12.55 0
 -5 3 18 4.56 22.07 0
 -5 7 10 54.17 6.69 0
 -5 10 16 25.62 12.34 0
 -4 -2 12 328.15 16.43 0
 -4 -2 13 141.51 18.14 0
 -4 -2 14 21.45 19.28 0
 -4 -2 16 103.3 23.77 0
 -4 -2 17 64.22 23.8 0
 -4 -1 10 801.49 14.82 0
 -4 2 7 772.16 9.58 0
 -4 5 6 -8.46 3.7 0
 -3 -4 11 405.91 18.11 0
 -3 -4 18 64.88 31.15 0
 -3 10 4 93.13 9.05 0
 -3 14 7 30.94 12.08 0
 -3 16 10 61.61 14.4 0
 -2 -6 11 45.23 13.32 0
 -2 -6 12 228.35 20.96 0
 -2 -6 16 163.68 27.26 0
 -2 -6 18 110.31 24.96 0
 -2 12 3 13.69 11 0
 -2 17 8 11.08 17.75 0
 -1 -7 10 16.01 18.74 0
 -1 -7 19 8.82 39.84 0
 -1 -1 2 345.95 7.2 0
 -1 5 0 1428.75 8.69 0
 -1 6 0 -0.14 5.31 0
 -1 7 0 280.03 9.02 0
 -1 18 7 18.55 18.29 0
 0 -9 13 103.64 18.05 0
 0 -9 15 332.51 28.97 0
 0 -9 16 10.86 24.15 0
 0 -8 9 21 18.34 0
 0 -6 5 573.47 14.08 0
 0 9 -1 22.53 12.32 0
 0 12 0 166.7 13.72 0
 1 -10 13 391.83 20.98 0
 1 -10 14 32.2 27.56 0
 1 -10 16 -15.61 26.09 0
 1 10 -2 132.98 14.67 0
 1 16 1 34.03 19.04 0
 1 17 2 214.15 21.29 0
 1 18 3 70.34 22.31 0
 2 -10 9 450.65 22.83 0
 2 -9 6 6.43 11.5 0
 2 10 -3 115.31 14.95 0
 2 16 0 67.31 21.02 0
 2 19 3 15.13 24.04 0
 3 -8 3 21.63 8.56 0
 3 9 -4 566.91 16.81 0
 3 16 -1 193.64 24.06 0
 4 -12 12 33.67 31.62 0
 4 -8 2 1585.73 13.29 0
 4 12 -4 -1.27 18.65 0
 4 14 -3 152.31 23.48 0
 4 16 -2 49.18 23.43 0
 4 17 -1 20.82 19.93 0
 5 -10 4 44.96 16.1 0
 5 -7 0 -11.17 6.45 0
 5 2 -5 71.4 10.95 0
 5 10 -5 198.86 14.04 0
 5 13 -4 23.71 16.32 0
 5 15 -3 89.78 18.54 0
 5 17 -2 16.39 28.16 0
 5 18 -1 98.83 29.47 0
 6 -13 11 50.55 32.04 0
 6 -12 7 246.79 24.27 0
 6 -11 5 -23.03 18.62 0
 6 -10 3 159.69 14.89 0
 6 5 -6 373.43 15.6 0
 6 7 -6 63.54 16.85 0
 6 12 -5 7.32 21.6 0
 7 -12 6 20.71 22.13 0
 7 -9 1 26.14 9.57 0
 7 -6 -2 4.22 3.75 0
 7 2 -6 -10.23 12.52 0
 7 10 -6 66.66 21.39 0
 7 13 -5 393.27 19.65 0
 7 15 -4 -3.89 21.4 0
 7 17 -3 20.36 34.22 0
 8 -13 8 3.31 28.88 0
 8 -2 -5 224.6 8.43 0
 8 11 -6 163.66 19.29 0
 8 16 -4 1.58 34.97 0
 9 -11 3 5.01 15.15 0
 9 5 -7 17.79 18.28 0
 9 6 -7 71.46 20.4 0
 9 7 -7 151.19 21.2 0
 9 12 -6 26.43 27.14 0
 10 -13 7 36.6 28.11 0
 10 -9 0 17.4 9.09 0
 10 4 -7 342.06 19 0
 10 8 -7 80.06 23.87 0
 10 9 -7 -13.29 26.16 0
 10 13 -6 56.36 30.74 0
 11 -1 -6 492.21 13.73 0
 11 3 -7 35.68 19.33 0
 11 9 -7 169.24 28.9 0
 11 13 -6 3.79 35.15 0
 12 -1 -6 38.32 13.78 0
 12 3 -7 65.23 21.13 0
 12 9 -7 16.25 30.9 0
 13 -9 0 22.69 7.9 0
 13 -3 -5 15.7 9.44 0
 13 4 -7 1.72 23.45 0
 13 8 -7 38.58 30 0
 13 9 -7 56.27 34.4 0
 14 4 -7 24.75 27.61 0
 14 5 -7 11.07 29.1 0
 14 6 -7 1.43 29.21 0
 14 7 -7 -23.33 33.66 0
 15 -4 -4 1.48 9.04 0
 -5 2 14 15.16 15.78 0
 -5 2 15 69.55 17.54 0
 -5 3 12 845.89 15.2 0
 -5 3 16 3.06 20.04 0
 -5 3 17 -21.94 19.92 0
 -5 4 18 7.8 20.74 0
 -5 5 18 21.64 21.24 0
 -5 6 10 221.28 8.2 0
 -5 7 18 9.66 19.69 0
 -5 9 17 16.08 15.45 0
 -5 10 13 48.92 7.73 0
 -4 -1 11 522.18 15.66 0
 -4 -1 17 155.49 23.5 0
 -4 -1 18 51.61 25.42 0
 -4 1 8 890.78 11.12 0
 -4 12 8 1.88 7.52 0
 -4 14 11 8.42 8.25 0
 -3 -4 12 31.02 18.34 0
 -3 -4 13 401.76 21.42 0
 -3 -4 14 107.75 21.58 0
 -3 -4 15 115.04 24.3 0
 -3 -4 16 50.3 25.91 0
 -3 -3 9 59.34 10.12 0
 -3 -3 19 -26.25 32.88 0
 -3 15 8 12.5 12.83 0
 -2 -6 15 44.09 19.1 0
 -2 -5 19 48.53 35.85 0
 -2 -3 6 35.09 13.15 0
 -2 10 2 3.21 9.22 0
 -2 14 4 175.23 14.39 0
 -1 -7 11 404.47 20.65 0
 -1 -7 17 58.04 32.75 0
 -1 -7 18 22.45 25.69 0
 -1 -6 8 25.5 15.42 0
 -1 15 3 20.85 14.93 0
 -1 17 5 18.77 17.13 0
 0 -8 10 170.14 19.77 0
 0 -8 18 161.39 38.59 0
 0 -7 7 659.6 15.92 0
 0 -5 4 2007.97 14.89 0
 0 17 3 15.03 17.92 0
 1 -9 9 108.57 14.03 0
 1 -9 18 23.16 38.92 0
 1 -7 5 13.87 13.31 0
 1 15 0 28.03 19.26 0
 1 19 4 72.4 23.79 0
 2 -10 10 177.9 23.52 0
 2 -9 7 252.85 17.65 0
 2 -5 1 8.15 8.24 0
 2 15 -1 213.9 20.49 0
 3 -11 11 21.93 27.9 0
 3 -11 16 68.26 37.64 0
 3 -10 7 754.49 20.24 0
 3 3 -4 1654.07 10.83 0
 3 10 -4 97.63 16.94 0
 4 -12 13 198.68 26.17 0
 4 -12 14 26.86 27.05 0
 4 -12 15 25.28 29.76 0
 4 -7 1 225.42 9.23 0
 4 -2 -3 503.33 4.91 0
 4 5 -5 24.18 13.25 0
 4 6 -5 187.6 10.76 0
 4 7 -5 0.63 10.87 0
 4 8 -5 33.86 16.07 0
 5 11 -5 64.2 14.53 0
 5 14 -4 -6.01 24.99 0
 5 16 -3 24.27 27.57 0
 6 4 -6 8.31 13.36 0
 6 8 -6 32.03 13.3 0
 6 13 -5 52.32 24.61 0
 6 15 -4 -20.75 27.07 0
 6 17 -3 11.23 29.46 0
 6 18 -2 5.06 31.87 0
 7 -13 10 12.78 24.78 0
 7 -13 11 31.7 36.16 0
 7 11 -6 186.46 23.06 0
 7 14 -5 22.35 28 0
 8 -13 9 -31.46 33.26 0
 8 -10 2 -0.55 12.88 0
 8 6 -7 56.37 19.46 0
 8 7 -7 660.63 21.95 0
 8 12 -6 -6.54 18.7 0
 8 15 -5 60.24 31.19 0
 9 -13 8 72.63 29.11 0
 9 4 -7 1013.65 19.32 0
 9 8 -7 21.9 16.77 0
 9 9 -7 189.56 24.76 0
 9 13 -6 32.36 31.72 0
 9 15 -5 -2.62 25.7 0
 10 -12 5 -0.19 22.38 0
 10 -8 -1 43.78 7.14 0
 10 -7 -2 2.51 4.76 0
 10 -3 -5 34.96 7.67 0
 10 -1 -6 0.23 11.54 0
 11 -12 5 139.02 26.03 0
 11 -9 0 141.79 8.96 0
 11 10 -7 54.54 22.31 0
 11 11 -7 13.62 30.58 0
 12 -11 3 -26.75 16.91 0
 12 -9 0 80.39 8.09 0
 12 2 -7 120.57 19.19 0
 13 -11 3 39.95 16.06 0
 13 -8 -1 -1.85 5.54 0
 13 -7 -2 4.57 4.32 0
 13 2 -7 65.45 19.21 0
 14 3 -7 11.02 24.85 0
 15 0 -6 167.37 18.84 0
 -5 3 13 41.57 13.62 0
 -5 3 15 3.14 16.34 0
 -5 4 11 141.95 9.84 0
 -5 4 16 9.28 19.39 0
 -5 5 17 1.5 20.58 0
 -5 8 17 -14.22 18.1 0
 -5 10 14 1.2 8.49 0
 -4 -1 12 35.01 15.64 0
 -4 -1 13 -22.6 17.68 0
 -4 -1 15 44.93 19.95 0
 -4 -1 16 41.39 22.97 0
 -4 0 18 96.97 24.91 0
 -4 9 6 91.33 5.25 0
 -4 11 7 17.44 6.97 0
 -3 -3 18 -9.86 28.03 0
 -3 -2 8 727.61 13.6 0
 -3 -2 20 56.73 33.08 0
 -3 1 5 2659.08 9.52 0
 -2 -5 10 116.18 16.69 0
 -2 -5 17 59.56 28.57 0
 -2 16 6 115.61 14.86 0
 -1 -7 12 37.74 14.88 0
 -1 -7 13 65.74 23.26 0
 -1 -7 14 57.41 24.81 0
 -1 -7 15 224.06 27.53 0
 -1 -7 16 43.91 21.45 0
 -1 14 2 515.84 15.33 0
 -1 18 6 -7.89 19.03 0
 0 -8 11 9.79 21.18 0
 0 -8 12 10.23 22.08 0
 0 -8 16 330.71 32.86 0
 0 -8 17 93.1 32.75 0
 0 -4 3 68.95 11.26 0
 0 11 -1 190.83 14.82 0
 0 15 1 5.99 16.99 0
 0 16 2 54.3 16.88 0
 0 18 4 25.47 20.27 0
 1 -9 11 307.36 22.86 0
 1 -9 16 49.14 32.12 0
 1 -9 17 206.75 38.12 0
 1 2 -2 638.71 7.51 0
 1 11 -2 1.41 11.12 0
 2 -10 11 379.06 24.85 0
 2 -10 12 60.96 26.75 0
 2 -10 15 8.76 31.76 0
 2 -10 16 -5.42 37.32 0
 2 -10 17 98.06 30.59 0
 2 -8 5 10.49 9.79 0
 2 2 -3 84.14 7.55 0
 2 11 -3 58.46 12.54 0
 2 14 -2 54.47 19.74 0
 2 17 0 89.52 23.43 0
 2 18 1 67.76 24.26 0
 2 19 2 -7.87 26.68 0
 3 -11 13 8.15 30 0
 3 -11 14 57.49 32.49 0
 3 -10 8 130.92 21.38 0
 3 -6 1 398.5 9.01 0
 3 11 -4 339.67 18.99 0
 3 18 0 -2.05 19.4 0
 4 -11 9 -2.63 23.63 0
 4 0 -4 6290.37 12.86 0
 4 4 -5 2485.26 13.19 0
 4 10 -5 1311.98 20.7 0
 4 13 -4 -10.76 20.88 0
 4 15 -3 153.03 17.9 0
 4 17 -2 98.09 26.91 0
 4 18 -1 15.62 28.3 0
 4 19 0 117.81 23.63 0
 5 -12 11 425.41 30.12 0
 5 -12 12 20.22 33.54 0
 5 -12 13 18.37 33.56 0
 5 1 -5 1546.29 11.77 0
 5 12 -5 -0.01 20.68 0
 6 -12 9 103.12 28.44 0
 6 -9 2 123.64 12.03 0
 6 3 -6 961.77 13.87 0
 6 10 -6 11.9 14.5 0
 7 -13 12 -9.94 29.79 0
 7 -7 -1 337.45 6.9 0
 7 1 -6 5.7 10.94 0
 7 12 -6 27.22 24.37 0
 8 -13 11 90.53 38.56 0
 8 -4 -4 39.34 4.21 0
 8 0 -6 39.69 9.64 0
 8 4 -7 150.87 16.42 0
 8 5 -7 21.6 12.82 0
 8 8 -7 34.37 16.05 0
 8 9 -7 155.37 23.66 0
 9 -13 9 59.4 34.09 0
 9 -12 6 -24.08 27.86 0
 9 3 -7 45.08 11.45 0
 9 10 -7 316.16 19.37 0
 10 2 -7 202.12 15.91 0
 11 -11 3 20.64 15.43 0
 11 12 -7 -17.95 35.11 0
 14 -3 -5 2.17 10.12 0
 14 -1 -6 7.58 15.39 0
 14 2 -7 -0.61 22.17 0
 15 3 -7 2.05 27.44 0
 -5 4 12 15.57 11.18 0
 -5 4 13 30.09 14.96 0
 -5 4 14 -12.17 16.44 0
 -5 4 15 130.24 15.62 0
 -5 5 11 176.41 10.34 0
 -5 5 16 -9.87 18.15 0
 -5 6 17 4.4 16.66 0
 -5 7 17 -6.58 17.98 0
 -5 8 11 9.45 7.95 0
 -5 9 12 19.67 7.91 0
 -5 9 16 10.29 12.94 0
 -4 -1 14 -12.91 14.02 0
 -4 0 10 11.71 12.37 0
 -4 1 19 78.66 27.65 0
 -4 3 7 14.25 7.38 0
 -3 -3 11 255.52 17.12 0
 -3 -3 12 23.42 18.29 0
 -3 -3 15 85.92 22.19 0
 -3 -3 17 44.96 20.51 0
 -3 -2 19 106.14 30.03 0
 -3 -1 20 1.66 32.07 0
 -3 0 6 10.41 9.64 0
 -3 14 6 17.95 12.95 0
 -3 16 9 -1.51 13.09 0
 -2 -5 11 123.94 13.69 0
 -2 -5 15 126.1 25.77 0
 -2 -4 19 5.93 35.24 0
 -2 17 7 12.49 15.31 0
 -1 -6 9 119.84 11.84 0
 -1 -3 4 6.97 11.78 0
 -1 -2 3 4416.02 11.35 0
 -1 10 0 15.13 10.62 0
 -1 13 1 244.95 13.88 0
 0 -8 13 40.77 17.68 0
 0 -8 14 -7.75 18.84 0
 0 -8 15 21.83 21.04 0
 0 -7 8 306.84 12.24 0
 0 -7 19 -9.96 37.96 0
 0 -6 6 28.59 13.63 0
 0 14 0 639.62 17.77 0
 0 19 5 6.54 21.28 0
 1 -9 12 73.85 17.3 0
 1 -9 13 46.77 24.97 0
 1 -9 14 41.31 26.84 0
 1 -9 15 11.22 21.89 0
 1 -8 8 25.02 17.1 0
 1 12 -2 140.77 17.99 0
 1 16 0 17.32 20.65 0
 1 17 1 19.01 19.9 0
 1 18 2 -4.82 21.45 0
 1 19 3 -8.72 24.33 0
 2 -10 13 30.49 20.27 0
 2 -10 14 13.1 22.47 0
 2 12 -3 11.9 17.77 0
 2 16 -1 122.72 21.63 0
 3 -10 9 168.04 22.08 0
 3 -9 6 275.24 16.42 0
 3 2 -4 505.43 11.29 0
 3 12 -4 -0.85 20.19 0
 3 14 -3 103.19 15.63 0
 4 -11 11 139.64 28.01 0
 4 16 -3 50.66 24.75 0
 5 -11 8 43.68 23.54 0
 5 -10 5 42.67 17.35 0
 5 5 -6 331.89 15.13 0
 5 6 -6 464.05 12.06 0
 5 7 -6 69.97 11.69 0
 5 8 -6 177.42 17.8 0
 5 9 -6 195.36 19.24 0
 5 13 -5 263.27 23.32 0
 5 15 -4 -0.31 19.5 0
 5 17 -3 0.28 29.77 0
 6 -12 10 -7.87 31.01 0
 6 -11 6 11.65 20.63 0
 6 14 -5 138.39 19.88 0
 6 16 -4 68.15 23.05 0
 6 18 -3 -1.6 33.92 0
 7 -11 5 31.29 19.83 0
 7 -10 3 386.65 16.04 0
 7 5 -7 17.56 16.23 0
 7 6 -7 102.65 18.56 0
 7 7 -7 51.98 19.25 0
 7 8 -7 -7.88 20.8 0
 7 9 -7 7.83 20.64 0
 7 13 -6 -8.03 26.74 0
 7 15 -5 7.85 22.64 0
 7 17 -4 55.26 33.79 0
 8 3 -7 197.93 15.21 0
 8 14 -6 -20.55 31.77 0
 8 16 -5 17.48 34 0
 9 -11 4 6.15 21.51 0
 9 -10 2 19.36 13.25 0
 9 -3 -5 9.13 7.32 0
 9 -1 -6 84.24 10.9 0
 9 2 -7 9.53 14.99 0
 9 12 -7 4.45 30.35 0
 10 -12 6 19.23 23.62 0
 10 12 -7 73.94 23.83 0
 11 -8 -1 21.9 7.16 0
 11 1 -7 352.74 16.07 0
 11 6 -8 11.73 23.68 0
 11 8 -8 13.73 26.46 0
 12 -8 -1 4.62 6.85 0
 12 1 -7 -14.04 16.01 0
 12 6 -8 77.61 27.24 0
 12 7 -8 12.67 28.4 0
 12 8 -8 98.63 30.88 0
 13 6 -8 8.83 27.47 0
 13 7 -8 -2.76 29.77 0
 13 8 -8 19.66 31.03 0
 15 -1 -6 -1.46 16.61 0
 15 2 -7 11.88 24.1 0
 -5 5 12 389.87 12.4 0
 -5 5 13 106.44 13.84 0
 -5 5 14 56.33 15.26 0
 -5 5 15 -24.73 16.68 0
 -5 6 11 77.97 9.43 0
 -5 7 11 213.67 8.55 0
 -5 7 16 13.9 16.07 0
 -5 8 16 69.05 14.41 0
 -5 9 15 30.67 12.37 0
 -4 0 12 271.8 14.86 0
 -4 1 9 919.21 12.45 0
 -4 1 18 35.97 24.85 0
 -4 2 19 -22.45 26.62 0
 -4 14 10 4.74 8.55 0
 -3 -3 13 15.28 14.26 0
 -3 -3 14 1010.87 17.17 0
 -3 -2 9 607.17 13.98 0
 -3 -2 18 97.21 27.77 0
 -3 8 3 8.99 7.02 0
 -3 15 7 260.33 11.9 0
 -2 -4 18 36.92 30.67 0
 -2 -3 20 84.18 37.24 0
 -2 7 1 1774.64 9.41 0
 -2 8 1 16.12 9.69 0
 -2 12 2 28.72 13.29 0
 -2 15 4 -5.59 13.95 0
 -1 -6 10 132.19 13.41 0
 -1 -6 11 3.56 19.41 0
 -1 -6 17 20.57 22.84 0
 -1 11 0 1054.93 13.94 0
 -1 15 2 -13.82 15.61 0
 -1 16 3 201.9 16.21 0
 -1 17 4 7.07 17.74 0
 -1 18 5 120.84 21.6 0
 0 -7 9 6.9 17.99 0
 0 -7 17 26.08 32.35 0
 0 17 2 90.1 19.3 0
 1 -8 9 148.55 19.54 0
 1 -8 18 -27.96 37.67 0
 1 -7 6 -14.58 14.97 0
 1 6 -3 303.89 10.22 0
 1 7 -3 -13.02 10 0
 1 8 -3 47.96 9.7 0
 1 9 -3 37.55 14.87 0
 1 15 -1 167.93 19.46 0
 2 -9 9 47.55 20.51 0
 2 -9 17 34.45 36.46 0
 2 -7 4 26.57 8.34 0
 2 6 -4 467.42 14.23 0
 2 7 -4 1.07 10.25 0
 2 8 -4 250.43 15.2 0
 2 9 -4 260.27 16.29 0
 2 13 -3 537.32 20.93 0
 2 15 -2 6.66 22.05 0
 2 18 0 16.54 23.8 0
 2 19 1 1.55 28.43 0
 3 -10 10 -8.43 24.7 0
 3 -10 16 86.63 36.09 0
 3 -10 17 165.1 39.67 0
 3 15 -3 5 23.66 0
 3 19 0 7.67 28.05 0
 4 -11 13 -20.13 32.31 0
 4 -11 15 16.29 28.41 0
 4 12 -5 139.15 21.53 0
 4 18 -2 -11.48 28.83 0
 5 -11 9 117.53 25.19 0
 5 4 -6 78.6 13.53 0
 5 14 -5 128.11 25.78 0
 5 16 -4 34.41 29.7 0
 6 -12 11 69.97 24.64 0
 6 -12 12 26.93 35.45 0
 6 -8 1 27.62 11.34 0
 6 15 -5 36.22 27.89 0
 6 17 -4 -2.56 33.09 0
 7 -12 9 324.07 27.85 0
 7 4 -7 1060.74 17.46 0
 7 10 -7 528.81 24.91 0
 7 16 -5 26.56 34.07 0
 8 -11 5 4.67 24.49 0
 8 12 -7 15.44 28.15 0
 8 15 -6 -15.81 32.35 0
 9 13 -7 51.24 32.8 0
 9 15 -6 -4.01 27.5 0
 10 5 -8 5.6 20.33 0
 10 6 -8 424.06 24.1 0
 10 7 -8 -10.32 23.48 0
 10 8 -8 152.05 26.85 0
 10 9 -8 6.84 28.42 0
 10 13 -7 43.85 25.66 0
 11 4 -8 59.21 20.92 0
 11 5 -8 190.5 24.05 0
 11 9 -8 129.71 29.49 0
 12 -2 -6 333.87 11.57 0
 12 4 -8 -24.12 23.72 0
 12 5 -8 121.48 24.66 0
 12 9 -8 16.86 23.66 0
 12 10 -8 9.53 35.03 0
 13 -10 2 18.8 15.07 0
 13 -5 -4 2.46 5.29 0
 13 4 -8 22.8 24.02 0
 13 5 -8 57.48 28.01 0
 13 9 -8 46.98 33.72 0
 14 5 -8 67.29 28.63 0
 14 6 -8 -1.46 32.35 0
 15 -3 -5 3.17 10.73 0
 -5 6 12 45.73 11.01 0
 -5 6 13 36.3 12.38 0
 -5 6 14 18.1 14.31 0
 -5 6 15 9.69 13.18 0
 -5 7 12 24.7 10.42 0
 -5 7 15 247.95 15.24 0
 -5 8 12 13.21 8.8 0
 -5 8 15 17.14 13.14 0
 -5 9 13 38.65 8.77 0
 -5 9 14 16.02 10.83 0
 -4 0 14 658.28 19.04 0
 -4 1 10 806.5 12.7 0
 -4 2 18 28.23 22.51 0
 -4 3 19 32.6 25.84 0
 -4 10 6 6.66 6.76 0
 -3 -2 10 1177.34 16.74 0
 -3 -2 16 -4.05 24.49 0
 -3 -2 17 -4.05 20.1 0
 -3 -1 8 75.66 11.91 0
 -3 -1 19 5.19 22.95 0
 -3 0 20 119.46 33.27 0
 -3 9 3 9.98 8.37 0
 -3 16 8 39.08 14.49 0
 -2 -4 10 26.43 16.4 0
 -2 -4 16 -13.16 26.66 0
 -2 -4 17 68.33 21.64 0
 -2 14 3 17.22 13.17 0
 -2 17 6 -7.4 15.85 0
 -1 -6 13 43.14 21.98 0
 -1 -6 14 140.16 24.52 0
 -1 -5 8 744.19 16.43 0
 -1 -4 6 127.12 14.26 0
 -1 12 0 31.81 12.59 0
 0 -7 10 97.9 14.18 0
 0 -7 11 1302.77 23.42 0
 0 -7 15 74.95 27.19 0
 0 -6 19 -18.81 39.72 0
 0 -5 5 1351.65 15.23 0
 0 19 4 90.44 21.98 0
 1 -8 10 63.22 20.63 0
 1 -8 16 118.27 34.22 0
 1 -8 17 2.83 26.78 0
 1 -2 0 246.84 4.21 0
 1 5 -3 243.63 9.27 0
 1 10 -3 1120.49 17.04 0
 1 17 0 164.41 21.29 0
 1 18 1 15.92 22.81 0
 1 19 2 35.31 25.41 0
 2 -9 10 -24.16 22.2 0
 2 -9 11 -0.05 22.39 0
 2 -9 15 407.2 32.15 0
 2 -9 16 173.93 36.4 0
 2 5 -4 1065.62 11.32 0
 2 10 -4 49.52 16.47 0
 3 -10 11 11.64 19.34 0
 3 -10 13 66.02 31.04 0
 3 -10 14 89.55 33.39 0
 3 -10 15 141.78 25.94 0
 3 5 -5 164.29 13.83 0
 3 6 -5 156.27 10.52 0
 3 7 -5 1324.32 13.49 0
 3 9 -5 303.71 17.18 0
 3 10 -5 -12.51 18.12 0
 3 13 -4 34.93 15.15 0
 3 17 -2 -22.9 25.29 0
 4 -10 8 -12.54 22.46 0
 4 2 -5 242.93 11.72 0
 4 13 -5 2.97 22.69 0
 4 15 -4 4.56 18.62 0
 5 -11 10 103.49 29.05 0
 5 -11 15 -8.26 38.1 0
 5 -10 6 140.19 17.61 0
 5 3 -6 478.81 12.94 0
 5 11 -6 262.61 16.02 0
 5 12 -6 29.69 22.05 0
 6 7 -7 1018.92 19.95 0
 6 8 -7 151.39 19.39 0
 6 9 -7 90.03 21.15 0
 6 13 -6 35.93 18.49 0
 6 16 -5 93.74 30.69 0
 7 -12 10 36.47 30 0
 7 -12 12 77.47 37.78 0
 7 -12 13 -1.03 36.86 0
 7 -9 2 28.95 14.71 0
 7 3 -7 97.53 14.14 0
 7 11 -7 18.11 17.74 0
 7 12 -7 33.08 25.05 0
 8 -10 3 21.46 16.36 0
 8 2 -7 555.46 14.77 0
 8 13 -7 300.75 31.09 0
 9 -12 8 8.29 29.13 0
 9 1 -7 119.97 13.51 0
 9 5 -8 164.26 20.43 0
 9 6 -8 1.52 21.85 0
 9 7 -8 75.02 16.48 0
 9 9 -8 122.24 26.78 0
 9 10 -8 94.16 26.66 0
 9 14 -7 41.13 35.31 0
 10 4 -8 -4.97 20.29 0
 10 11 -8 8.89 31.54 0
 10 14 -7 -3.19 27.93 0
 11 -10 2 27.79 14.7 0
 11 -2 -6 45.66 10.35 0
 12 -10 2 26.29 14.55 0
 12 3 -8 12.06 21.29 0
 13 -2 -6 1.26 11.36 0
 14 4 -8 -25.71 28.26 0
 15 1 -7 -5.38 20.61 0
 -5 7 14 10.42 12.94 0
 -5 8 13 61.2 10.99 0
 -5 8 14 94.94 11.92 0
 -4 1 11 566.05 14.18 0
 -4 1 15 76.37 19.78 0
 -4 1 16 18.51 20.17 0
 -4 2 17 20.07 24.14 0
 -4 4 19 39.89 27.63 0
 -4 12 7 207.76 8.38 0
 -3 -2 11 1018.96 17.11 0
 -3 -2 13 72.28 19.23 0
 -3 -2 14 0.35 20.85 0
 -3 -2 15 -7.58 22.03 0
 -3 -1 18 147.85 26.5 0
 -3 1 20 31.35 35 0
 -2 -4 11 99.93 13.4 0
 -2 -4 12 23.13 19.96 0
 -2 -4 13 236.54 21.65 0
 -2 -4 14 12.87 22.69 0
 -2 -3 8 152.14 13.91 0
 -2 -3 18 73.62 31.4 0
 -2 -2 6 188.9 12.79 0
 -2 -2 20 4.31 34.09 0
 -2 13 2 458.65 12.63 0
 -2 18 7 70.02 19.49 0
 -1 -5 17 209.7 30.98 0
 -1 -4 19 46.05 34.29 0
 -1 1 1 852.46 1.55 0
 -1 3 0 133.08 5.77 0
 -1 16 2 -0.81 19.48 0
 -1 17 3 -7.56 17.89 0
 0 -7 12 23.64 15.67 0
 0 -7 13 473.42 18.76 0
 0 -7 14 7.78 18.1 0
 0 -6 18 140.91 36.2 0
 0 10 -2 248.69 14.1 0
 0 18 2 -12.51 24.01 0
 1 -8 12 270.82 23.79 0
 1 -8 13 6.97 25.22 0
 1 -8 14 468.85 28.48 0
 1 -8 15 147.15 21.9 0
 1 -7 7 217.49 16.27 0
 1 -7 18 -9.04 36.67 0
 1 -6 5 1457.19 15.75 0
 1 11 -3 205.27 15.9 0
 2 -9 12 176.41 18.89 0
 2 -9 13 198.2 26.78 0
 2 -9 14 72.73 21.93 0
 2 -8 18 127.54 39.17 0
 2 1 -3 2796.97 11.22 0
 2 4 -4 43.65 13.53 0
 2 11 -4 363.93 13.83 0
 2 14 -3 33.44 15.47 0
 3 11 -5 109.38 19.43 0
 3 14 -4 335.41 23.04 0
 3 19 -1 16.3 31.05 0
 4 -10 16 -12.33 37.22 0
 4 6 -6 595.66 16.46 0
 4 7 -6 51.31 16.12 0
 4 8 -6 852.5 14.4 0
 4 9 -6 97.72 18.64 0
 5 -11 11 -0.81 21.95 0
 5 -11 13 8.85 32.46 0
 5 -11 14 221.87 35.12 0
 5 13 -6 448.82 24.08 0
 5 15 -5 123.64 21.14 0
 6 -11 8 356.02 17.68 0
 6 -10 5 961.63 20.49 0
 6 -9 3 91.19 14.34 0
 6 1 -6 536.53 11.75 0
 6 10 -7 12.27 15.28 0
 6 14 -6 55.72 19.71 0
 7 -11 7 5.28 23.64 0
 7 13 -7 23.28 26.89 0
 7 15 -6 22.61 22.76 0
 7 17 -5 5.08 26.66 0
 8 -12 11 -19.9 33.7 0
 8 -12 12 31.74 36.24 0
 8 -8 0 82.47 9.14 0
 8 -1 -6 51.27 8.8 0
 8 7 -8 19.16 20.96 0
 8 8 -8 111.52 22.34 0
 8 9 -8 302.2 25.41 0
 8 10 -8 25.32 24.9 0
 8 14 -7 24.44 32.91 0
 8 16 -6 -13.29 27.72 0
 9 -12 9 85.39 30.92 0
 9 -11 5 63 22.07 0
 9 -9 1 47.04 12.44 0
 9 4 -8 8.32 19.08 0
 9 11 -8 157.07 30.11 0
 9 15 -7 -22.61 36.3 0
 10 -2 -6 83.79 9.89 0
 10 3 -8 46.23 18.48 0
 10 12 -8 13.74 34.21 0
 11 -7 -2 2.18 5.23 0
 11 12 -8 12.96 27.33 0
 14 -5 -4 4.64 5.29 0
 14 3 -8 9.79 24.95 0
 -4 1 12 56.61 15.25 0
 -4 1 13 -19.89 16.15 0
 -4 1 14 27.57 17.63 0
 -4 2 9 20.5 10 0
 -4 2 16 115.61 19.86 0
 -4 3 18 147.48 23.6 0
 -4 5 19 103.96 26.75 0
 -4 14 9 13.07 9.4 0
 -4 15 12 3.2 6.7 0
 -3 -1 9 89.52 13.29 0
 -3 -1 16 46.15 22.77 0
 -3 -1 17 51.44 23.94 0
 -3 15 6 18.14 12.06 0
 -3 16 7 15.33 14.59 0
 -3 17 9 30.84 16.24 0
 -2 -3 17 -11.69 28.79 0
 -2 -2 19 34.59 33.26 0
 -2 -1 5 180.65 10.93 0
 -2 1 3 2769.08 6.81 0
 -2 11 1 3.3 10.24 0
 -2 15 3 137.1 17.05 0
 -2 16 4 -10.5 15.11 0
 -2 17 5 6.35 18.69 0
 -1 -5 10 62.37 17.78 0
 -1 -5 15 177.01 26.86 0
 -1 -5 16 348.47 27.85 0
 -1 -3 5 5.48 12.73 0
 -1 -3 20 61.87 36.49 0
 -1 7 -1 2427.04 13.39 0
 -1 8 -1 222.55 11.08 0
 -1 13 0 284.7 14.97 0
 -1 15 1 166.62 17 0
 -1 18 4 -14.81 18.91 0
 0 -6 8 981.82 13.37 0
 0 -6 17 161.76 33.68 0
 0 -4 4 1324.26 14.02 0
 0 11 -2 308.66 11.56 0
 0 17 1 73.89 20.01 0
 0 19 3 0.34 23.27 0
 1 -7 8 33.62 17.28 0
 1 -7 17 41.25 35.43 0
 1 12 -3 558.91 18.99 0
 1 15 -2 -15.96 20.46 0
 1 19 1 18.76 24.28 0
 2 -8 8 862.18 20.08 0
 2 -8 17 14.84 38.35 0
 2 19 0 12.48 20.89 0
 3 -9 8 44.73 15.14 0
 3 -9 9 3.35 20.9 0
 3 -9 16 36.41 37.45 0
 3 -9 17 -4.63 29.73 0
 3 4 -5 159.3 9.94 0
 3 18 -2 22.19 21.47 0
 4 -10 11 335.95 28.02 0
 4 -10 12 2.14 28.12 0
 4 -10 13 236.25 30.54 0
 4 -10 14 13.5 34.11 0
 4 -7 2 31.35 11.06 0
 4 5 -6 -8.54 14.43 0
 4 14 -5 -5.36 17.73 0
 5 8 -7 15.28 18.14 0
 5 16 -5 17.45 30.68 0
 6 -11 9 18.43 19.47 0
 6 -11 11 55.72 29.65 0
 6 -11 14 26.48 36.65 0
 6 -7 0 -5.97 6.67 0
 6 4 -7 145.07 14.87 0
 6 12 -7 -4.67 25.15 0
 6 15 -6 23.53 30.6 0
 7 2 -7 355.69 13.68 0
 7 8 -8 300.65 21.37 0
 7 14 -7 79.2 29.28 0
 7 16 -6 13.98 33.04 0
 8 5 -8 390.82 19.12 0
 8 15 -7 62.55 33.98 0
 9 -12 11 366.16 38.72 0
 9 -10 3 592.6 17.61 0
 9 3 -8 343.88 17.66 0
 9 12 -8 33.72 23.21 0
 10 -12 9 123.77 34.78 0
 10 -11 5 22.73 22.21 0
 10 13 -8 -17.32 33.85 0
 11 -11 5 -30.75 26.74 0
 11 2 -8 49.78 18.46 0
 11 8 -9 -0.83 28.48 0
 12 -7 -2 40.27 5.04 0
 12 -4 -5 165.35 7.27 0
 12 2 -8 39.64 19 0
 12 7 -9 9.28 28.9 0
 12 8 -9 -23.66 32.45 0
 12 9 -9 1.32 32.82 0
 13 7 -9 27.97 31.61 0
 13 8 -9 -23.88 33.75 0
 14 -9 1 89.44 12.7 0
 14 2 -8 10.22 25.4 0
 -4 2 10 327.34 11.71 0
 -4 2 15 201.38 19.28 0
 -4 3 8 280.9 8.13 0
 -4 3 17 33.34 20.54 0
 -4 4 18 22.32 22.31 0
 -4 11 6 -6.53 7.75 0
 -4 15 11 16.86 8.21 0
 -3 1 6 556.73 8.85 0
 -3 1 19 28.35 28.99 0
 -3 2 5 392.04 7.33 0
 -3 2 20 62.61 31.23 0
 -3 11 3 34.73 9.57 0
 -3 13 4 28.94 11.31 0
 -2 -3 9 316.45 11.39 0
 -2 -3 15 -4.39 24 0
 -2 -3 16 96.43 19.7 0
 -2 -1 20 -2.4 25.92 0
 -2 18 6 14.29 19.71 0
 -1 -5 11 64.14 13.77 0
 -1 -5 12 85.16 20.1 0
 -1 -5 13 -3.58 22.16 0
 -1 -4 7 43.61 10.26 0
 -1 -4 18 2.53 24.09 0
 -1 6 -1 87.81 9.85 0
 -1 11 -1 13.21 13.19 0
 0 -6 9 330.54 12.97 0
 0 -6 10 2328.54 22.58 0
 0 -6 15 113.66 28.33 0
 0 -6 16 19.45 22.2 0
 0 -5 19 92.35 29.2 0
 0 4 -2 21.29 11.57 0
 0 12 -2 90.05 16.86 0
 1 -7 9 742.89 20.23 0
 1 -7 16 3.57 32.95 0
 1 -6 19 -2.18 40.78 0
 1 1 -2 361.19 8.08 0
 1 13 -3 21.55 19.76 0
 1 17 -1 73.74 24.05 0
 2 -8 9 39.58 20.05 0
 2 -8 15 31.16 29.55 0
 2 -8 16 118.62 32.68 0
 2 3 -4 673.96 12.74 0
 2 13 -4 130.3 15.23 0
 2 17 -2 177.42 19.42 0
 3 -9 10 440.61 24.81 0
 3 -9 14 64.13 31.42 0
 3 -6 2 36.71 10.4 0
 4 12 -6 230.4 21.29 0
 4 15 -5 21.05 25.43 0
 4 17 -4 -3.9 28.87 0
 5 -10 8 131.33 23.15 0
 5 -10 16 73.5 40.97 0
 5 -2 -4 20.34 5.42 0
 5 2 -6 9.11 11.38 0
 5 6 -7 163.1 16.45 0
 5 7 -7 76.6 13.37 0
 5 9 -7 527.22 15.19 0
 5 10 -7 370.78 20.78 0
 5 11 -7 -5.07 21.73 0
 5 14 -6 140.48 20.04 0
 6 -11 12 94.69 25.22 0
 6 -11 13 40.98 26.78 0
 6 -10 6 59.5 21.51 0
 6 3 -7 105.56 14.14 0
 6 16 -6 -15.62 33.78 0
 7 -11 9 33.5 28.22 0
 7 6 -8 282.9 20.03 0
 7 7 -8 145.51 15.1 0
 7 9 -8 115.58 16.73 0
 8 -11 7 120.27 26.21 0
 8 -10 4 12.71 18.22 0
 8 -3 -5 29.89 6.51 0
 8 4 -8 7.7 16.58 0
 8 12 -8 23.84 21.5 0
 8 13 -8 8.77 30.54 0
 9 -11 6 185.79 25.55 0
 9 -2 -6 133.3 9.09 0
 10 7 -9 2.81 25.69 0
 10 8 -9 18.62 28.15 0
 10 9 -9 17.89 29.57 0
 10 10 -9 222.82 30.75 0
 11 -4 -5 31.41 6.6 0
 11 6 -9 51.55 26.01 0
 11 7 -9 433.33 22.23 0
 11 9 -9 16.74 23.93 0
 11 11 -9 9.53 36.33 0
 12 -11 5 20.2 23.38 0
 12 -1 -7 -11.28 13.52 0
 12 5 -9 56.13 26.06 0
 12 6 -9 -8.97 27.16 0
 12 10 -9 34.4 35.07 0
 13 -9 1 16.27 13.2 0
 13 -1 -7 130.11 14.23 0
 13 6 -9 57.88 30.96 0
 15 -2 -6 -14.37 11.8 0
 -4 2 11 283.51 13 0
 -4 2 12 335.03 15.03 0
 -4 2 13 155.96 15.63 0
 -4 2 14 30.48 17.35 0
 -4 3 16 335.26 20.73 0
 -4 4 17 34.99 19.38 0
 -3 -1 11 25.28 15.21 0
 -3 -1 12 156.85 17.36 0
 -3 -1 14 1.58 14.55 0
 -3 0 8 323.77 12.26 0
 -3 1 18 120.79 27.51 0
 -3 2 19 119.41 31.16 0
 -3 15 5 239.75 15.3 0
 -3 17 8 4.49 15.43 0
 -2 -3 10 1604.93 14.65 0
 -2 -3 11 197.76 17.36 0
 -2 -3 12 817.85 20.85 0
 -2 -3 13 11.05 20.77 0
 -2 -3 14 139.34 21.63 0
 -2 -2 7 622.48 10.38 0
 -2 -2 17 170.4 29.05 0
 -2 0 20 -15.4 33.08 0
 -2 12 1 16.81 11.9 0
 -1 -4 8 10.85 14.99 0
 -1 -4 16 35.9 28.58 0
 -1 -4 17 27.82 22.11 0
 -1 -2 4 2590.21 13.47 0
 -1 -2 20 62.88 35.55 0
 -1 12 -1 61.47 13.94 0
 -1 14 0 33.72 15.75 0
 -1 16 1 66.52 17.21 0
 -1 17 2 19.57 19.39 0
 -1 18 3 90.68 20.65 0
 -1 19 4 -13.97 24.39 0
 0 -6 11 -4.22 14.85 0
 0 -6 12 128.64 21.92 0
 0 -6 13 44.47 22.82 0
 0 -6 14 45.26 18.41 0
 0 -5 18 103.2 26.15 0
 0 -3 3 1458.99 12.44 0
 0 15 -1 15.9 14.19 0
 0 19 2 22.66 24.18 0
 1 -7 10 229.52 20.4 0
 1 -7 11 922.23 23.68 0
 1 -7 12 32.64 22.26 0
 1 -7 15 109.66 21.15 0
 1 -6 6 905.29 11.94 0
 1 -6 18 61.29 38.03 0
 1 -5 4 1394.46 14.51 0
 1 3 -3 14.22 12.01 0
 1 7 -4 50.84 14.66 0
 1 8 -4 1191.98 16.62 0
 1 9 -4 26.67 15.93 0
 1 16 -2 5.46 22.56 0
 2 -8 10 399.39 16.24 0
 2 -8 11 21.44 23.19 0
 2 -8 12 179.79 25.21 0
 2 -8 13 139.02 26.75 0
 2 -8 14 114.28 26.93 0
 2 -7 6 6.62 15.45 0
 2 -7 18 29.1 40.21 0
 2 -1 -2 3907.09 5.96 0
 2 9 -5 375.65 16.78 0
 2 10 -5 546.3 18.26 0
 2 16 -3 29.66 18.16 0
 2 18 -2 5.71 26.21 0
 3 -9 12 79.66 19.88 0
 3 -8 17 19.34 36.88 0
 3 -8 18 66.28 30.9 0
 3 3 -5 -3.65 9.2 0
 3 9 -6 140.97 18.7 0
 3 14 -5 -16.64 24.33 0
 3 18 -3 60.11 31.6 0
 3 19 -2 21.28 30.18 0
 4 -9 16 72.63 37.29 0
 4 -9 17 -11.64 31.38 0
 5 -10 9 566.22 18.35 0
 5 -10 10 56.1 27.64 0
 5 -10 11 47.23 27.76 0
 5 -10 15 34.21 27.38 0
 5 -8 3 -11.86 13.07 0
 5 5 -7 72.51 15.53 0
 5 12 -7 197.13 24.23 0
 5 15 -6 24.4 27.75 0
 6 -9 4 61.48 16.29 0
 6 -3 -4 18.19 4.2 0
 6 8 -8 9.12 19.49 0
 6 9 -8 227.12 21.11 0
 6 14 -7 -16.7 29.52 0
 7 -11 10 -20.25 29.85 0
 7 -11 11 21.77 32.99 0
 7 -11 12 42.28 35.17 0
 7 -11 13 18.85 37.52 0
 7 -11 14 136.85 30.03 0
 7 -8 1 86.09 10.42 0
 7 12 -8 -1.85 28.63 0
 7 15 -7 -15.95 24.74 0
 8 -7 -1 8.55 6.45 0
 8 3 -8 593.76 17.22 0
 8 14 -8 60.54 33.28 0
 9 -11 7 39.39 27.26 0
 9 -8 0 24.49 9.5 0
 9 2 -8 35.01 15.44 0
 9 8 -9 19.99 25.93 0
 9 9 -9 40.37 27.49 0
 10 -11 6 241.75 25.86 0
 10 5 -9 21.26 22.95 0
 10 6 -9 64.23 17.17 0
 10 11 -9 -8.27 31.98 0
 10 12 -9 20.01 34.44 0
 11 -10 3 234.49 17.65 0
 11 -9 1 28.48 12.84 0
 11 -1 -7 344.33 11.42 0
 11 1 -8 -7.39 17.7 0
 11 5 -9 -3.17 23.63 0
 12 -9 1 -1.98 12.61 0
 12 1 -8 109.7 16.63 0
 12 4 -9 312.98 24.94 0
 13 -10 3 0.72 16.56 0
 13 1 -8 -19.52 17.64 0
 14 -1 -7 54.4 14.79 0
 -4 3 9 202.29 9.25 0
 -4 3 15 8.25 18.56 0
 -4 5 17 63.7 22.42 0
 -4 6 18 15.82 20.99 0
 -4 7 18 5.32 23.18 0
 -4 13 7 74.44 9.71 0
 -4 14 8 34.39 9.58 0
 -4 15 10 -0.13 9.21 0
 -3 0 16 195.77 17.51 0
 -3 1 17 31.76 23.5 0
 -3 12 3 45.06 10.65 0
 -3 14 4 345.08 15.1 0
 -3 16 6 3.46 15.68 0
 -2 -2 8 758.09 15.07 0
 -2 -2 16 319.42 26.78 0
 -2 -1 18 14.09 30.34 0
 -2 15 2 11.55 17.14 0
 -2 16 3 16.14 16.02 0
 -2 17 4 66.24 17.52 0
 -2 18 5 30.33 20.54 0
 -1 -4 15 217.24 26.83 0
 -1 -3 18 32.61 30.45 0
 -1 5 -1 58.7 6.61 0
 -1 15 0 11.54 16.53 0
 0 -5 16 193.76 30.81 0
 0 -4 5 37.61 14.08 0
 0 -4 19 163.26 35.37 0
 0 8 -3 418.43 14.54 0
 0 9 -3 404.47 15.06 0
 0 10 -3 11.49 15.25 0
 1 -6 7 196.01 15.95 0
 1 -5 19 34.85 37.1 0
 1 6 -4 1635.31 16.17 0
 1 11 -4 -15.35 17.64 0
 1 18 -1 45.92 26.41 0
 2 -7 17 94.5 34.23 0
 2 6 -5 70.87 10.54 0
 2 11 -5 38.68 13.85 0
 2 15 -4 -8.19 23.74 0
 2 17 -3 126.43 26.06 0
 3 -8 7 164.14 17.6 0
 3 -8 16 110.75 35.82 0
 3 7 -6 2.95 11.36 0
 3 10 -6 24.9 14.26 0
 3 11 -6 916.43 21.94 0
 4 -9 9 308.74 23 0
 4 -9 14 -30.91 31.36 0
 4 -6 1 1408.03 10.23 0
 4 -1 -4 52.09 6 0
 4 3 -6 738.24 13.95 0
 4 8 -7 381.25 18.49 0
 4 9 -7 154.12 19.88 0
 4 14 -6 185.52 25.47 0
 4 18 -4 22.48 24.2 0
 5 -10 12 -18.37 21.34 0
 5 4 -7 1277.22 16.16 0
 5 13 -7 70.18 24.45 0
 5 16 -6 -8.09 31.98 0
 6 -10 8 34.77 24.49 0
 6 -10 15 233.47 40.66 0
 6 10 -8 38.62 17.2 0
 6 15 -7 74.21 32.17 0
 6 17 -6 70.97 26.73 0
 7 -1 -6 -1.88 9.18 0
 7 1 -7 -0.24 11.45 0
 7 13 -8 47.61 22.12 0
 7 16 -7 8.09 35.06 0
 8 -11 11 33.27 34.69 0
 8 -11 13 8.1 39.39 0
 8 7 -9 29.14 21.77 0
 8 8 -9 28.1 23.87 0
 8 10 -9 315.15 27.96 0
 8 15 -8 -24.79 35.84 0
 9 -10 4 24.39 19.65 0
 9 5 -9 258.47 22.24 0
 9 6 -9 37.72 16.5 0
 9 11 -9 17.1 22.81 0
 9 12 -9 9.4 32.86 0
 10 -11 7 -11.58 28.16 0
 10 -1 -7 90.45 11.89 0
 10 1 -8 -17.79 14.67 0
 11 4 -9 50.63 21.67 0
 14 1 -8 92.68 18.84 0
 14 4 -9 -6.04 28.91 0
 -4 3 13 -1.17 17.26 0
 -4 3 14 -7 16.11 0
 -4 4 8 628.71 8.76 0
 -4 4 16 -22.37 19.03 0
 -4 8 18 9.19 22.19 0
 -3 0 14 3.74 20.02 0
 -3 2 18 72.42 25.97 0
 -3 3 19 6.31 27.19 0
 -3 13 3 20.99 14.35 0
 -3 17 7 2.89 17.12 0
 -2 -2 9 678.32 15.48 0
 -2 -1 6 28.78 11.46 0
 -2 -1 17 109.11 25.56 0
 -2 1 20 12.76 33.39 0
 -2 8 0 332.62 9.35 0
 -2 9 0 484.1 10.76 0
 -2 10 0 175.29 10.92 0
 -1 -4 10 58.82 16.63 0
 -1 -4 11 938.2 20.22 0
 -1 -4 13 753.05 23.85 0
 -1 -4 14 1.23 17.27 0
 -1 -2 19 118.14 32.62 0
 -1 -1 3 1983.29 10.5 0
 -1 -1 20 26.61 34.58 0
 -1 13 -1 767.7 17.48 0
 -1 18 2 13.19 21.32 0
 -1 19 3 -19.07 24.94 0
 0 -5 8 29.85 15.75 0
 0 -5 15 58.72 27.83 0
 0 11 -3 16.08 15.86 0
 0 18 0 18.02 22.45 0
 1 -6 15 189.86 28 0
 1 12 -4 220.56 14.46 0
 1 13 -4 103.06 19.98 0
 1 15 -3 5.93 16.5 0
 1 17 -2 37.2 25.36 0
 2 -7 15 85.33 29.04 0
 2 -7 16 2.76 24.55 0
 2 -6 19 -13.41 30.8 0
 2 5 -5 392.85 14.85 0
 2 19 -2 20.66 29.46 0
 3 -8 14 463.73 29.37 0
 3 -8 15 8.23 31.65 0
 3 -7 18 4.02 41.25 0
 3 -5 1 1517.44 9.77 0
 3 5 -6 1023.03 15.18 0
 3 12 -6 -1.1 15.72 0
 3 13 -6 262.09 23.25 0
 3 19 -3 -10.6 33.87 0
 4 -9 11 185.21 27.36 0
 4 -9 12 -11.58 28.99 0
 4 -9 13 54.16 29.29 0
 4 6 -7 539.29 16.55 0
 4 7 -7 623.85 13.34 0
 4 10 -7 10.81 15.01 0
 4 11 -7 -1.56 21.32 0
 4 12 -7 248.98 22.98 0
 4 15 -6 18.68 26.82 0
 4 17 -5 4.72 23.51 0
 5 -9 16 34.02 39.66 0
 5 1 -6 20.14 10.77 0
 5 14 -7 134.89 27.44 0
 5 17 -6 96.71 32.65 0
 6 -10 9 9.34 25.16 0
 6 -10 10 39.44 28.95 0
 6 -10 11 -2.83 29.24 0
 6 -10 12 117.2 33.15 0
 6 -10 14 122.33 35.44 0
 6 -9 5 29.94 17.37 0
 6 2 -7 237.77 12.72 0
 6 5 -8 478.14 17.72 0
 6 12 -8 64.02 19.31 0
 6 13 -8 79.48 28.21 0
 6 16 -7 23.72 35.13 0
 7 3 -8 539.55 15.5 0
 7 14 -8 234.64 24.92 0
 8 2 -8 18.66 15.1 0
 8 6 -9 57.01 21.5 0
 8 11 -9 23.27 21.34 0
 9 -11 9 54.82 29.78 0
 9 -11 11 38.46 36.97 0
 9 -11 12 7.96 39.15 0
 9 -9 2 11.42 14.21 0
 9 4 -9 -8.36 18.75 0
 9 13 -9 146.37 34.3 0
 10 -11 8 -10.92 30.75 0
 10 -11 9 -3.38 31.49 0
 10 -10 4 7.97 20.09 0
 10 -4 -5 47.15 6.13 0
 11 -11 7 26.95 28.24 0
 11 3 -9 7.01 20.78 0
 11 8 -10 141.01 30.29 0
 11 9 -10 -8.38 31.63 0
 12 -3 -6 -8.64 8.05 0
 12 3 -9 -4.81 21.13 0
 12 8 -10 -3.17 35.06 0
 13 -10 4 -13.94 24.41 0
 13 3 -9 -4.51 23.83 0
 14 3 -9 -17.69 25.79 0
 15 -1 -7 -13.52 14.66 0
 -4 3 11 184.29 12.34 0
 -4 3 12 370.66 14.31 0
 -4 5 7 6.09 5.88 0
 -4 5 16 7.4 18.04 0
 -4 6 17 9.41 19.5 0
 -4 7 17 182.67 21.45 0
 -3 0 10 -5.99 9.9 0
 -3 0 12 1349.27 18.42 0
 -3 1 16 60.47 21.68 0
 -3 2 17 8.19 22.71 0
 -3 8 2 1042.41 9.54 0
 -3 9 2 -8.94 7.85 0
 -3 10 2 94.54 9.37 0
 -3 15 4 24.5 15.84 0
 -3 16 5 12.1 16.02 0
 -2 -2 12 88.94 19.34 0
 -2 -2 13 82.46 20.97 0
 -2 0 18 -15.59 28.79 0
 -2 4 1 627.13 6.19 0
 -2 7 0 -10.13 8 0
 -2 11 0 90.59 11.06 0
 -2 14 1 31.33 14.24 0
 -2 16 2 -12.51 18.56 0
 -1 -3 16 265.1 26.5 0
 -1 -2 18 218.17 32.01 0
 -1 14 -1 28.59 17.81 0
 -1 16 0 -6.66 19.36 0
 0 -5 9 7.17 12.32 0
 0 -5 10 360.3 18.81 0
 0 -5 12 34.25 21.17 0
 0 -5 13 182.95 23.42 0
 0 -5 14 393.28 19.68 0
 0 -4 17 387.67 32.1 0
 0 -3 19 54.93 36.3 0
 0 3 -2 2911.63 12.87 0
 0 12 -3 389.49 14.07 0
 0 15 -2 1.15 20.26 0
 0 17 -1 71.49 23.41 0
 1 -6 8 446.69 13.06 0
 1 -6 9 132.5 18.87 0
 1 -6 14 187.44 26.63 0
 1 -5 18 208.23 26.83 0
 1 -4 3 1203.75 12.38 0
 1 5 -4 22.79 9.96 0
 1 19 -1 15.82 29.28 0
 2 -7 13 215.82 25.52 0
 2 -7 14 35.88 28.14 0
 2 -6 18 102.88 28.42 0
 2 2 -4 55.51 11.26 0
 2 14 -5 37.06 24.21 0
 2 16 -4 7.64 19.38 0
 2 18 -3 14.6 29.85 0
 3 -8 9 7.8 15.33 0
 3 -8 12 33.14 26.19 0
 3 -8 13 173.43 26.9 0
 3 -7 17 8.2 38.33 0
 3 2 -5 376.52 12.01 0
 3 14 -6 14.73 24.95 0
 3 16 -5 -8.57 20.82 0
 3 18 -4 19.27 32.1 0
 4 -8 16 18.96 34.46 0
 4 -8 17 28 29.14 0
 4 16 -6 54.75 30.05 0
 4 18 -5 68.68 35.14 0
 5 -9 7 19.52 14.58 0
 5 -9 8 61.4 21.41 0
 5 -9 14 139.31 31.95 0
 5 -9 15 80.43 34.48 0
 5 -8 4 3.61 15.23 0
 5 3 -7 116.71 13.54 0
 5 8 -8 394.24 19.65 0
 5 9 -8 -14.56 15.02 0
 5 10 -8 185.76 21.7 0
 5 11 -8 52.51 23.63 0
 5 15 -7 120.62 28.93 0
 6 14 -8 13.43 31.2 0
 6 17 -7 12.1 35.41 0
 7 -10 14 59.11 38.54 0
 7 -7 0 13.18 9.2 0
 7 7 -9 858.96 23.51 0
 7 9 -9 36.81 18.07 0
 7 10 -9 55.71 19.67 0
 7 11 -9 27.19 28.58 0
 7 12 -9 159.71 28.17 0
 8 -9 3 79.38 16.59 0
 8 -8 1 -5.71 13.03 0
 8 -2 -6 161.91 8.41 0
 8 13 -9 -14.57 24.51 0
 8 14 -9 39.43 34.45 0
 9 -10 5 347.72 22.67 0
 9 -1 -7 125.89 11.57 0
 9 14 -9 5.46 28.9 0
 10 -11 10 114.59 36.12 0
 10 7 -10 31.13 26.98 0
 10 8 -10 144.87 29.82 0
 10 9 -10 58.58 31.73 0
 10 10 -10 37.09 32.67 0
 10 11 -10 4.65 35.86 0
 11 -3 -6 72.63 7.62 0
 11 0 -8 13.03 15.35 0
 11 6 -10 103.35 26.68 0
 11 7 -10 12.19 27.54 0
 11 10 -10 -4.56 26.09 0
 11 11 -10 35.59 36.16 0
 12 -10 4 9.96 21.07 0
 12 0 -8 339.9 14.59 0
 12 2 -9 32.08 22.01 0
 12 6 -10 52.64 29.43 0
 12 7 -10 -9.63 24.09 0
 13 0 -8 113.83 16.92 0
 13 6 -10 92.33 32.85 0
 13 7 -10 -19.69 25.83 0
 14 -9 2 6.19 16.72 0
 14 -8 0 -10.16 10.71 0
 14 -3 -6 1.86 9.22 0
 -4 4 9 19.13 9.93 0
 -4 4 14 28.42 15.96 0
 -4 5 15 10.07 18.45 0
 -4 6 16 65.17 20.87 0
 -4 8 5 14.85 4.19 0
 -4 8 17 18.57 20.12 0
 -4 9 17 34.03 18.97 0
 -4 13 6 51.06 10.31 0
 -4 14 7 14.46 10.37 0
 -3 1 8 100.36 12.83 0
 -3 3 18 13.08 23.87 0
 -3 5 19 7.33 28.65 0
 -3 17 6 80.2 16.9 0
 -2 -1 7 269.55 13.33 0
 -2 -1 15 16.81 23.86 0
 -2 2 20 16.18 30.69 0
 -2 15 1 227.3 15.91 0
 -1 -3 8 1004.93 15.75 0
 -1 -3 15 -4.69 18.68 0
 -1 -2 5 1528.12 13.66 0
 -1 -2 17 23.81 29.92 0
 -1 -1 19 73.51 33.53 0
 -1 0 2 5382.74 8.1 0
 -1 0 20 70.28 36.25 0
 -1 4 -1 309.02 9.43 0
 -1 12 -2 19.68 16.5 0
 0 -4 6 139.35 10.69 0
 0 -4 16 32.01 30.58 0
 0 -2 20 49.55 36.55 0
 0 5 -3 459.19 13.61 0
 1 -6 10 289.31 15.54 0
 1 -6 11 23.67 20.6 0
 1 -6 12 206.91 16.92 0
 1 -5 17 184.02 25.37 0
 1 -4 19 -16.56 36.2 0
 1 18 -2 26.77 25.46 0
 2 -7 10 17 15.48 0
 2 -7 11 327.42 16.82 0
 2 -7 12 49.06 18.12 0
 2 -5 19 -13.2 41.17 0
 2 4 -5 1545.22 15.68 0
 2 10 -6 60.96 18.96 0
 2 15 -5 230.7 25.39 0
 3 -7 16 21.42 35.19 0
 3 0 -4 2258.92 9.92 0
 3 4 -6 613.15 15.02 0
 3 15 -6 12.4 25.25 0
 3 17 -5 37.53 31.15 0
 4 -8 7 9.95 18.38 0
 4 -8 15 48.36 34.56 0
 4 2 -6 1018.35 13.58 0
 4 5 -7 29.72 10.91 0
 4 14 -7 27.25 27.36 0
 5 -9 10 150.09 26.58 0
 5 -9 12 67.94 30.09 0
 5 -8 17 -33.64 42.78 0
 5 -7 2 76.18 11.82 0
 5 6 -8 636.39 18.82 0
 5 13 -8 -29.6 26.71 0
 5 16 -7 260.2 34.2 0
 6 -9 16 49.35 30.54 0
 6 -8 3 14.32 13.54 0
 6 4 -8 80.52 11.21 0
 6 9 -9 365.45 22.85 0
 6 10 -9 102.75 23.86 0
 6 15 -8 -29.4 33.88 0
 7 -10 9 88.18 19.84 0
 7 -10 12 56.83 32.09 0
 7 -10 13 171.99 26.54 0
 7 6 -9 191.42 19.96 0
 7 13 -9 159.78 32.6 0
 7 16 -8 34.47 29.1 0
 9 -10 6 9.42 24.73 0
 9 3 -9 0.03 18.36 0
 9 7 -10 2.71 24.21 0
 9 8 -10 20.26 27.68 0
 9 9 -10 180.05 28.44 0
 9 10 -10 18.52 30.02 0
 9 11 -10 105.7 33.96 0
 9 12 -10 34.87 32.94 0
 10 -10 5 176.16 22.86 0
 10 12 -10 22.98 28.2 0
 11 -8 0 1.24 11.75 0
 11 2 -9 53.57 18.86 0
 11 5 -10 -22.79 25.86 0
 12 5 -10 45.77 27.9 0
 13 -9 2 68.2 17.35 0
 13 -8 0 96.54 11.9 0
 13 2 -9 53.61 19.51 0
 13 5 -10 5.13 29.92 0
 14 0 -8 0.97 14.88 0
 14 2 -9 8.64 21.66 0
 15 -4 -5 3.64 6.65 0
 -4 4 10 95.46 11.98 0
 -4 4 12 177.35 13.09 0
 -4 4 13 525.27 15.26 0
 -4 7 16 38.12 18.4 0
 -4 11 5 41.85 7.88 0
 -4 15 8 -2.54 11.42 0
 -3 1 14 -4.55 18.55 0
 -3 2 6 129.38 7.5 0
 -3 2 16 -5.61 22.44 0
 -3 3 17 -2 22.78 0
 -3 4 18 46.66 24.92 0
 -2 -1 14 75.35 21.31 0
 -2 1 18 29.16 28.79 0
 -2 2 19 24.47 28.2 0
 -2 3 20 72.47 32.04 0
 -1 -3 9 56.69 16.57 0
 -1 -3 12 -6.51 19.69 0
 -1 -3 13 -10.55 21.8 0
 -1 -2 16 27.2 25.44 0
 -1 -1 18 83.48 31.64 0
 -1 13 -2 131.17 18.66 0
 -1 18 1 34.73 21.05 0
 0 -4 7 105.35 15.56 0
 0 -4 15 274.33 26.82 0
 0 -3 4 1334.35 10.52 0
 0 -2 19 36.59 35.98 0
 0 10 -4 69.79 15.93 0
 1 -5 15 56.73 27.6 0
 1 -4 18 29.61 34.06 0
 1 2 -3 4652.92 11.75 0
 1 4 -4 267.41 10.2 0
 1 8 -5 460.24 12.12 0
 1 9 -5 83.28 11.83 0
 1 11 -5 -0.75 13.73 0
 1 15 -4 11.13 17.61 0
 2 -6 15 -23.18 27.57 0
 2 -6 16 47.25 23.94 0
 2 -5 18 22.19 37.77 0
 2 -3 0 443.13 5.72 0
 2 7 -6 7.5 16.42 0
 2 8 -6 1295.87 14.49 0
 2 11 -6 91.48 14.33 0
 2 12 -6 88.79 21.82 0
 2 19 -3 -5.9 31.14 0
 3 -7 6 -7.79 11.44 0
 3 -7 15 84.8 31.64 0
 3 -6 18 111.92 40.69 0
 3 7 -7 591.71 17.33 0
 3 9 -7 794.01 15.71 0
 3 10 -7 120.54 14.81 0
 3 11 -7 65.74 20.66 0
 3 12 -7 11.89 22.21 0
 4 -8 8 -1.95 21.45 0
 4 -8 14 207.98 24.33 0
 4 4 -7 602.15 15.14 0
 4 9 -8 314.15 20.31 0
 4 10 -8 39.58 20.67 0
 4 15 -7 -12.83 30.39 0
 5 -8 16 142.99 39.53 0
 5 14 -8 160.06 30.78 0
 5 17 -7 -19.01 36.33 0
 6 -9 14 35.74 34.72 0
 6 7 -9 332.51 21.18 0
 6 8 -9 -13.02 15.85 0
 6 11 -9 14.88 18.89 0
 6 12 -9 13.44 28.61 0
 6 16 -8 -41.89 37.14 0
 7 -9 5 37.69 18.61 0
 7 2 -8 343.78 14.51 0
 7 5 -9 36.62 18.46 0
 7 14 -9 16.2 25.27 0
 8 -10 10 8.34 31.31 0
 8 -10 11 62.98 33.39 0
 8 -10 12 20.26 34.66 0
 8 -10 13 8.97 35.32 0
 8 -9 4 140.03 18 0
 8 1 -8 184.77 13.79 0
 8 8 -10 234.94 25.87 0
 8 9 -10 31.67 26.98 0
 8 11 -10 1.65 31.31 0
 8 12 -10 28.59 31.79 0
 9 -10 7 -4.5 26.92 0
 9 -9 3 10.7 16.61 0
 9 6 -10 185.24 24.5 0
 9 13 -10 45.21 37.55 0
 10 -10 6 17.16 25.06 0
 10 -3 -6 277.05 8.71 0
 10 0 -8 571.66 14.17 0
 10 5 -10 7.32 24.49 0
 11 -10 5 74.14 22.99 0
 11 -2 -7 -5.86 9.96 0
 11 4 -10 -4.2 26.99 0
 12 -10 5 8.47 24.81 0
 12 -9 2 12.1 14.64 0
 12 -6 -3 10.31 4.77 0
 12 -2 -7 103.31 10.58 0
 12 4 -10 6.91 25.47 0
 13 -2 -7 22.3 10.86 0
 13 4 -10 29.5 26.86 0
 15 -7 -1 6.68 9.56 0
 15 -3 -6 -1.18 9.23 0
 15 0 -8 7.31 17.75 0
 -4 5 14 50.11 15.39 0
 -4 6 15 -15.14 15.73 0
 -3 1 9 82.71 11.99 0
 -3 1 10 175.7 13.61 0
 -3 1 12 171.73 15.81 0
 -3 2 15 -23.92 20.18 0
 -3 6 19 36.72 25.88 0
 -3 13 2 19.13 13 0
 -3 15 3 28.46 16.19 0
 -3 16 4 32.39 15.39 0
 -3 17 5 18.54 18.02 0
 -3 18 7 0.47 17.64 0
 -2 -1 8 78.11 9.8 0
 -2 -1 9 399.93 14.61 0
 -2 -1 12 4.11 17.82 0
 -2 10 -1 533.65 12.43 0
 -2 16 1 151.83 18.16 0
 -2 18 3 14.19 19.26 0
 -1 -3 10 1015.8 14.37 0
 -1 -3 11 214.34 13.58 0
 -1 -2 15 16.08 23.45 0
 -1 1 20 -33 35.8 0
 -1 16 -1 43.17 21.31 0
 0 -4 13 255.37 23.81 0
 0 -4 14 24.75 17.68 0
 0 -3 17 21.96 22.65 0
 0 -1 20 38.25 36.22 0
 0 8 -4 131.36 14.87 0
 0 12 -4 11.35 19.58 0
 0 15 -3 152.93 21.5 0
 0 17 -2 88.81 22.98 0
 1 -5 7 551.77 16.74 0
 1 -5 14 37.61 26.13 0
 1 -4 17 101.93 33.42 0
 1 -3 19 44.92 38.19 0
 1 7 -5 283.75 11.11 0
 1 13 -5 -14.63 22.12 0
 1 18 -3 90.48 28.95 0
 1 19 -2 27.74 22.11 0
 2 -6 7 211.15 16.89 0
 2 -6 14 -1.42 27.05 0
 2 -5 17 50.46 33.44 0
 2 -4 19 193.62 38.09 0
 2 13 -6 25.33 16.48 0
 2 14 -6 311.56 24.31 0
 2 16 -5 110.35 20.75 0
 2 18 -4 -2.59 22.49 0
 3 -7 7 -19.25 12.55 0
 3 -7 13 48.43 27.27 0
 3 -7 14 -4.33 21.36 0
 3 -6 17 66.36 36.68 0
 3 -5 19 14.81 43.33 0
 3 -4 0 286.9 7.77 0
 3 13 -7 82.34 23.49 0
 3 16 -6 6.13 21.71 0
 3 18 -5 54.85 24.44 0
 4 -8 9 116.35 16.36 0
 4 -8 10 266.05 23.6 0
 4 -8 11 46.66 24.98 0
 4 -7 16 -24.39 33.75 0
 4 7 -8 34.42 18.28 0
 4 8 -8 156.95 14.26 0
 4 11 -8 347.48 17.51 0
 4 13 -8 162.62 25.56 0
 5 -8 15 102.15 35.94 0
 5 15 -8 21.69 30.36 0
 6 -9 8 394.76 23.11 0
 6 -9 10 101.85 26.46 0
 6 -9 12 107.16 31.25 0
 6 -9 13 0.11 23.89 0
 6 6 -9 18.47 19.85 0
 6 13 -9 24.41 21.68 0
 6 14 -9 -1.28 32.78 0
 7 -9 15 108.33 38.1 0
 7 4 -9 390.82 18.41 0
 8 7 -10 53.28 17.79 0
 8 13 -10 -0.66 35.93 0
 9 -10 8 20.68 28.88 0
 9 -10 10 81.29 30.26 0
 9 -10 11 84.89 35.12 0
 9 -10 12 37.48 37.22 0
 9 -8 1 19.24 13.9 0
 9 5 -10 148.24 22.95 0
 10 -10 7 -4.12 28.06 0
 10 4 -10 5.44 22.79 0
 11 -10 6 -9.03 26.35 0
 11 8 -11 16.28 31.44 0
 11 9 -11 -3.2 35.75 0
 11 10 -11 53.76 38.93 0
 12 -10 6 51.32 28.53 0
 12 1 -9 142.18 16.56 0
 12 8 -11 -33.21 37.62 0
 13 1 -9 32.91 20.55 0
 14 -2 -7 7.73 10.36 0
 -4 5 8 648.98 8.09 0
 -4 5 13 -15.06 14.1 0
 -4 6 14 422.45 16.64 0
 -4 7 15 80.69 17.47 0
 -4 9 16 14.8 17.39 0
 -4 10 16 8.48 16.26 0
 -4 11 16 35.54 14.92 0
 -4 15 7 -6.13 12.08 0
 -3 2 14 -7.86 18.79 0
 -3 3 5 0.91 6.49 0
 -3 3 16 194.94 20.63 0
 -3 4 17 278.53 22.55 0
 -3 5 18 13.39 22.36 0
 -3 18 6 6.16 18.63 0
 -2 -1 10 764.22 15.84 0
 -2 -1 11 765.44 13.5 0
 -2 1 17 86.18 19.2 0
 -2 2 18 112.69 27.68 0
 -2 3 19 -12.71 29.05 0
 -2 8 -1 -5.24 9.73 0
 -2 11 -1 93.97 12.89 0
 -1 -2 14 249.03 23.99 0
 -1 0 18 45.41 29.19 0
 -1 18 0 26.46 23.79 0
 -1 19 1 2.4 24.71 0
 0 -4 9 1459.76 18.91 0
 0 -4 12 22.17 15.36 0
 0 -3 16 36.72 21.28 0
 0 -2 18 149.33 24.83 0
 0 -1 19 42.36 33.55 0
 0 4 -3 59.61 12.46 0
 0 7 -4 22.48 14.19 0
 0 13 -4 106.79 19.77 0
 0 16 -3 -7.07 23.69 0
 0 19 -1 18.07 27.77 0
 1 -5 8 676.69 18.28 0
 1 -5 12 605.26 23.52 0
 1 -5 13 403 24.43 0
 1 -3 18 210.73 32.67 0
 1 -2 20 34.1 37.84 0
 1 6 -5 1577.35 13.11 0
 1 14 -5 -3.09 22.49 0
 1 17 -4 20.77 28.34 0
 2 -6 8 141.09 18.55 0
 2 -6 13 69.66 18.97 0
 2 -5 16 370.65 31.68 0
 2 3 -5 434.9 10.04 0
 2 15 -6 23.58 26.45 0
 2 17 -5 16.19 27.9 0
 2 19 -4 17.67 34.44 0
 3 -7 8 16.68 13.71 0
 3 -7 10 16.25 21.76 0
 3 -7 11 711.8 24.9 0
 3 -7 12 87.69 18.69 0
 3 -6 16 101.18 33.71 0
 3 3 -6 2061.64 12.53 0
 3 14 -7 12.38 20 0
 3 15 -7 501.24 28.64 0
 3 17 -6 130.29 31.62 0
 4 -7 15 141.23 33.32 0
 4 -6 18 114.81 41.3 0
 4 6 -8 9.64 16.65 0
 4 17 -7 68.07 35.3 0
 5 -7 3 773.14 14.33 0
 5 -7 17 -7.31 41.31 0
 5 0 -6 1307.19 11.23 0
 5 4 -8 55.73 14.99 0
 5 8 -9 313.66 21.53 0
 5 9 -9 16.78 15.28 0
 5 10 -9 145.75 17.28 0
 5 11 -9 42.3 17.78 0
 5 12 -9 258.53 26.51 0
 5 16 -8 93.86 33.61 0
 6 -8 4 400.08 16.11 0
 6 -8 16 89.66 37.09 0
 6 -1 -6 530.83 8.58 0
 6 5 -9 114.24 18.95 0
 7 -9 13 126.34 35.04 0
 7 -9 14 90.95 27.52 0
 7 -8 3 -2.16 17.91 0
 7 7 -10 3.8 21.38 0
 7 8 -10 140.85 23.76 0
 7 9 -10 32.61 18.75 0
 7 11 -10 387.39 22.61 0
 7 12 -10 60.92 29.65 0
 7 13 -10 75.72 34.98 0
 8 -9 5 41.38 21.29 0
 8 -8 2 -4.55 15.67 0
 8 14 -10 79.73 29.23 0
 9 -9 4 12.95 19.72 0
 9 4 -10 16.06 19.65 0
 9 10 -11 118.77 31.01 0
 10 -2 -7 213.49 10.47 0
 10 8 -11 16 31.25 0
 10 9 -11 39.66 31.44 0
 10 10 -11 39.59 26.21 0
 10 11 -11 51.11 35.89 0
 11 -10 7 125.56 29.6 0
 11 1 -9 226.88 16.12 0
 11 3 -10 326.14 22.8 0
 11 7 -11 4.45 32 0
 12 -10 7 -17.24 30.55 0
 12 3 -10 232.93 23.65 0
 12 7 -11 164.77 33.3 0
 13 -1 -8 10.22 13.03 0
 13 3 -10 7.58 24.12 0
 14 3 -10 42.18 26.44 0
 15 -2 -7 -11.51 11.72 0
 -4 5 9 889.86 10.73 0
 -4 5 10 1234.09 12.64 0
 -4 5 12 43.66 12.08 0
 -4 8 15 -10.29 16.39 0
 -4 12 15 26.42 15.1 0
 -4 13 5 4.69 10.15 0
 -4 16 9 5.57 10.27 0
 -4 16 10 18.56 8.45 0
 -3 2 13 75.24 17.06 0
 -3 4 16 48.63 23.84 0
 -3 5 17 124.03 24.41 0
 -3 6 18 -3.67 23.22 0
 -3 9 1 21.12 8.78 0
 -3 10 1 360.21 10.11 0
 -3 11 1 10.55 10.56 0
 -3 17 4 43.08 18.2 0
 -2 0 6 2691.94 13.33 0
 -2 1 4 260.92 7.23 0
 -2 1 16 11.37 24.39 0
 -2 4 19 39.4 32.17 0
 -2 13 -1 9.19 15.22 0
 -2 17 1 59.55 19.65 0
 -2 18 2 -9.76 20.34 0
 -2 19 3 7.63 20.47 0
 -1 -2 7 136.08 14.78 0
 -1 -2 13 384.08 23.13 0
 -1 -1 4 15.91 10.87 0
 -1 -1 16 167.16 27.12 0
 -1 1 19 82.96 30.59 0
 -1 2 20 53.57 33.16 0
 -1 5 -2 5845.74 16.15 0
 -1 8 -3 15.26 13.73 0
 -1 12 -3 254.54 18.12 0
 -1 17 -1 34.29 21.8 0
 0 -3 5 121.28 9.61 0
 0 -3 15 89.63 19.77 0
 0 1 -1 450.31 5.87 0
 0 14 -4 8.1 15.64 0
 0 17 -3 41.15 24.37 0
 1 -5 9 475.39 13.61 0
 1 -5 10 131.32 14.91 0
 1 -5 11 84.7 15.61 0
 1 -4 15 287.9 28.97 0
 1 -2 19 22.48 37.69 0
 1 3 -4 -5.41 13.03 0
 1 10 -6 51.61 18.48 0
 1 11 -6 248.54 19.43 0
 1 15 -5 102.5 18.08 0
 1 19 -3 -1.22 31.15 0
 2 -6 9 494.48 15.22 0
 2 -6 10 514.41 16.73 0
 2 -6 11 70.36 16.33 0
 2 -5 15 252.84 28.1 0
 2 -4 18 33.47 26.59 0
 2 5 -6 733.12 11.77 0
 2 10 -7 213.31 20.93 0
 2 11 -7 22.29 21.13 0
 2 12 -7 854.97 23.21 0
 2 18 -5 45.79 32.78 0
 3 -6 15 115.3 31.14 0
 3 -5 18 53.95 28.91 0
 3 1 -5 2657.29 10.77 0
 3 5 -7 312.8 15.32 0
 3 11 -8 162.04 21.96 0
 3 16 -7 48.11 29.47 0
 4 -7 14 20.3 30.85 0
 4 1 -6 243.74 11.04 0
 4 3 -7 25 9.58 0
 4 15 -8 -14.57 31.18 0
 5 -8 11 50.53 27.6 0
 5 -8 12 42.67 27.29 0
 5 -7 16 21.48 37.38 0
 5 7 -9 48.25 14.15 0
 5 13 -9 12.01 20.55 0
 5 14 -9 3.55 30.84 0
 6 -8 5 35.17 16.84 0
 6 -8 15 18.47 27.32 0
 6 9 -10 -1.25 23.83 0
 6 11 -10 182.09 28.54 0
 6 12 -10 25.81 28.28 0
 6 16 -9 24.31 36.89 0
 7 -8 16 61.77 41.16 0
 7 -3 -5 91.68 5.79 0
 7 1 -8 37.13 12.33 0
 7 3 -9 27.66 15.77 0
 7 6 -10 -18.69 21.56 0
 7 14 -10 59.75 35.09 0
 8 -9 6 7.48 21.76 0
 8 -9 13 91.17 34.19 0
 8 -9 14 100.01 29.09 0
 8 -7 0 54.79 10.25 0
 8 2 -9 66.52 16.11 0
 8 5 -10 81.35 16.17 0
 9 8 -11 -16.34 29.23 0
 9 9 -11 144.7 23.36 0
 9 11 -11 17.22 25.93 0
 9 12 -11 13.36 35.85 0
 10 -8 1 4.22 14.51 0
 10 -7 -1 82.45 9.42 0
 10 1 -9 -2.07 15.59 0
 10 6 -11 32.5 25.61 0
 11 -10 10 6.35 27.47 0
 11 -1 -8 -1.64 13.06 0
 11 6 -11 15.39 27.52 0
 12 -9 3 3.43 18.29 0
 12 5 -11 31.41 26.99 0
 13 5 -11 13.45 29.18 0
 14 -8 1 2.08 16.78 0
 -4 6 13 95.79 13.26 0
 -4 7 14 23.08 16.26 0
 -4 9 15 -0.87 16.07 0
 -4 10 4 205.92 8.45 0
 -4 10 15 178.39 16.67 0
 -4 11 15 45.02 15.36 0
 -4 16 8 39.54 12.47 0
 -3 2 8 782.99 11.43 0
 -3 2 11 1045.71 15.1 0
 -3 2 12 94.58 16.07 0
 -3 3 14 1011.9 19.86 0
 -3 7 18 -8.35 23.05 0
 -3 8 1 91.71 9.63 0
 -3 13 1 168.21 13.52 0
 -3 15 2 19.04 14.83 0
 -2 1 15 22.89 21.64 0
 -2 2 17 192.92 24.77 0
 -2 3 18 79.27 27.16 0
 -2 7 -1 24.42 9.06 0
 -2 16 0 36.22 19.23 0
 -1 -2 8 149.16 15.38 0
 -1 -2 11 766.53 19.31 0
 -1 -2 12 253.22 19.91 0
 -1 -1 15 468.71 25 0
 -1 1 18 95.01 28.33 0
 -1 3 20 14.12 32.63 0
 -1 13 -3 5.01 14.34 0
 -1 14 -3 78.88 21.79 0
 -1 16 -2 8.67 21.65 0
 -1 18 -1 -8.72 23.64 0
 -1 19 0 18.96 26.07 0
 0 -3 13 -6.99 21.69 0
 0 -3 14 384.82 18.81 0
 0 -1 18 76.77 32.46 0
 0 10 -5 336.98 17.49 0
 0 11 -5 156.24 19.09 0
 0 15 -4 11.3 17.31 0
 1 -4 14 149.76 26.26 0
 1 -3 17 -22.47 30.57 0
 1 -1 20 16.9 36.97 0
 1 5 -5 390.29 10.98 0
 1 8 -6 334.9 17.34 0
 1 9 -6 587.34 13.55 0
 1 12 -6 7.01 15.54 0
 1 13 -6 120.89 23.95 0
 1 18 -4 -14.31 28.34 0
 2 -5 14 535.87 27.1 0
 2 -4 17 186 34.46 0
 2 -3 19 -17.15 28.47 0
 2 -2 20 2.88 39.79 0
 2 8 -7 289.41 18.18 0
 2 13 -7 1.72 23.78 0
 2 17 -6 10.35 28.97 0
 3 -5 17 55.32 34.08 0
 3 -4 19 44.76 30.21 0
 3 8 -8 637.67 19.84 0
 3 12 -8 -4.9 17.41 0
 3 13 -8 80 26.8 0
 4 -7 6 32.1 11.68 0
 4 -7 12 -25.92 27.34 0
 4 -7 13 12.67 20.43 0
 4 -6 16 60.34 34.98 0
 4 10 -9 15.41 22.55 0
 4 11 -9 8.01 24.27 0
 4 12 -9 52.14 24.65 0
 5 -6 18 205.99 40.36 0
 5 6 -9 495.93 14.75 0
 5 15 -9 38.85 32.26 0
 6 -8 13 150.6 32.65 0
 6 -8 14 199.98 25.78 0
 6 -7 2 16.49 12.02 0
 6 4 -9 267.49 17.3 0
 6 7 -10 24.55 20.99 0
 6 8 -10 588.76 24 0
 6 13 -10 53.68 30.41 0
 6 14 -10 64.15 32.84 0
 7 -8 15 -12.07 39.36 0
 7 -2 -6 -0.19 7.86 0
 7 15 -10 4.98 29.48 0
 8 -9 7 -15.08 24.74 0
 8 4 -10 54.55 20.44 0
 8 9 -11 22.61 28.12 0
 8 10 -11 21.41 22.16 0
 8 11 -11 -12.96 22.76 0
 8 13 -11 35.15 37.72 0
 9 -3 -6 44.03 7.68 0
 9 1 -9 648.65 15.96 0
 9 3 -10 615 20.11 0
 9 6 -11 45.13 23.92 0
 9 7 -11 136.16 19.92 0
 10 -1 -8 -7.7 12.56 0
 11 -9 4 -0.81 20.94 0
 11 -8 1 -11.25 14.88 0
 11 5 -11 1.5 27.09 0
 12 -9 4 9.77 25.45 0
 12 2 -10 18.07 20.32 0
 13 -9 4 45.65 25.42 0
 13 2 -10 35.7 20.52 0
 14 -7 -1 158.17 10.17 0
 14 2 -10 15.07 24.48 0
 -4 6 12 57.02 13.65 0
 -4 12 4 5.65 9.98 0
 -4 14 5 8.37 11.39 0
 -4 15 6 3.34 11.55 0
 -3 4 15 127.34 19.69 0
 -3 5 16 194.02 22.99 0
 -3 14 1 77.98 14.22 0
 -3 17 3 33.55 19.23 0
 -2 0 8 2249.49 15.5 0
 -2 0 12 52.96 12.72 0
 -2 2 16 298.89 25.1 0
 -2 5 19 39.86 28.23 0
 -2 11 -2 180.41 14.49 0
 -2 15 -1 22.91 18.44 0
 -2 18 1 17.73 21.87 0
 -2 19 2 -3.49 23.36 0
 -1 -2 9 468.28 12.09 0
 -1 -2 10 314.66 12.83 0
 -1 -1 14 10.49 22.92 0
 -1 0 16 40.27 24.89 0
 -1 2 19 114.21 29.97 0
 0 -3 6 1385.16 12.56 0
 0 -3 12 2637.73 25.38 0
 0 -1 17 31.09 28.88 0
 0 1 20 70.75 27.46 0
 0 8 -5 -9.91 15.77 0
 0 9 -5 663.2 12.96 0
 0 12 -5 0.63 14.67 0
 0 13 -5 76.48 21.81 0
 1 -4 13 869.99 25.87 0
 1 -3 16 108.53 30.89 0
 1 -2 18 -4.94 32.59 0
 1 7 -6 8.71 16.08 0
 1 14 -6 89.81 23.49 0
 1 17 -5 44.1 29.82 0
 1 19 -4 8.73 32.8 0
 2 -5 13 98.08 25.58 0
 2 -4 16 49.38 32.05 0
 2 -3 18 79.94 35.81 0
 2 7 -7 167.39 12.18 0
 2 14 -7 -5.5 19.77 0
 2 15 -7 13.96 28.31 0
 3 -6 13 124.77 19.7 0
 3 -4 18 19.53 38 0
 3 2 -6 140.01 12.71 0
 3 4 -7 119.59 14.15 0
 3 7 -8 20.12 17.9 0
 3 14 -8 102.91 21.08 0
 3 15 -8 11.64 29.15 0
 4 -7 11 9.97 18.36 0
 4 -6 15 41.03 30.37 0
 4 -5 18 -28.08 29.44 0
 4 13 -9 125.47 19.84 0
 4 14 -9 46 30.29 0
 5 -7 4 514.41 15.44 0
 5 -7 14 -14.66 31.98 0
 5 -6 17 8.83 39.92 0
 5 1 -7 -15.14 11.39 0
 5 5 -9 28.65 17.39 0
 5 10 -10 -13.75 24.59 0
 5 11 -10 191.02 26.37 0
 5 12 -10 29.97 27.51 0
 5 16 -9 20.78 27.33 0
 6 -8 11 27.23 28.39 0
 6 -7 16 -22.75 36.17 0
 6 -6 0 9.33 7.25 0
 6 6 -10 234.04 20.68 0
 6 15 -10 8.79 37.48 0
 7 -8 4 129.05 17.16 0
 7 -8 14 -9.36 35.62 0
 7 5 -10 117.85 14.76 0
 7 10 -11 4.81 29.57 0
 7 11 -11 21.39 30.97 0
 7 12 -11 47.91 33.86 0
 7 13 -11 -14.67 34.38 0
 8 -9 9 99.03 19.57 0
 8 -9 10 45.95 21.27 0
 8 -8 3 15.92 16.37 0
 8 -8 15 5.44 40.85 0
 8 7 -11 255.4 25.71 0
 9 -9 6 95.28 24.14 0
 9 -9 7 262.51 24.99 0
 9 -9 11 -20.86 33.27 0
 9 -9 12 18.39 32.99 0
 9 -2 -7 14.9 9.68 0
 10 -9 12 64.09 35.55 0
 10 2 -10 135.1 21.35 0
 10 5 -11 -18.89 18.85 0
 10 9 -12 33.05 33.41 0
 10 10 -12 3.68 37.93 0
 11 2 -10 4.87 17.67 0
 11 8 -12 31.16 35.97 0
 11 9 -12 -7.02 38.33 0
 12 -8 1 -2 15.09 0
 12 4 -11 13.58 25.9 0
 13 -8 1 3.01 15.11 0
 13 4 -11 37.46 27.99 0
 -4 6 11 216.33 12.4 0
 -4 7 13 20.82 12.43 0
 -4 9 14 17.05 15.98 0
 -4 13 14 3.24 12.03 0
 -4 15 12 6.19 7.6 0
 -4 16 7 -18 11.7 0
 -3 3 13 -9.93 16.44 0
 -3 7 17 16.59 23.23 0
 -3 15 1 61.13 18.42 0
 -3 16 2 62.66 16.34 0
 -3 18 4 -12.56 17.94 0
 -2 0 10 208.7 10.9 0
 -2 1 14 89.97 20.44 0
 -2 3 17 25.05 23.81 0
 -2 4 18 12.23 25.22 0
 -2 6 19 3.58 25.33 0
 -2 10 -2 39.8 9.8 0
 -2 12 -2 52.76 14.68 0
 -2 13 -2 50.65 17.89 0
 -2 16 -1 31.55 19.35 0
 -1 -1 5 1764.72 13.39 0
 -1 -1 13 111.55 21.91 0
 -1 1 17 193.33 27.81 0
 -1 3 -1 52.77 5.99 0
 -1 3 19 39.12 28.88 0
 -1 4 20 6.57 32.6 0
 -1 6 -3 37.15 13.05 0
 -1 11 -4 15.59 17.96 0
 -1 12 -4 6.03 19.38 0
 -1 16 -3 41.87 23.03 0
 -1 19 -1 25.24 26.64 0
 0 -3 7 126.81 11.27 0
 0 -3 8 284.51 16.82 0
 0 -3 9 -7.87 17.29 0
 0 -3 10 94.58 18.48 0
 0 -3 11 17.42 14.36 0
 0 -2 15 24.47 19.59 0
 0 2 20 24.21 34.32 0
 0 14 -5 18.12 16.47 0
 0 19 -3 12.84 29.2 0
 1 -4 6 89.34 11.32 0
 1 -4 11 484.41 21.43 0
 1 -4 12 18.25 22.06 0
 1 -3 15 18.28 28.65 0
 1 -2 17 11.73 30.43 0
 1 -1 19 184.45 27.36 0
 1 0 20 65.67 36.88 0
 1 4 -5 553.83 14.77 0
 2 -5 6 248.05 15.64 0
 2 -5 11 24 21.88 0
 2 -5 12 168.82 23.33 0
 2 -4 15 20.25 28.13 0
 2 -2 19 95.49 39.07 0
 2 2 -5 268.2 12.51 0
 2 6 -7 732.23 17.27 0
 2 16 -7 44.82 30.54 0
 2 18 -6 21.74 32.51 0
 3 -6 7 60.85 17.83 0
 3 -6 9 63.47 20.69 0
 3 -6 11 -14.12 22.56 0
 3 -5 15 83.61 29.88 0
 3 6 -8 165.04 17.13 0
 3 16 -8 88.66 32.64 0
 3 18 -7 8.57 27.23 0
 4 -6 14 151.04 28.47 0
 4 -5 17 74.51 37.58 0
 4 -4 -1 5.82 4.88 0
 4 -4 19 243.91 32 0
 4 2 -7 741.21 13.58 0
 4 4 -8 645.65 12 0
 4 7 -9 309.75 14.3 0
 4 15 -9 465.55 32.6 0
 5 -7 13 87.62 29.68 0
 5 -6 16 148.84 36.39 0
 5 -5 18 -10.17 38.94 0
 5 8 -10 333.66 22.81 0
 5 9 -10 107.05 17.94 0
 5 13 -10 93.61 22.76 0
 5 14 -10 67.16 33.18 0
 6 -8 8 82.12 16.14 0
 6 -8 9 -20.62 17.39 0
 6 -8 10 -13.07 18.76 0
 6 -7 15 19.79 34.72 0
 6 3 -9 55.33 15.88 0
 7 -8 13 -20.65 23.26 0
 7 -7 16 25.01 40.1 0
 7 -1 -7 3.74 8.88 0
 7 4 -10 198.32 19.56 0
 7 8 -11 33.74 24.57 0
 7 14 -11 39.2 36.72 0
 8 -8 14 79.35 37.82 0
 8 6 -11 243.52 23.58 0
 9 -9 8 151.5 27.18 0
 9 -9 10 28.44 22.73 0
 9 5 -11 152.88 23.33 0
 9 9 -12 -8.7 31.43 0
 9 10 -12 14.73 34.79 0
 9 11 -12 48.22 37.87 0
 10 -9 6 66.04 24.98 0
 10 -9 11 7.38 35.97 0
 10 4 -11 75.62 23.75 0
 10 8 -12 -14.69 32.98 0
 11 -9 5 36.65 22.88 0
 11 -9 6 13.23 29.85 0
 11 7 -12 34.8 33.6 0
 12 -7 -1 385.7 10.94 0
 12 7 -12 27.45 34.17 0
 13 -9 6 18.36 32.98 0
 13 -7 -1 -18.21 10.75 0
 -4 6 8 16.48 7.51 0
 -4 6 9 5.95 9.54 0
 -4 6 10 14.44 10.46 0
 -4 7 12 56.25 12.73 0
 -4 8 13 16.18 13.72 0
 -4 10 14 99.78 15.14 0
 -4 11 14 2.14 14.27 0
 -4 12 14 39.36 13.02 0
 -4 14 4 855.34 14.24 0
 -4 14 13 7.43 9.42 0
 -4 15 5 -1.71 13.37 0
 -4 16 6 9.7 14.68 0
 -3 3 12 40.31 15.66 0
 -3 4 14 89.7 18.21 0
 -3 5 15 115.18 22.11 0
 -3 6 16 124.56 19.98 0
 -3 8 17 7.93 23.45 0
 -3 10 0 275.77 10.59 0
 -3 12 0 124.92 13.05 0
 -3 13 0 148.25 13.98 0
 -3 17 2 7.94 20.4 0
 -2 1 5 199.68 10.54 0
 -2 1 13 290.79 19.07 0
 -2 3 16 125.88 26.48 0
 -2 19 1 6.28 24.16 0
 -1 -1 12 139.32 19.78 0
 -1 2 18 217.46 21.64 0
 -1 4 -2 1846.99 12.44 0
 -1 9 -4 60.74 14.89 0
 -1 13 -4 -6.99 14.86 0
 -1 18 -2 -1.36 24.75 0
 0 -2 14 35.15 17.55 0
 0 -1 16 42.68 28.31 0
 0 1 19 33.28 24.98 0
 0 7 -5 422.54 11.44 0
 0 18 -4 1.76 28.48 0
 1 -4 8 7.55 17.39 0
 1 -4 9 188.24 18.48 0
 1 -4 10 8.57 18.73 0
 1 -3 14 70.85 25.09 0
 1 -1 18 33.61 34.04 0
 1 1 -3 2001.39 11.21 0
 1 6 -6 228.01 11.33 0
 1 11 -7 122.96 21.7 0
 1 12 -7 0.03 22.78 0
 1 13 -7 147.24 23.5 0
 1 16 -6 62.43 21.11 0
 2 -5 7 174.28 12.38 0
 2 -5 10 -11.35 20.69 0
 2 -3 17 41.02 24.13 0
 2 -1 20 -5.64 30.51 0
 2 9 -8 6.24 19.95 0
 2 11 -8 161.55 16.19 0
 2 12 -8 123.65 23.55 0
 2 13 -8 29.5 26.55 0
 2 17 -7 16.83 33.18 0
 3 -4 17 325.11 26.64 0
 3 9 -9 148.08 20.52 0
 3 10 -9 83.34 22.93 0
 3 12 -9 693.69 26.42 0
 3 13 -9 69.38 27.51 0
 3 17 -8 64.21 35.54 0
 4 -6 13 156.23 27.67 0
 4 -5 1 519.25 9.51 0
 4 -5 16 258.14 34.77 0
 4 -4 18 27.54 39.97 0
 4 6 -9 -5.73 17.87 0
 5 -7 12 19.44 20.51 0
 5 4 -9 455.03 17.54 0
 5 7 -10 91.45 21.79 0
 5 15 -10 32.71 34.12 0
 6 -7 3 635.96 14.3 0
 6 -7 14 14.08 31.61 0
 6 -6 17 21.13 30.34 0
 6 1 -8 72.68 12.51 0
 6 5 -10 214.36 20.23 0
 6 11 -11 -0.79 22.12 0
 6 12 -11 619.5 31.81 0
 6 13 -11 -22.77 34.45 0
 6 14 -11 29.92 34.99 0
 7 -8 6 62.8 21.45 0
 7 -8 11 59.69 29.68 0
 7 -7 15 211.87 36.75 0
 7 7 -11 363.17 18.35 0
 8 -8 13 23.28 33.91 0
 8 9 -12 115.92 29.58 0
 8 10 -12 6.41 33.71 0
 8 11 -12 62.14 35.15 0
 8 12 -12 23.88 37.83 0
 9 -7 0 5.26 11.26 0
 9 -6 -2 -3.45 7.24 0
 9 -1 -8 146.73 10.23 0
 9 2 -10 19.83 18.25 0
 9 4 -11 68.62 23.06 0
 9 8 -12 166.49 30 0
 10 -9 8 53.91 27.36 0
 10 7 -12 -3.91 29.06 0
 11 -9 8 52.75 31.66 0
 11 -9 10 59.43 33.76 0
 11 3 -11 2.35 21.41 0
 11 6 -12 97.48 30.95 0
 12 -9 6 37.56 25.9 0
 12 -9 8 84.73 32.35 0
 12 -9 9 4.5 35.63 0
 12 1 -10 12.93 16.75 0
 12 3 -11 -4.12 23.63 0
 12 6 -12 92.29 31.69 0
 13 1 -10 24.36 19.71 0
 13 3 -11 -16.12 24.86 0
 14 -8 2 96.91 20.48 0
 -4 12 3 281.2 11.43 0
 -4 17 8 19.54 13.25 0
 -4 17 9 -12.37 11.19 0
 -3 4 13 436.19 19.12 0
 -3 9 17 84.27 23.16 0
 -3 16 1 229.84 17.6 0
 -3 18 3 53.52 18.94 0
 -2 1 12 -4.7 16.99 0
 -2 2 14 123.72 19.84 0
 -2 4 17 81.63 23.32 0
 -2 15 -2 -11.56 20.62 0
 -2 17 -1 0.12 22.18 0
 -1 -1 6 2174.15 15.34 0
 -1 -1 11 15.55 18.06 0
 -1 0 14 381.01 22.86 0
 -1 1 16 162.48 25.78 0
 -1 2 17 21.25 25.7 0
 -1 4 19 66.7 30.06 0
 -1 15 -4 2.01 23.42 0
 -1 17 -3 18.5 24.32 0
 -1 19 -2 77.98 27.26 0
 0 -2 4 68.05 8.96 0
 0 -2 13 37.02 22.13 0
 0 -1 15 96.23 25.09 0
 0 1 18 97.66 30.07 0
 0 2 19 33.72 32.01 0
 0 6 -5 650.9 15.69 0
 0 10 -6 125.89 18.44 0
 0 12 -6 18.72 21.85 0
 1 -2 16 96.32 28.45 0
 1 0 -2 5454.4 8.65 0
 1 1 20 -5.26 35.75 0
 1 2 -4 2672.1 14.05 0
 1 8 -7 12.93 17.68 0
 1 9 -7 786.25 15.45 0
 1 14 -7 -17.44 24.91 0
 1 15 -7 522.73 27.91 0
 1 17 -6 11.83 22.51 0
 2 -4 14 27.15 19.35 0
 2 -2 18 80.58 33.46 0
 2 -1 19 -21.55 35.67 0
 2 5 -7 112.3 14.89 0
 2 8 -8 1066.32 21.12 0
 2 14 -8 91.17 20.53 0
 2 15 -8 43.88 29.74 0
 2 18 -7 98.15 37.21 0
 3 -5 13 37.69 25.98 0
 3 -4 16 19.12 32.65 0
 3 -3 18 215.01 35.69 0
 3 -2 19 8.67 36.88 0
 3 3 -7 69.93 13.43 0
 3 5 -8 1460.96 18.02 0
 3 8 -9 129.14 20.86 0
 3 15 -9 21.35 32.36 0
 4 -3 19 -11.34 42.37 0
 4 3 -8 254.16 14.36 0
 4 9 -10 151.14 23.16 0
 4 10 -10 8.53 23.4 0
 4 11 -10 472.79 19.52 0
 4 12 -10 -16.59 19.83 0
 4 13 -10 56.69 28.19 0
 4 14 -10 7.71 32.03 0
 4 17 -9 -6.78 28.76 0
 5 -7 9 69.37 23.36 0
 5 -7 10 -14.22 18.49 0
 5 -5 17 -13.54 35.88 0
 5 6 -10 230.52 21 0
 5 16 -10 98.43 29.35 0
 6 -7 4 51.88 15.39 0
 6 -7 13 107.52 28.92 0
 6 8 -11 19.74 18.04 0
 7 -8 9 101.17 18.19 0
 7 -7 2 90.39 12.94 0
 7 -7 14 22.38 32.47 0
 7 -6 17 17.41 39.12 0
 7 3 -10 613.42 18.71 0
 7 6 -11 26.98 16.79 0
 7 11 -12 158.78 31.37 0
 7 12 -12 19.51 33.62 0
 8 -8 11 6.25 29.17 0
 8 -8 12 45.9 23.43 0
 8 -7 15 23.99 36.88 0
 8 8 -12 197.95 29.24 0
 9 -8 13 15.54 34.26 0
 9 7 -12 12.78 21.28 0
 11 -8 2 28.34 15.79 0
 11 1 -10 -5.34 16.45 0
 11 5 -12 -16.67 28.76 0
 12 -3 -7 33.73 9.18 0
 12 5 -12 141.4 30.5 0
 13 -8 2 22.7 16.69 0
 13 -3 -7 -1.73 8.35 0
 14 1 -10 2.36 17.48 0
 -4 7 11 439.68 12.17 0
 -4 9 13 17.64 12.96 0
 -4 15 4 3.27 14.45 0
 -4 16 5 45.94 15 0
 -4 17 7 35 13.85 0
 -3 3 7 85.78 8.13 0
 -3 3 8 192.11 11.61 0
 -3 3 9 65.44 10.88 0
 -3 6 15 12.43 16.9 0
 -3 7 16 -14.39 18.94 0
 -3 10 17 106.18 22.54 0
 -3 15 0 4.66 17.07 0
 -3 17 1 57.81 22.26 0
 -3 18 2 26.23 22.15 0
 -2 3 15 -8.05 20.47 0
 -2 7 -2 18.26 11.8 0
 -2 11 -3 284.11 16.7 0
 -2 13 -3 -13.11 19.78 0
 -2 19 0 30.73 24.87 0
 -1 -1 7 1562.65 16.31 0
 -1 -1 8 861.12 16.21 0
 -1 -1 9 648.02 16.77 0
 -1 -1 10 16.82 11.85 0
 -1 3 18 21.56 21.38 0
 -1 5 -3 1417.45 14.15 0
 0 -2 12 109.14 20.98 0
 0 9 -6 93.85 12.43 0
 0 14 -6 138.78 18.6 0
 0 17 -5 -12.66 21.54 0
 0 19 -4 115.59 31.77 0
 1 -1 17 331.96 31.55 0
 1 5 -6 1762.96 13.36 0
 1 16 -7 14.36 30.71 0
 1 18 -6 -1 31.56 0
 2 -4 13 373.49 18.98 0
 2 -2 17 125.3 31.54 0
 2 0 20 182.49 30.29 0
 2 7 -8 16.07 17.44 0
 3 -4 15 317.36 29.91 0
 3 -3 17 64.97 34.83 0
 3 16 -9 24.36 34.41 0
 4 -5 15 245.81 22.83 0
 4 -4 17 -23 34.86 0
 4 -1 -5 19.28 7.29 0
 4 0 -6 1955.65 11.89 0
 4 5 -9 824.99 13.95 0
 4 8 -10 -14.57 20.57 0
 5 -5 16 9.54 34.9 0
 5 -4 18 32.26 41.11 0
 5 9 -11 269.98 26.38 0
 5 12 -11 143.46 23.22 0
 5 14 -11 -1.19 35.74 0
 6 -7 11 201.91 28.23 0
 6 -7 12 14.49 21.18 0
 6 -5 17 70.17 37.74 0
 6 2 -9 427.8 15.3 0
 6 4 -10 33.98 18.04 0
 6 7 -11 40.68 17.08 0
 7 -7 13 111.54 30.07 0
 7 -6 16 71.68 38.48 0
 7 1 -9 321.96 14.35 0
 7 5 -11 212.71 22.23 0
 7 13 -12 24.93 27.84 0
 8 -8 9 50.38 26.77 0
 8 -8 10 61 27.08 0
 8 4 -11 217.72 22.01 0
 8 7 -12 7.69 27.6 0
 9 -8 11 63.52 31.1 0
 9 -8 12 221.29 26.15 0
 9 6 -12 69.16 25.62 0
 10 -8 3 33.77 18.23 0
 10 -8 12 -14.03 34.88 0
 10 -8 13 2.64 28.78 0
 10 -7 0 19.79 11.79 0
 10 1 -10 -4.65 16.24 0
 10 5 -12 152.52 27.05 0
 10 9 -13 69.59 38.59 0
 12 -2 -8 44.52 10.37 0
 12 2 -11 -5.17 22.73 0
 13 -2 -8 19.83 10.33 0
 13 2 -11 10.41 22.83 0
 14 -8 3 49.51 22.01 0
 15 -6 -2 45.1 10.28 0
 -4 7 10 15.99 11 0
 -4 8 12 550.01 12.77 0
 -4 9 3 9.08 7.76 0
 -4 10 13 422.65 14.13 0
 -4 13 13 16.61 10.9 0
 -4 17 6 19.79 15.7 0
 -3 4 12 39.84 14.86 0
 -3 8 16 67.41 18.59 0
 -3 11 -1 18.34 12.76 0
 -3 13 -1 252.67 15.29 0
 -3 16 0 109.27 18.7 0
 -3 19 3 12.67 20.9 0
 -2 1 6 38.23 9.99 0
 -2 1 7 268.71 11.8 0
 -2 2 3 42.15 4.39 0
 -2 7 18 -9.06 24.63 0
 -2 14 -3 8.04 20.66 0
 -2 17 -2 -7.75 24.37 0
 -1 1 15 446.75 18.58 0
 -1 2 16 -16.47 23.8 0
 -1 4 18 35.62 26.79 0
 -1 5 19 9.17 30.2 0
 -1 10 -5 662.51 18.61 0
 -1 11 -5 14.35 14.24 0
 -1 13 -5 21.8 20.64 0
 0 -2 5 86.02 9.76 0
 0 -2 10 270.74 18.23 0
 0 -2 11 743.06 15.5 0
 0 -1 14 118.91 23.29 0
 0 1 17 69.5 28.83 0
 0 3 19 94.06 31.69 0
 0 8 -6 348.5 12.76 0
 0 18 -5 25.47 29.86 0
 1 -3 4 216.69 9.74 0
 1 -3 11 92.03 20.65 0
 1 -3 12 164.15 16.5 0
 1 0 18 38.71 24.49 0
 1 1 19 192.99 33.38 0
 1 2 20 41.01 34.91 0
 1 3 -5 1.09 12.86 0
 1 7 -7 884.78 13.68 0
 1 12 -8 34.23 23.71 0
 1 13 -8 96.11 25 0
 1 17 -7 10.54 32.51 0
 2 -4 4 16.97 13.54 0
 2 -4 12 225.86 17.34 0
 2 -3 1 4.25 8.4 0
 2 -3 15 78.35 20.75 0
 2 -1 18 -41.51 35.22 0
 2 4 -7 1586.8 16.56 0
 2 10 -9 145.59 21.48 0
 2 11 -9 92.6 23.2 0
 2 13 -9 8.05 27.53 0
 2 17 -8 14.68 32.91 0
 3 -5 11 351.72 23.1 0
 3 -3 -1 -6.25 4.5 0
 3 -2 18 6.66 36.81 0
 3 -1 -4 192.09 8.15 0
 3 1 -6 549.28 11.95 0
 3 4 -8 52.89 15.26 0
 3 12 -10 120.23 27.02 0
 3 13 -10 -16.83 27.6 0
 3 17 -9 0.04 35.01 0
 4 -6 7 55.46 17.7 0
 4 -6 8 46.73 19.76 0
 4 -6 9 33.82 15.85 0
 4 -5 14 422.42 21.86 0
 4 -4 16 91.46 33.43 0
 4 -3 18 210.61 36.8 0
 4 -2 -4 69.12 6.06 0
 4 1 -7 209.27 11.99 0
 4 7 -10 18.09 19.72 0
 4 16 -10 -8.1 28.04 0
 5 -6 3 133.9 13.93 0
 5 -6 12 108.31 26.95 0
 5 -6 13 36.02 20.86 0
 5 -5 0 223.64 8.64 0
 5 -2 -5 55.92 6.42 0
 5 5 -10 97.06 14.27 0
 5 8 -11 6.19 24.66 0
 5 15 -11 131.1 28.8 0
 6 -7 10 25.13 25.54 0
 6 -6 1 -4.04 9.82 0
 6 -6 14 261.65 33.1 0
 6 6 -11 190.39 21.21 0
 6 10 -12 62.49 30.39 0
 6 12 -12 40.37 34.21 0
 6 13 -12 30.45 37.37 0
 6 14 -12 151.82 38.03 0
 7 8 -12 93.64 20.03 0
 8 -7 14 15.24 26.2 0
 8 -1 -8 175.63 10.38 0
 8 6 -12 76.75 25.54 0
 8 11 -13 -11.45 35.99 0
 9 -8 5 19.52 21.3 0
 9 -8 6 269.67 22.42 0
 9 -8 9 82.43 26.63 0
 9 -7 14 14.18 35.85 0
 9 1 -10 145.48 16.32 0
 9 5 -12 100.57 25.7 0
 9 9 -13 30.33 35.67 0
 9 10 -13 30.49 27.49 0
 10 -8 4 18.17 20.68 0
 10 -8 11 -16.26 34.22 0
 10 8 -13 15.41 33.04 0
 11 -8 11 -37.02 34.37 0
 11 -3 -7 30.86 8.36 0
 11 -2 -8 63.23 10.02 0
 11 2 -11 46.06 19.97 0
 11 4 -12 5.19 26.19 0
 11 7 -13 71.55 36.49 0
 12 -8 3 23.8 20 0
 12 4 -12 44.58 25.62 0
 13 -8 3 16.81 20.7 0
 13 -1 -9 10.35 12.69 0
 14 -7 0 -9.02 14.67 0
 14 -3 -7 -5.24 7.61 0
 14 -2 -8 -1.62 9.76 0
 -4 9 12 41.41 12.51 0
 -4 11 13 71.52 12.67 0
 -4 12 2 0.73 12.51 0
 -4 15 3 175.87 16 0
 -4 16 4 116.54 15.56 0
 -4 17 5 12.88 17.2 0
 -3 5 13 77.06 15.57 0
 -3 6 1 325.3 7.48 0
 -3 6 14 2.7 18.79 0
 -3 7 15 501.5 18.29 0
 -3 14 -1 14.08 16.94 0
 -3 18 1 86.52 23.46 0
 -2 1 8 81.62 12 0
 -2 2 12 89.87 16.76 0
 -2 6 17 209.88 23.1 0
 -2 8 18 87.76 27.36 0
 -2 16 -3 -15.21 22.65 0
 -2 19 -1 -1.28 26.66 0
 -1 1 14 12.14 21.64 0
 -1 3 17 58.69 25.01 0
 -1 6 -4 218.34 14.25 0
 -1 6 19 45.47 29.7 0
 -1 15 -5 -5.1 23.86 0
 -1 18 -4 -3.23 27.2 0
 0 -2 7 1500.36 17.7 0
 0 -2 8 1791.18 18.71 0
 0 -2 9 1749.2 19.23 0
 0 -1 2 431.3 5.74 0
 0 2 18 154.84 22.64 0
 0 7 -6 28.25 16.03 0
 0 11 -7 17.92 20.58 0
 0 12 -7 1011.37 24.76 0
 0 19 -5 21.25 34.86 0
 1 -3 5 27.17 14.46 0
 1 -3 10 1739.28 22.06 0
 1 -2 14 560.33 19.97 0
 1 -1 16 151.54 20.96 0
 1 6 -7 24.52 16.09 0
 1 9 -8 58 20.39 0
 1 10 -8 17.76 14.78 0
 1 15 -8 12.74 29.33 0
 1 18 -7 -1.4 35.25 0
 2 -4 10 -11.47 20.17 0
 2 -3 14 322.56 26.44 0
 2 -2 16 224.55 31.36 0
 2 1 20 16.48 29.19 0
 2 6 -8 424.82 12.86 0
 2 9 -9 151.9 21.36 0
 2 14 -9 47.49 21.43 0
 3 -5 6 128.05 16.09 0
 3 -5 7 82.02 18.42 0
 3 -5 8 47.61 19.4 0
 3 -4 14 136.73 20.29 0
 3 -3 16 50.03 29.46 0
 3 -1 19 184.02 36.49 0
 3 6 -9 608.32 14.26 0
 3 9 -10 -5.8 22.5 0
 3 10 -10 138.96 17.59 0
 3 14 -10 154.73 22.54 0
 3 15 -10 -12.29 34.38 0
 4 -5 13 -12.54 26.17 0
 4 -2 19 52.88 29.93 0
 4 4 -9 22.69 11.63 0
 4 6 -10 -1.56 19.7 0
 4 10 -11 7.34 25.46 0
 4 12 -11 198.41 29.83 0
 4 14 -11 1.22 34.05 0
 5 -6 11 65.36 26.26 0
 5 -5 15 -18.94 23.97 0
 5 -4 17 372.44 28.43 0
 6 -7 8 94.06 16.15 0
 6 -6 13 243.36 29.83 0
 6 -5 16 49.83 34.66 0
 6 -4 18 1.92 31.09 0
 6 -2 -6 432.68 7.96 0
 6 -1 -7 644.42 9.58 0
 6 3 -10 211.68 17.06 0
 6 5 -11 187.98 21.08 0
 6 8 -12 523.39 25.96 0
 6 9 -12 40.71 27.02 0
 7 -7 11 25.08 28.15 0
 7 -6 0 400.95 10.29 0
 7 -6 15 9.9 26.29 0
 7 4 -11 -0.26 20.79 0
 7 7 -12 -7.87 19.42 0
 8 -7 2 97.63 14.08 0
 8 -7 13 292.49 25.74 0
 8 5 -12 64.13 22.85 0
 8 9 -13 214.74 33.9 0
 8 10 -13 -3.39 26.15 0
 9 -8 7 -9.33 23.86 0
 9 -8 8 -19.56 17.56 0
 9 -7 13 -0.61 33.48 0
 9 8 -13 46.3 24.23 0
 10 -8 5 15.06 22.66 0
 10 -8 8 229.33 27.22 0
 10 -8 10 182.3 29.34 0
 10 -2 -8 73.8 10.43 0
 10 2 -11 71.36 19.67 0
 10 4 -12 37.18 23.86 0
 10 7 -13 178.43 25.58 0
 11 -8 4 146.56 21.8 0
 11 -8 10 45.44 32.17 0
 11 -7 0 21.83 13.28 0
 11 6 -13 14.43 32.25 0
 12 -7 0 7.28 15.46 0
 12 -4 -6 5.52 5.29 0
 12 0 -10 65.72 16.69 0
 13 -8 4 80 24.44 0
 13 -7 0 -1.8 14.16 0
 13 -4 -6 5.32 4.76 0
 13 0 -10 148.11 16.82 0
 -4 8 11 205.24 10.9 0
 -4 10 2 -5.11 9.95 0
 -4 14 2 85.5 15.71 0
 -4 16 3 34.94 16.94 0
 -3 7 0 31.31 7.52 0
 -3 10 16 6.72 20.26 0
 -3 15 -1 232.72 17.9 0
 -3 17 0 40.4 20.26 0
 -2 4 15 332.29 21.3 0
 -2 5 16 27.77 21.98 0
 -2 9 18 26.37 26.1 0
 -2 12 -4 44.53 19.41 0
 -2 17 -3 21.53 23.94 0
 -2 18 -2 6.43 23.69 0
 -1 2 15 24.14 23.77 0
 -1 5 18 155.61 28.25 0
 -1 16 -5 22.8 19.31 0
 0 -1 12 -0.15 20.51 0
 0 1 16 51.14 27.1 0
 0 9 -7 109.23 19.07 0
 0 10 -7 76.61 14.5 0
 0 14 -7 7.36 18.44 0
 0 15 -7 123.25 28.1 0
 0 18 -6 -15.9 34.05 0
 1 -3 9 9.46 13.06 0
 1 -1 15 147.03 27.42 0
 1 1 18 23 32.6 0
 1 2 19 52.57 34.02 0
 1 8 -8 135.29 19.22 0
 1 16 -8 42.33 31.8 0
 2 -4 6 191.49 16.77 0
 2 -4 8 2.89 18.33 0
 2 -4 9 1145.4 15.79 0
 2 -3 13 29.98 24.8 0
 2 -1 17 194.79 32.79 0
 2 1 -5 197.55 11.25 0
 2 8 -9 99.98 14.7 0
 2 16 -9 19.33 25.08 0
 2 17 -9 -31.76 35.15 0
 3 -4 13 334.63 18.84 0
 3 -2 17 42.05 34.09 0
 3 2 -7 1431.74 11.63 0
 3 8 -10 583.08 22.24 0
 3 16 -10 57.8 35.31 0
 4 -5 12 47.2 24.81 0
 4 -4 15 292.79 22.75 0
 4 -3 17 0.23 25.07 0
 4 -2 18 24.77 35.6 0
 4 2 -8 1234.7 14.74 0
 4 9 -11 153.47 23.72 0
 4 15 -11 33.89 27.16 0
 4 16 -11 17.16 40.8 0
 5 -6 10 357.18 24.48 0
 5 -5 14 337.37 29.05 0
 5 -4 16 0.04 34.4 0
 5 -3 18 16.13 28.86 0
 5 -2 19 100.45 40.03 0
 5 4 -10 145.45 17.72 0
 5 6 -11 67.5 22.16 0
 5 10 -12 80.62 27.42 0
 5 11 -12 320.63 30.9 0
 5 12 -12 -34.9 32.31 0
 5 13 -12 -13.55 35.84 0
 5 14 -12 55.49 38.51 0
 6 -5 15 -25.23 34.27 0
 6 0 -8 2.43 10.88 0
 6 7 -12 24.75 23.97 0
 7 -7 4 -3.09 11.84 0
 7 -7 10 16.54 18.16 0
 7 -6 14 44.69 31.88 0
 7 -5 16 221.8 39.1 0
 7 6 -12 29.23 23.56 0
 7 11 -13 33.48 33.47 0
 7 12 -13 113.23 28.13 0
 8 -7 12 32.29 23.15 0
 8 -6 15 33.27 27.2 0
 8 1 -10 48.8 17.8 0
 8 8 -13 43.09 29.22 0
 9 -7 12 25.11 31.79 0
 9 -6 15 27.53 37.4 0
 9 4 -12 -14.21 24.38 0
 10 -3 -7 -5.08 8.13 0
 10 -1 -9 -4.73 13.52 0
 10 6 -13 -41.98 29.26 0
 11 -8 5 230.77 23.89 0
 11 0 -10 558.72 14.84 0
 11 3 -12 55.86 23.53 0
 11 5 -13 -32.11 33.28 0
 12 -8 5 28.65 25.26 0
 12 -8 6 27.13 27.55 0
 12 -8 9 52.48 32.25 0
 12 5 -13 21.28 31.3 0
 13 -8 5 67.99 26.9 0
 13 -8 7 24.35 31.38 0
 13 -8 8 45.74 34.09 0
 13 3 -12 49.89 25.46 0
 14 -6 -2 17.93 11.19 0
 14 -5 -4 -7.86 6.12 0
 14 0 -10 3.68 15.77 0
 -4 7 8 11.35 7.02 0
 -4 10 12 29.97 11.69 0
 -4 15 2 9.6 14.13 0
 -4 17 4 5.88 17.09 0
 -4 18 6 16.93 16.53 0
 -3 4 10 9.25 11.42 0
 -3 5 2 11.32 4.62 0
 -3 5 12 168.13 14.58 0
 -3 8 15 22.01 16.74 0
 -3 16 -1 6.77 18.71 0
 -3 18 0 -2.21 22.03 0
 -3 19 1 -11 25.55 0
 -2 3 13 29.3 18.38 0
 -2 7 17 47.41 23.04 0
 -2 19 -2 3.81 28.77 0
 -1 0 4 1805.66 11.48 0
 -1 0 10 645.27 16.94 0
 -1 1 13 81.69 20.15 0
 -1 3 16 243.08 24.14 0
 -1 4 17 0.02 24.85 0
 -1 7 -5 17.87 14.18 0
 -1 7 19 39.28 27.16 0
 -1 10 -6 83.71 18.99 0
 -1 13 -6 55.22 21.44 0
 -1 15 -6 25.43 25.1 0
 -1 17 -5 -6.27 20.72 0
 -1 19 -4 62.8 31.33 0
 0 0 14 994.44 25.79 0
 0 2 17 174.96 20.17 0
 0 3 18 -5.28 27.68 0
 0 6 -6 18.57 14.97 0
 0 8 -7 124.1 17.28 0
 0 16 -7 -6.89 28.56 0
 1 -2 12 36.51 21.85 0
 1 0 16 250.47 28.89 0
 1 5 -7 914.62 16.15 0
 1 12 -9 372.82 25.17 0
 1 13 -9 215.07 26.91 0
 2 -3 12 313.02 23.81 0
 2 -2 15 -10.77 20.86 0
 2 0 -4 4503.93 12.18 0
 2 0 18 260.59 25.91 0
 2 1 19 0.72 33.96 0
 2 2 20 9.21 28.6 0
 2 5 -8 92.41 11.44 0
 2 7 -9 699.04 20.2 0
 2 11 -10 669.6 24.95 0
 2 13 -10 146.76 29.51 0
 2 14 -10 23.46 29.91 0
 3 -4 12 27.98 23.78 0
 3 -1 18 55.28 24.72 0
 3 3 -8 160.97 14.51 0
 3 7 -10 76.79 20.11 0
 3 13 -11 2.69 29.78 0
 4 -5 3 84.13 13.23 0
 4 -5 11 134.98 23.3 0
 4 -4 14 36.03 27.98 0
 4 -3 16 470.54 33.72 0
 4 -1 19 55.93 39.42 0
 4 3 -9 233.7 14.72 0
 4 5 -10 1251.13 20.93 0
 5 -6 7 46.26 19.1 0
 5 -6 9 292.94 16.74 0
 5 -3 17 59.27 34.38 0
 5 9 -12 30.3 27.66 0
 6 -6 2 263.12 12.9 0
 6 -6 11 63.22 25.44 0
 6 -3 18 280.04 43.04 0
 6 11 -13 5.05 31.38 0
 6 13 -13 -17.78 38.22 0
 7 -7 8 18.86 16.1 0
 7 -6 13 0.1 31.14 0
 7 3 -11 76.64 19.58 0
 7 5 -12 417.94 24.52 0
 7 8 -13 151.71 28.52 0
 7 9 -13 127.74 23.66 0
 8 -7 10 60.85 27.96 0
 8 -5 16 40.12 39.57 0
 8 4 -12 180.94 22.03 0
 9 -7 2 2.35 17.98 0
 9 -7 11 88.6 29.3 0
 9 6 -13 192.4 27.53 0
 10 -7 1 18.2 15.58 0
 10 -7 12 -18.08 35.51 0
 10 0 -10 141.96 14.2 0
 10 5 -13 83.92 28.67 0
 10 8 -14 20.34 36.06 0
 11 -7 12 19.39 35.77 0
 11 -4 -6 5.7 5.19 0
 11 1 -11 83.23 18.95 0
 13 1 -11 -5.38 17.23 0
 14 -7 1 83.49 19.52 0
 15 -3 -7 1.24 6.66 0
 -4 8 10 -6.23 9.38 0
 -4 9 11 151.76 11.08 0
 -4 11 1 -9.11 12.1 0
 -4 12 1 7.93 11.7 0
 -4 14 12 31.15 10.04 0
 -4 16 2 57.86 18.29 0
 -4 17 3 -2.62 17.76 0
 -3 4 9 345.74 10.62 0
 -3 6 13 -8.88 15.54 0
 -3 7 14 22.21 15.76 0
 -3 8 -1 446.27 10.64 0
 -3 10 -2 -10.65 12.78 0
 -2 2 10 46.92 14.48 0
 -2 4 14 1.61 19.45 0
 -2 5 15 169.75 20.71 0
 -2 8 17 33.65 22.39 0
 -1 1 12 151.04 19.21 0
 -1 2 14 234.19 22.24 0
 -1 6 18 18.12 26.97 0
 -1 16 -6 129.93 29.65 0
 -1 18 -5 128.91 30.42 0
 0 -1 11 288.13 14.28 0
 0 1 15 95.28 24.61 0
 0 3 -4 1312.9 10.69 0
 0 4 -5 43.66 14.54 0
 0 5 19 121.09 31.51 0
 0 11 -8 61.33 22.28 0
 0 13 -8 11.78 25.96 0
 0 17 -7 26.25 24.16 0
 1 -2 11 279.76 20.27 0
 1 -1 14 335.84 24.77 0
 1 2 18 37.01 32.43 0
 1 3 19 9.61 31.87 0
 1 7 -8 7.2 12.44 0
 1 10 -9 5.56 22.1 0
 1 11 -9 21.68 16.98 0
 1 14 -9 12.39 21.39 0
 2 -2 14 44.68 25.36 0
 2 -1 16 20.75 29.86 0
 2 3 -7 152.61 10.38 0
 2 9 -10 63.59 21.35 0
 2 15 -10 53.09 32.4 0
 3 -4 11 50.59 22.84 0
 3 -3 14 87.84 26.36 0
 3 10 -11 584.34 26.03 0
 3 11 -11 57.46 18.99 0
 3 14 -11 26.92 25.13 0
 3 15 -11 92.22 36.67 0
 4 -5 9 151.82 21.02 0
 4 -4 13 224.87 26.2 0
 4 -2 17 -21.51 35.17 0
 4 12 -12 46.52 32.63 0
 4 14 -12 43.8 37.15 0
 5 -4 15 142.1 22.72 0
 5 3 -10 19.1 15.83 0
 5 5 -11 155.79 20.79 0
 5 8 -12 23.19 18.69 0
 6 -6 10 -2.96 25.38 0
 6 -5 14 114.24 23.06 0
 6 -4 16 32.6 34.07 0
 6 2 -10 404.79 16.06 0
 6 6 -12 244.3 22.7 0
 6 10 -13 97.73 30.71 0
 7 -6 12 317.77 30.23 0
 7 -5 15 -14.81 25.69 0
 7 -4 17 240.33 30.55 0
 7 -1 -8 32.37 10.28 0
 7 7 -13 134.25 26.85 0
 8 -7 5 289.81 19.73 0
 8 -7 8 -7.46 24.1 0
 8 6 -13 -1.15 27.56 0
 8 10 -14 -19.63 38.48 0
 9 -7 10 -8.82 28.82 0
 9 -6 14 150.9 34.83 0
 9 3 -12 3.82 21.86 0
 9 5 -13 8.15 26.66 0
 9 8 -14 152.21 33.12 0
 9 9 -14 15.97 27.53 0
 10 -7 11 174.65 33.23 0
 10 -6 14 -24.08 37.73 0
 10 7 -14 -3.33 33.01 0
 11 -7 11 177.51 33.68 0
 11 4 -13 178.35 31.07 0
 12 -7 1 16.06 16.93 0
 12 4 -13 50.78 28.09 0
 13 -7 1 251.52 18.45 0
 13 -6 -2 286.59 11.92 0
 -4 11 12 50.9 11.62 0
 -4 12 12 21.48 11.4 0
 -4 15 1 254.11 15.15 0
 -4 18 4 -1.36 18.56 0
 -3 4 8 59.52 10.78 0
 -3 5 11 42.1 12.94 0
 -3 9 -2 477.91 12.93 0
 -3 10 15 15.07 18.64 0
 -3 16 -2 12.91 21.44 0
 -3 19 0 -5.59 24.78 0
 -2 7 16 32.96 23.24 0
 -2 9 17 -9.42 24.7 0
 -2 11 -5 55.51 18.88 0
 -2 12 -5 70.23 20.61 0
 -2 13 -5 12.28 22.46 0
 -2 14 -5 14.47 24.11 0
 -2 17 -4 -5.97 26.26 0
 -2 19 -3 39.18 29.97 0
 -1 0 6 483.69 13.16 0
 -1 3 15 -9.55 23.05 0
 -1 4 16 16.63 24.39 0
 -1 5 17 214.85 24.68 0
 -1 7 18 1.02 25.16 0
 -1 17 -6 19.04 30.97 0
 0 -1 3 419.42 10.82 0
 0 -1 10 -14.87 17.83 0
 0 2 16 288 25.54 0
 0 3 17 48.74 27.69 0
 0 4 18 6.85 27.63 0
 0 6 19 0.42 29.32 0
 0 7 -7 688.05 17.42 0
 0 10 -8 263.9 21.17 0
 0 15 -8 8.96 29.12 0
 0 18 -7 44.81 26.13 0
 1 -1 13 1.01 22.35 0
 1 2 -5 1521.43 14.3 0
 1 6 -8 29.7 16.66 0
 1 16 -9 18.71 25.46 0
 2 -3 11 -11.48 16.21 0
 2 1 18 -8.17 31.76 0
 2 2 19 88.09 34.19 0
 2 4 -8 266.45 15.58 0
 2 6 -9 5.54 12.42 0
 2 17 -10 52.32 40.89 0
 3 -2 15 253.04 27.63 0
 3 0 18 295.67 35.74 0
 3 1 19 159.13 38.6 0
 3 4 -9 311.43 16.3 0
 3 6 -10 610.38 14.75 0
 3 16 -11 15.08 29.47 0
 4 -5 8 126.7 19.35 0
 4 -3 15 131.37 29.15 0
 4 -1 18 26.8 34.89 0
 4 6 -11 212.22 20.89 0
 4 9 -12 45.13 26.1 0
 4 10 -12 47.17 20.62 0
 4 15 -12 -0.14 29.72 0
 5 -5 1 34.1 9.61 0
 5 -4 14 227.3 29.48 0
 5 -3 16 162.33 33.91 0
 5 -1 19 29.81 39.05 0
 5 11 -13 -9.08 33.17 0
 5 12 -13 -22.02 35.03 0
 5 13 -13 71.92 38.12 0
 6 -6 3 51.07 14.22 0
 6 -6 9 -3.61 23.28 0
 6 -5 13 78.89 29.95 0
 6 -3 17 4.48 38.46 0
 6 8 -13 -17.69 28.62 0
 7 -6 11 207.93 27.91 0
 7 -4 16 41.92 38.18 0
 7 4 -12 -16.23 21.09 0
 7 10 -14 52.56 33.84 0
 7 11 -14 72.48 38.63 0
 8 -7 6 50.2 21.24 0
 8 -6 12 -12.08 30.07 0
 8 -5 15 32.57 34.46 0
 8 9 -14 20.64 33.8 0
 9 -6 -1 48.57 9.47 0
 9 -6 13 -7.42 34.9 0
 9 0 -10 120.36 14.69 0
 9 7 -14 -23.84 32.07 0
 10 -7 2 5.57 16.37 0
 10 -7 10 -9.68 30.62 0
 10 4 -13 10.59 26.24 0
 11 2 -12 19.5 20.82 0
 11 6 -14 12.76 33.91 0
 12 -6 -2 8.73 9.96 0
 12 2 -12 -12.92 20.67 0
 13 2 -12 6.15 20.64 0
 14 -7 2 12.2 19.92 0
 15 -6 -1 4.77 15.55 0
 -4 10 1 6.29 9.5 0
 -4 12 0 24.6 14.15 0
 -4 13 0 88.78 13.65 0
 -4 13 12 -11.04 10.53 0
 -4 16 1 63.91 16.44 0
 -4 17 2 139.95 17.36 0
 -4 18 3 75.46 20.63 0
 -3 4 6 608.42 7.61 0
 -3 6 12 950.82 15.47 0
 -3 7 13 152.62 17.63 0
 -3 11 -3 14.59 15.8 0
 -3 11 15 -28.68 18.15 0
 -3 12 -3 56.8 17.92 0
 -3 13 -3 130.66 18.65 0
 -3 17 -2 103 23.41 0
 -2 2 4 40.52 6.06 0
 -2 4 13 249.84 18 0
 -2 5 14 52.04 18.47 0
 -2 6 15 21.48 20.39 0
 -2 10 -5 351.9 18.44 0
 -2 16 -5 65.49 26.5 0
 -1 1 11 2.97 17.87 0
 -1 2 13 418.46 20.45 0
 -1 6 -5 1268.61 12.69 0
 -1 6 17 44.6 28.13 0
 -1 11 -7 154.82 21.64 0
 -1 12 -7 117.13 16.64 0
 -1 13 -7 24.61 17.36 0
 -1 14 -7 13.06 19.21 0
 -1 18 -6 32.68 34.06 0
 0 -1 9 51.75 16.26 0
 0 0 12 71.09 20.34 0
 0 1 14 100.97 23.33 0
 0 5 18 91.07 27.16 0
 0 9 -8 175.96 14.66 0
 0 17 -8 47.04 35.12 0
 1 -2 10 100.68 14.08 0
 1 1 -4 0.01 11.25 0
 1 1 16 142.71 28.01 0
 1 2 17 -20.67 29.4 0
 1 4 19 31.55 32.64 0
 1 8 -9 8.01 19.65 0
 1 12 -10 29.13 25.47 0
 1 14 -10 42.94 29.91 0
 2 -3 10 1.06 13.94 0
 2 -2 13 135.56 17.64 0
 2 -1 15 500.44 21.58 0
 2 12 -11 -3.05 28.09 0
 2 13 -11 223.64 31.32 0
 2 14 -11 -2.91 32.91 0
 3 8 -11 20.89 16.31 0
 4 -3 14 17.02 26.68 0
 4 -2 16 9.53 32.82 0
 4 8 -12 583.18 26.27 0
 5 -2 17 117.81 36.53 0
 5 4 -11 116.61 20.04 0
 5 6 -12 66.18 22.46 0
 5 9 -13 52.21 27.46 0
 5 10 -13 51.26 22.33 0
 6 -6 4 966.27 16.79 0
 6 -3 -5 -0.09 4.69 0
 6 -2 18 -21.98 38.22 0
 6 3 -11 43.1 17.93 0
 6 5 -12 19.31 16.09 0
 6 12 -14 -9.94 35.99 0
 7 -3 17 -21.37 39.84 0
 7 6 -13 169.44 25.13 0
 8 -6 11 66.47 26.74 0
 8 -5 14 52.45 34.05 0
 8 -4 16 -24.33 40.02 0
 8 3 -12 150.96 21.82 0
 8 5 -13 192.37 25.46 0
 9 -7 5 168.71 21.27 0
 9 -7 6 9.58 21.78 0
 9 -5 15 58.14 28.92 0
 9 -3 -7 46.16 8.28 0
 9 1 -11 125.58 17.36 0
 9 4 -13 97.52 25.77 0
 10 -7 8 -10.83 25.37 0
 10 -6 13 -8.65 27.36 0
 10 6 -14 58.5 30.57 0
 11 -6 13 14.47 39.37 0
 12 -7 2 45.07 20.67 0
 12 3 -13 -6.5 27.91 0
 13 -7 2 13.36 18.5 0
 13 -7 8 -4.29 37.46 0
 13 -7 9 164.31 36.64 0
 14 -7 3 -6.24 23.45 0
 14 -7 4 6.95 29.62 0
 -4 8 9 14.26 7.59 0
 -4 10 11 19.2 10.98 0
 -4 15 0 27.35 16.08 0
 -4 17 1 23.45 21.29 0
 -4 18 2 2.68 21.68 0
 -3 5 10 85.45 11.56 0
 -3 9 14 165.01 16.86 0
 -3 10 -3 11.86 15.42 0
 -3 12 15 -1.17 17.71 0
 -3 16 -3 8.89 22.96 0
 -3 18 -2 1.65 25.69 0
 -3 19 -1 15.18 26.62 0
 -2 2 5 274.18 9.58 0
 -2 3 11 230.22 14.79 0
 -2 4 -1 2146.34 9.89 0
 -2 8 16 98.06 21.38 0
 -2 17 -5 10.03 28.65 0
 -1 1 10 5.76 15.85 0
 -1 3 14 397.18 22.28 0
 -1 4 15 225.42 23 0
 -1 5 16 331.49 24.11 0
 -1 7 -6 0.39 16.13 0
 -1 8 18 67.89 26.42 0
 -1 10 -7 295.45 15.05 0
 -1 16 -7 76.85 22.12 0
 -1 17 -7 13.84 32.42 0
 0 -1 4 3546.82 15.11 0
 0 -1 7 77.2 16.24 0
 0 -1 8 1514.14 14.22 0
 0 2 15 8.42 23.74 0
 0 3 16 16.42 25.73 0
 0 7 19 -4.12 31.55 0
 0 12 -9 166.57 26.28 0
 0 13 -9 40.2 27.73 0
 0 14 -9 20.98 28.83 0
 0 15 -9 100.23 29.25 0
 0 18 -8 -13.63 37.22 0
 1 -2 9 2.56 12.96 0
 1 -1 12 245.16 22.37 0
 1 0 14 321.67 25.79 0
 1 5 19 0.86 32.07 0
 1 11 -10 312.89 18.67 0
 1 15 -10 -5.46 31.33 0
 2 -2 12 426.52 24.29 0
 2 -1 14 168.36 26.27 0
 2 1 17 139.35 31.66 0
 2 2 18 103 32.93 0
 2 3 19 6.95 33.17 0
 2 7 -10 11.67 14.51 0
 2 10 -11 15.42 25.08 0
 2 11 -11 -17.49 18.97 0
 2 15 -11 150.99 26.9 0
 2 16 -11 8.58 38.44 0
 3 -4 6 15.58 16.71 0
 3 -4 8 365.66 14.23 0
 3 -2 14 406.94 27.16 0
 3 0 -6 22.37 10.43 0
 3 1 -7 2049.12 14.59 0
 3 1 18 23.86 32.92 0
 3 2 -8 768.21 14.48 0
 3 2 19 -7.03 34.7 0
 3 7 -11 -3.41 20.69 0
 3 10 -12 77.86 26.89 0
 3 11 -12 70.96 27.2 0
 3 12 -12 58.54 22.13 0
 3 15 -12 -27.34 36.46 0
 4 -1 17 304.91 33.19 0
 4 0 18 83.84 37.12 0
 4 1 19 11.51 37.13 0
 4 2 -9 30.38 14.71 0
 4 5 -11 125.96 20.44 0
 4 12 -13 250.68 34.76 0
 5 -5 9 8.31 21.83 0
 5 -4 13 -19.39 19.49 0
 5 -3 15 -15.04 28.6 0
 5 -1 -7 -21.48 11.07 0
 5 -1 18 -18.15 27.7 0
 5 1 -9 -16.09 13.95 0
 5 8 -13 53.88 27.93 0
 6 -5 11 240.46 25.17 0
 6 -4 14 68.5 30.89 0
 6 -3 16 246.72 33.54 0
 6 10 -14 29.4 33.91 0
 6 11 -14 57.07 26.07 0
 7 -6 2 310.87 13.28 0
 7 -4 15 -25.36 31.8 0
 7 5 -13 23.44 23.63 0
 7 8 -14 217 32.45 0
 8 -6 10 43.45 26 0
 8 -3 17 31.96 42.92 0
 8 7 -14 -2.23 22.73 0
 9 -6 11 123.04 28.9 0
 9 -5 14 73.23 36.03 0
 9 -4 16 25.16 41.72 0
 9 2 -12 75.06 20.75 0
 9 6 -14 86.97 29.69 0
 10 -7 4 122.89 20.54 0
 10 -7 6 3.04 23.96 0
 10 -6 12 24.19 32.61 0
 10 5 -14 125.02 28.75 0
 11 -7 3 150.55 19.38 0
 11 -7 7 19.71 27.39 0
 11 -7 8 28.57 26.83 0
 11 -6 12 178.93 36.94 0
 11 -1 -10 -0.2 13.73 0
 11 3 -13 -31.59 24.21 0
 11 5 -14 -24.6 29 0
 12 -7 3 214.55 20.51 0
 12 -7 8 8.26 31.09 0
 12 -2 -9 20.26 11.58 0
 12 -1 -10 2.9 13.51 0
 13 -7 3 240.12 22.21 0
 13 -7 4 -16.45 27.44 0
 13 -7 5 54.33 29.76 0
 13 -7 7 23.68 31.23 0
 13 -5 -4 24.66 7.6 0
 13 -2 -9 31.49 11.22 0
 13 -1 -10 15.9 13.19 0
 14 -7 5 -47.37 30.04 0
 14 -7 6 -0.62 32.22 0
 14 -6 -1 20.26 15.84 0
 -4 8 2 677.99 8.6 0
 -4 13 -1 34.43 16.91 0
 -4 16 0 21.48 17.95 0
 -3 8 13 13.86 16.65 0
 -3 9 -3 1326.86 15.73 0
 -3 12 -4 21.37 18.95 0
 -3 17 -3 8.05 25.47 0
 -2 4 12 29.05 16.72 0
 -2 9 16 0.28 23.85 0
 -2 13 -6 226.29 16.56 0
 -2 14 -6 13.97 23.6 0
 -1 7 17 73.85 24.58 0
 -1 9 -7 341.67 14.67 0
 -1 9 18 -5.77 26.53 0
 -1 12 -8 26.28 23.44 0
 -1 14 -8 90.36 26.42 0
 0 -1 5 5368.02 18.3 0
 0 -1 6 1525.9 16.5 0
 0 6 18 156.18 29.44 0
 0 11 -9 41.53 16.71 0
 0 16 -9 88.18 31.58 0
 0 17 -9 -1.74 34.43 0
 1 -2 3 1691.73 10.34 0
 1 -2 8 214.9 12.77 0
 1 2 16 119.66 26.97 0
 1 5 -8 760.39 12.93 0
 1 9 -10 3.7 22.34 0
 1 17 -10 45.4 36.79 0
 2 -1 -3 2684.04 7.38 0
 2 1 -6 33.05 12.09 0
 2 2 -7 592.99 14.57 0
 2 3 -8 166.9 14.06 0
 2 6 -10 139.57 18.84 0
 3 -3 11 176.99 22.9 0
 3 -1 15 93.62 27.81 0
 3 3 -9 70.17 14.67 0
 3 9 -12 101.58 24.86 0
 4 -4 10 102.71 22.1 0
 4 -2 15 -6.84 27.68 0
 4 10 -13 443.61 31 0
 5 -2 16 54.15 33.3 0
 5 2 -10 561.18 16.3 0
 5 5 -12 441.29 22.47 0
 5 7 -13 661.01 25.78 0
 5 13 -14 1.29 40.92 0
 6 -2 17 1.83 27.34 0
 6 -1 -8 63.63 11.85 0
 6 -1 18 -13.59 40.4 0
 6 1 -10 63.86 15.29 0
 6 4 -12 8.17 15.12 0
 6 6 -13 45.99 18.58 0
 6 9 -14 31.67 30.55 0
 7 -6 3 11.51 14.37 0
 7 -6 7 23.12 20.45 0
 7 -5 12 433.27 28.29 0
 7 -4 14 50.25 30.23 0
 7 -3 16 157.77 37.19 0
 7 7 -14 16.69 29.64 0
 8 -6 1 8.76 14.18 0
 8 -6 9 262.45 23.55 0
 8 -5 13 -4.22 22.68 0
 8 -4 15 548.26 35.75 0
 8 -2 -8 12.8 10.4 0
 8 1 -11 19.76 16.53 0
 8 4 -13 56.95 23.44 0
 8 9 -15 38.61 38.46 0
 9 -6 10 19.25 26.95 0
 9 5 -14 12.37 27.84 0
 9 8 -15 19.44 38.24 0
 10 -6 -1 45.31 11.08 0
 10 -6 11 31.56 31.75 0
 10 -5 14 81.1 29.17 0
 10 3 -13 43.49 23.1 0
 11 -7 5 -11.1 23.54 0
 11 -7 6 25.93 23.82 0
 11 -6 11 37.58 32.2 0
 11 -2 -9 26.82 10.86 0
 12 -7 4 2.79 22.82 0
 12 -7 5 162.23 24.95 0
 12 -6 11 41.99 34.72 0
 12 1 -12 -4.14 19.67 0
 13 1 -12 0.38 19.07 0
 14 -1 -10 13.64 12.25 0
 15 -6 0 36.15 19.4 0
 -4 8 8 137.65 7.67 0
 -4 11 11 1.64 10.22 0
 -4 12 -1 86.95 14.06 0
 -4 15 -1 460.04 18.66 0
 -4 17 0 18.21 19.56 0
 -4 18 1 -2.22 20.08 0
 -3 5 9 16.13 9.65 0
 -3 7 12 84.7 13.5 0
 -3 10 14 8.72 16.69 0
 -3 15 -4 -1.4 23.02 0
 -3 18 -3 8.91 27.37 0
 -2 5 13 61.74 17.05 0
 -2 6 14 394.11 19.78 0
 -2 8 -5 7.41 11.05 0
 -2 16 -6 -16.79 20.4 0
 -1 4 -4 321.35 9.65 0
 -1 5 -5 57.01 10.44 0
 -1 6 16 45.98 22.86 0
 -1 8 -7 232.91 17.23 0
 -1 16 -8 39.45 32.38 0
 0 2 14 23.54 22.47 0
 0 3 -5 102.07 10.33 0
 0 4 -6 134.44 10.87 0
 0 4 16 26.33 25.38 0
 0 5 -7 6.03 15.13 0
 0 5 17 27.83 27.09 0
 0 9 -9 76.09 20.82 0
 1 -2 6 1831.79 14.1 0
 1 -1 11 652.96 15.42 0
 1 6 -9 127.21 17.68 0
 1 6 19 4.72 32.86 0
 1 8 -10 856.65 22.33 0
 1 12 -11 273.99 27.92 0
 1 13 -11 5.72 30.59 0
 1 15 -11 3.81 32.29 0
 2 -3 5 952.96 12.77 0
 2 1 16 16.27 29.07 0
 2 2 17 67.11 29.46 0
 2 3 18 92.19 33.26 0
 2 4 -9 1063.44 17.65 0
 2 4 19 173.91 33.14 0
 2 12 -12 23.77 30.23 0
 2 15 -12 -39.03 38.89 0
 3 -2 13 294.87 18.4 0
 3 0 16 295.15 31.16 0
 3 3 19 3.68 37.33 0
 3 4 -10 -5.13 16.8 0
 3 12 -13 7.35 31 0
 3 13 -13 87.28 34.21 0
 4 -1 16 90.8 30.16 0
 4 6 -12 74.83 22.72 0
 5 -4 11 69.94 23.29 0
 5 -3 14 398.24 21.43 0
 5 -1 17 60.57 25.83 0
 5 0 18 434.57 38.53 0
 5 1 19 -6.38 40.38 0
 5 10 -14 21.03 32.23 0
 6 -5 10 302.08 18.16 0
 6 -4 13 635.63 21.66 0
 6 -3 15 36.33 22.71 0
 6 2 -11 742.39 19.08 0
 6 5 -13 37.29 23.41 0
 6 8 -14 114.76 22.82 0
 7 -6 4 819.77 17.49 0
 7 -5 11 74.83 26.72 0
 7 -2 17 -5.84 39.68 0
 7 6 -14 47.17 27.08 0
 7 9 -15 24.01 33.98 0
 7 10 -15 -20.89 36.6 0
 8 -6 8 117.68 23.2 0
 8 -3 16 88.94 39.15 0
 8 8 -15 69.05 35.73 0
 9 -6 0 14.96 12.83 0
 9 -6 9 116.32 25.35 0
 9 -5 13 -9.2 24.55 0
 9 -4 15 141.6 28.73 0
 9 7 -15 -3.56 35.61 0
 10 -5 13 64.6 36.02 0
 10 -1 -10 3.35 12.35 0
 10 4 -14 4.78 25.76 0
 11 -6 -1 7.74 12.93 0
 11 -6 10 -5.43 30.35 0
 11 -5 13 27.64 36.53 0
 11 1 -12 31.61 18.31 0
 11 4 -14 22.49 28.86 0
 12 -5 -4 449.61 8.24 0
 12 2 -13 29.19 24.3 0
 14 -2 -9 -2.15 10.04 0
 15 -5 -3 -2.34 13.27 0
 -4 15 11 18.93 8.88 0
 -4 16 -1 40.44 19.49 0
 -4 18 0 27.65 25.19 0
 -3 10 -4 2.02 16.59 0
 -3 11 14 155.5 16.9 0
 -3 17 -4 160.8 27.73 0
 -2 4 11 118.04 14.38 0
 -2 5 -3 -6.08 12.57 0
 -2 8 15 -11.04 18.62 0
 -2 9 -6 19.18 17.38 0
 -2 14 -7 2.56 26.41 0
 -2 18 -6 7.74 33.85 0
 -1 1 8 869.81 15.86 0
 -1 3 -3 44.06 12.36 0
 -1 4 14 -14.4 20.19 0
 -1 5 15 152.2 21.2 0
 -1 6 -6 866.05 12.26 0
 -1 8 17 17.29 24.73 0
 -1 10 -8 53.69 14.97 0
 -1 17 -8 33.03 25.66 0
 -1 18 -8 6.89 35.52 0
 0 1 12 17.6 19.69 0
 0 2 -4 65.26 12.81 0
 0 7 18 1.71 28.62 0
 0 12 -10 76.42 27.07 0
 0 13 -10 53.5 27.78 0
 0 14 -10 127.98 30.1 0
 0 15 -10 7.73 33.23 0
 0 16 -10 88.65 33.88 0
 1 -1 10 31.89 19.73 0
 1 1 14 357.37 25.77 0
 1 2 -6 1694.86 15.08 0
 1 5 18 158.52 31.26 0
 1 10 -11 392.8 24.44 0
 1 11 -11 5.99 18.7 0
 1 16 -11 76.21 37.24 0
 2 0 14 37.72 24.9 0
 2 5 19 -35.99 32.83 0
 2 11 -12 466.98 21.42 0
 3 -2 12 35.49 22.83 0
 3 -1 14 89.3 26.5 0
 3 1 17 68.59 23.38 0
 3 2 18 9.51 24.62 0
 3 5 -11 42.95 18.61 0
 3 7 -12 70.77 23.16 0
 4 -3 12 -9.26 17.67 0
 4 -2 14 196.51 20.08 0
 4 8 -13 7.55 19.2 0
 4 12 -14 68.28 37.65 0
 4 13 -14 28.31 39.77 0
 5 -3 13 80.22 27.11 0
 5 -2 15 72.93 28.2 0
 5 4 -12 29.19 20.5 0
 5 6 -13 12.58 24.63 0
 5 9 -14 12.81 22.73 0
 6 -5 9 415.01 17.43 0
 6 -3 14 13.61 29.03 0
 6 -2 16 -6.05 25.16 0
 6 -1 17 275.76 37.58 0
 6 3 -12 69.27 20.55 0
 6 7 -14 -13.64 27.58 0
 6 10 -15 38.56 34.88 0
 6 11 -15 23.93 37.4 0
 7 -5 10 77.59 24.14 0
 7 -4 13 253.79 30.66 0
 7 0 -10 29.17 14.09 0
 7 4 -13 117.96 17.08 0
 7 8 -15 65.87 32.48 0
 8 -6 2 490.82 14.66 0
 8 -4 14 3.92 23.97 0
 8 -2 17 105.7 42.78 0
 8 3 -13 27.19 23.34 0
 8 7 -15 124.89 33.96 0
 9 -5 12 -9.22 32.03 0
 9 -3 16 283.61 38.62 0
 9 4 -14 29.62 25.35 0
 9 6 -15 36.48 31.9 0
 10 -6 9 297.63 27.57 0
 10 -5 12 153.42 31.81 0
 10 -2 -9 278.48 11.29 0
 10 1 -12 10.89 17.16 0
 11 -6 9 26.51 27.53 0
 11 2 -13 40.83 21.19 0
 12 -6 -1 8.65 12.78 0
 12 -3 -8 -9.54 8.2 0
 13 -3 -8 81.51 7.86 0
 14 -6 0 54.92 17.96 0
 15 -6 1 77.91 23.35 0
 -4 8 1 333.27 8.85 0
 -4 10 -1 438.02 11.47 0
 -4 10 10 2.27 9.49 0
 -4 12 -2 116.51 14.97 0
 -4 13 -2 109.33 16.12 0
 -4 13 11 72.76 9.79 0
 -4 15 -2 4.3 19.24 0
 -4 16 -2 64.44 23.99 0
 -3 6 -1 511.9 8.9 0
 -3 9 -4 218.88 16.23 0
 -3 9 13 75.09 13.93 0
 -3 12 14 5.55 16.63 0
 -3 13 -5 171.99 21.47 0
 -3 13 14 41.05 18.04 0
 -3 14 -5 6.07 22.3 0
 -3 18 -4 -4.02 30.18 0
 -2 5 12 292.9 16.21 0
 -2 7 14 10.58 18.25 0
 -2 11 -7 6.04 21.61 0
 -2 11 16 0.39 19.91 0
 -2 12 16 13.86 23.3 0
 -1 7 -7 219 12.56 0
 -1 9 -8 549.94 15.35 0
 -1 9 17 158.58 24.85 0
 -1 12 -9 -13.16 26.36 0
 -1 15 -9 238.96 32.03 0
 -1 16 -9 11.42 31.49 0
 0 6 -8 973.04 13.85 0
 0 8 18 141.37 28.65 0
 1 0 12 1313.4 18.65 0
 1 2 15 384.24 24.21 0
 1 3 16 71.35 27.55 0
 1 4 17 82.46 27.84 0
 1 5 -9 27.88 16.5 0
 1 7 -10 8.24 14.59 0
 1 9 -11 0.01 23.33 0
 2 -1 12 28.79 22.02 0
 2 1 15 498.09 28.32 0
 2 4 18 24.1 32.39 0
 2 5 -10 117.27 13.39 0
 3 -3 9 18.12 14.25 0
 3 4 19 20.5 36.17 0
 3 9 -13 81.53 27.92 0
 4 -4 7 250.57 19.06 0
 4 -2 13 704.15 26.27 0
 4 -1 15 336.2 28.55 0
 4 1 -9 925.7 14.81 0
 4 3 19 6.51 36.08 0
 4 7 -13 29.58 25.82 0
 4 10 -14 84.74 33.06 0
 4 11 -14 13.5 25.01 0
 5 -2 -6 1.11 6.51 0
 5 -1 16 69.2 31.69 0
 5 1 18 -8.58 35.04 0
 5 2 19 107.49 41.13 0
 5 8 -14 127.33 21.45 0
 6 0 18 60.24 28.3 0
 6 6 -14 201.1 26.47 0
 6 9 -15 105.5 34.46 0
 7 -2 16 -35.35 34 0
 7 2 -12 94.94 19.95 0
 8 -6 5 6.52 18.28 0
 8 -4 13 74.61 31.89 0
 8 -3 15 34.28 35.65 0
 9 -5 11 -3.72 28.4 0
 9 -1 -10 142.52 12.87 0
 10 -6 0 323.3 14.28 0
 10 -6 8 112.85 23.68 0
 10 2 -13 -27.45 20.6 0
 10 5 -15 43.89 30.34 0
 11 -5 12 93.1 33.86 0
 11 3 -14 43.95 24.87 0
 12 -6 8 47.22 28.78 0
 12 -5 12 -2.89 36.52 0
 14 -6 7 26.49 34.61 0
 15 -6 2 23.98 27.63 0
 15 -6 3 -25.18 29.72 0
 -5 14 4 2.88 11.1 0
 -4 11 -2 105.69 14.32 0
 -4 14 11 -13.08 9.09 0
 -4 18 -1 46.01 23.16 0
 -3 7 11 21.75 12.19 0
 -3 8 12 10.24 13.37 0
 -3 10 13 274.11 15.91 0
 -3 11 -5 17.07 13.53 0
 -3 17 -5 66.59 28.73 0
 -2 6 13 86.96 16.46 0
 -2 8 -6 43.73 16.26 0
 -2 9 15 27.01 18.79 0
 -2 10 -7 -4.37 20.97 0
 -2 18 -7 4.09 36.52 0
 -1 1 7 1594.13 11.94 0
 -1 4 13 740.76 20.93 0
 -1 5 14 175.53 19.66 0
 -1 6 15 69.57 21.68 0
 -1 8 -8 32.3 18.69 0
 -1 10 -9 42.49 21.8 0
 -1 10 17 -5.86 24.45 0
 -1 11 -9 117.07 17.5 0
 -1 17 -9 18.63 36.73 0
 0 1 11 296.57 13.7 0
 0 3 14 430.76 22.94 0
 0 4 15 278.33 24.29 0
 0 5 16 219.09 24.06 0
 0 7 -9 6.21 18.87 0
 0 9 18 -0.85 26.33 0
 1 -1 9 1057.88 14.89 0
 1 1 -5 1750.35 13.41 0
 1 1 13 28.72 23.3 0
 1 6 18 -1.02 27.96 0
 1 12 -12 54.4 30.45 0
 1 13 -12 -4.3 32.7 0
 1 14 -12 230.57 34.38 0
 1 15 -12 33.15 36.95 0
 2 2 16 177.61 20.93 0
 2 3 17 8.88 21.7 0
 2 6 -11 35.47 19.85 0
 2 6 19 11.5 34.95 0
 2 12 -13 -3.21 32.76 0
 2 13 -13 106.19 33.58 0
 2 14 -13 27.43 35.94 0
 3 -2 11 39.04 22.05 0
 3 1 16 -5.99 29.03 0
 3 2 -9 605.14 11.33 0
 3 2 17 51.14 32.11 0
 3 3 -10 375.91 17.14 0
 3 3 18 235.39 31.93 0
 3 6 -12 1010.9 24.27 0
 3 8 -13 18.2 25.98 0
 3 12 -14 -5.67 33.63 0
 3 13 -14 52.42 38.61 0
 4 0 16 123.9 23.47 0
 4 1 17 275.75 32.73 0
 4 2 -10 325.83 12.03 0
 4 2 18 44.31 33.99 0
 4 3 -11 174 18.58 0
 4 9 -14 27.9 28.73 0
 5 1 -10 0.34 14.98 0
 5 5 -13 92.01 21.71 0
 5 7 -14 -8.19 27.46 0
 5 10 -15 225.84 35.16 0
 6 -5 7 69.11 14.25 0
 6 -4 11 111.17 18.05 0
 6 -3 13 134.93 27.54 0
 6 -2 15 329.25 23.14 0
 6 -1 16 -22.21 32.41 0
 6 4 -13 247.38 17.36 0
 6 8 -15 -19.23 33.16 0
 7 -4 12 31.77 20.34 0
 7 -3 14 250.8 23.61 0
 7 -1 17 74.34 29.26 0
 7 0 18 202.37 39.46 0
 7 3 -13 88.35 22.91 0
 7 7 -15 -12.48 23.62 0
 8 -2 16 33.18 35.87 0
 8 -1 17 33.91 39.23 0
 8 6 -15 29.02 30.73 0
 8 8 -16 131.58 36.68 0
 9 -6 5 113.1 19.62 0
 9 -6 6 238.14 22.06 0
 9 -5 -3 17.25 6.64 0
 9 -4 13 441.99 33.97 0
 9 -3 15 -0.38 28.17 0
 9 -2 -9 24.27 11.26 0
 9 2 -13 143.87 22.29 0
 9 5 -15 -3.08 31.35 0
 10 -5 11 77.98 31.23 0
 10 -3 15 35.62 40.32 0
 10 3 -14 114.9 26.13 0
 11 -6 0 101.91 15.22 0
 11 -6 7 95.35 25.48 0
 12 -5 11 7.76 37.01 0
 13 -6 0 121.97 16.91 0
 13 -6 7 43.05 30.55 0
 14 -6 1 13.42 18.62 0
 14 -6 5 63.22 32.48 0
 14 -6 6 112.94 31.85 0
 -5 13 3 373.2 11.88 0
 -5 13 4 5.85 9.54 0
 -5 14 3 17.85 11.9 0
 -5 15 4 -10.5 12.44 0
 -5 15 5 108.21 10.7 0
 -4 9 -1 736.89 11.41 0
 -4 13 -3 31.86 18.97 0
 -4 14 -3 -15.73 18.98 0
 -4 15 -3 17.66 21.49 0
 -4 16 -3 59.79 23.27 0
 -4 18 -2 -2.23 24.83 0
 -3 12 -6 67.15 20.94 0
 -3 13 -6 3.13 23.93 0
 -3 15 -6 -15.75 26.66 0
 -3 18 -5 92.97 29.43 0
 -2 4 10 -2.03 13.4 0
 -2 8 14 81.21 20.79 0
 -2 10 15 190.48 22.07 0
 -2 12 -8 19.33 24.1 0
 -2 13 -8 58.61 25.58 0
 -2 15 -8 -12.02 28.13 0
 -1 6 -7 194.87 16.6 0
 -1 14 -10 9.87 28.95 0
 0 2 12 97.44 20.7 0
 0 3 -6 1350.17 16.1 0
 0 4 -7 114.14 10.86 0
 0 7 17 13.2 24.66 0
 0 8 -10 173.82 20.87 0
 0 11 -11 54.98 26.28 0
 0 12 -11 11.64 27.47 0
 0 15 -11 57.25 25.38 0
 1 2 14 565.62 25.28 0
 1 3 15 -21.65 24.21 0
 1 4 16 91.81 26.43 0
 1 5 17 161.51 26.76 0
 1 7 18 -8.78 27.69 0
 1 10 -12 50.81 25.82 0
 1 11 -12 -11.67 19.92 0
 2 -2 8 337.7 18.21 0
 2 -1 11 32.04 15.59 0
 2 2 -8 781.05 11.34 0
 2 3 -9 319.91 11.68 0
 2 4 -10 6.98 16.95 0
 2 5 18 19.8 31.87 0
 2 10 -13 320.39 28.62 0
 3 -3 7 -20.33 17.96 0
 3 0 14 291.44 25.99 0
 3 4 -11 439.17 20 0
 3 5 19 65.16 36.2 0
 4 -3 10 100.08 16.42 0
 4 -2 -5 266.71 7.33 0
 4 -1 14 258.87 26.35 0
 4 4 -12 187.13 20.9 0
 4 4 19 177.21 38.2 0
 4 6 -13 119.7 17.02 0
 4 8 -14 327.8 29.14 0
 4 12 -15 26.61 40.29 0
 5 -1 15 67.89 27.82 0
 5 0 16 312.45 31.63 0
 5 3 -12 842.44 21.36 0
 5 6 -14 33.44 25.27 0
 5 9 -15 3.03 33.17 0
 6 -4 10 -10.18 23.03 0
 6 -2 14 157.41 28.22 0
 6 1 18 -7.15 36.32 0
 6 2 -12 396.39 19.97 0
 6 7 -15 272.4 31.03 0
 7 -3 13 -3.88 28.68 0
 7 -2 15 42.39 31.59 0
 7 6 -15 86.21 31.39 0
 7 9 -16 7.1 37.18 0
 8 -5 -2 -4.52 7.6 0
 8 -5 9 197.53 24.32 0
 8 -3 14 209.55 24.51 0
 8 -1 -10 40.27 12.44 0
 8 1 -12 165.65 19.35 0
 8 2 -13 102.15 20.57 0
 8 5 -15 74.25 28.02 0
 9 -6 3 22.65 17.15 0
 9 -6 4 693.99 19.49 0
 9 -3 14 154.99 33.76 0
 9 3 -14 31.71 25.42 0
 10 -6 5 60.45 21.56 0
 10 -6 6 78.34 22.78 0
 10 -5 10 105.26 29.84 0
 11 -6 1 16.77 17.96 0
 11 -6 6 84.41 25.04 0
 11 -4 13 267.91 37.02 0
 12 -6 1 -2.48 18.94 0
 12 -6 6 11.49 26.71 0
 12 -5 10 13.95 32.21 0
 12 -1 -11 255.21 14.25 0
 12 0 -12 4.12 17.51 0
 12 1 -13 54.56 20.76 0
 13 -6 1 29.33 20.14 0
 13 -6 6 135.26 28.99 0
 13 0 -12 13.54 17.03 0
 14 -6 3 141.1 25.12 0
 14 -6 4 91.12 27.3 0
 14 -5 -3 0.55 12.76 0
 14 -3 -8 10.54 6.21 0
 -5 12 4 0.26 8.56 0
 -5 13 2 30.82 12.23 0
 -5 14 2 345.41 14.25 0
 -5 15 2 33.54 14.67 0
 -5 16 3 3.91 14.16 0
 -5 16 4 37.77 13.93 0
 -5 16 5 11.03 11.95 0
 -3 5 0 125.06 7.21 0
 -3 9 -5 32.02 16.67 0
 -3 9 12 106.2 15.19 0
 -3 11 13 27.92 15.61 0
 -3 17 -6 43.64 30.81 0
 -2 3 7 150.22 10.28 0
 -2 5 -4 791.74 15.11 0
 -2 5 11 134.07 14.7 0
 -2 7 -6 8.36 16.01 0
 -2 11 -8 542.46 17.55 0
 -2 11 15 15.97 21.57 0
 -2 17 -8 89.22 25.43 0
 -1 2 -2 10.03 10.39 0
 -1 3 -4 201.17 13.8 0
 -1 3 11 251.23 17.52 0
 -1 7 -8 49.09 12.35 0
 -1 7 15 219.14 21.67 0
 -1 9 -9 119.77 15.2 0
 -1 9 16 137.45 25.29 0
 -1 12 -10 8.33 26.83 0
 -1 13 -10 146.33 20.7 0
 -1 15 -10 12.55 24.17 0
 -1 16 -10 21.75 33.82 0
 -1 17 -10 266.79 39.89 0
 0 1 -3 420.68 11.22 0
 0 1 10 8.92 16.66 0
 0 3 13 -2.01 20.82 0
 0 5 15 76.61 22.12 0
 0 6 -9 352.71 17.98 0
 0 8 17 67.52 26.08 0
 1 1 12 249.74 21.47 0
 1 3 -8 1007.55 16.01 0
 1 4 -9 37.99 16.64 0
 1 7 -11 430.42 21.33 0
 1 9 -12 -4.43 24.75 0
 2 -2 7 275.5 18.29 0
 2 1 -7 258.77 9.79 0
 2 1 14 159.05 19.19 0
 2 2 15 -31.47 25.89 0
 2 4 17 176.18 28.69 0
 2 5 -11 123.22 18.56 0
 2 7 -12 129.96 16 0
 2 14 -14 51.1 38.83 0
 3 -1 12 129.89 23.42 0
 3 2 16 172.65 28.04 0
 3 3 17 39.89 31.68 0
 3 4 18 10.32 31.83 0
 4 -3 9 43.06 20.24 0
 4 1 16 117.02 31.11 0
 4 2 17 -23.24 32.87 0
 4 3 18 265.06 35.45 0
 4 7 -14 19.33 27.23 0
 4 10 -15 157.3 34.84 0
 4 11 -15 70.74 26.46 0
 5 -3 11 26.38 16.65 0
 5 -2 13 18.38 19.33 0
 5 1 17 54.32 24.61 0
 5 2 18 54.74 26.22 0
 5 4 -13 38.01 22.21 0
 5 8 -15 14.93 31.44 0
 6 -4 9 18.9 21.02 0
 6 -3 12 69.73 18.81 0
 6 -1 15 34.28 29.58 0
 6 3 -13 28.24 22.14 0
 6 9 -16 88.17 37.32 0
 7 -5 7 179.34 19.95 0
 7 -1 16 -6.72 25.28 0
 7 8 -16 -0.04 34.54 0
 8 -5 8 73.58 22.41 0
 8 -2 15 48.58 33.94 0
 8 3 -14 90.11 23.5 0
 9 -4 12 -3.51 21.51 0
 9 4 -15 97.41 28.1 0
 9 6 -16 74.58 35.97 0
 10 -6 3 50.35 17.67 0
 10 -6 4 -16.77 19.62 0
 10 -4 12 11.65 33.27 0
 10 -3 14 292.1 38.46 0
 10 0 -12 -4.04 18.96 0
 10 1 -13 235.4 22.05 0
 11 -6 2 78.06 17.36 0
 11 -6 3 42.8 22.27 0
 11 -6 5 144 23.03 0
 11 -4 12 54.83 35.92 0
 11 1 -13 65.44 19.24 0
 12 -6 5 64.74 24.71 0
 12 -4 12 -32.62 38.79 0
 12 2 -14 -7.63 22.48 0
 13 -6 2 7.64 20.68 0
 13 -6 3 10.79 22.83 0
 13 -1 -11 -1.38 12.54 0
 15 -5 -2 33.02 16.63 0
 -5 12 2 22.64 10.84 0
 -5 12 3 2.08 9.4 0
 -5 12 5 -1.07 6.71 0
 -5 13 1 -7.96 14.23 0
 -5 15 6 6.92 7.91 0
 -5 16 1 39.73 17.79 0
 -5 16 2 1.6 13.8 0
 -5 17 3 -10.64 17.01 0
 -5 17 4 72.63 14.83 0
 -4 9 -2 -12.85 11.44 0
 -4 12 -4 119.35 19.37 0
 -4 14 -4 282.09 21.6 0
 -4 15 -4 49.61 22.37 0
 -3 7 10 66.91 12.83 0
 -3 8 11 23.85 13.67 0
 -3 12 13 -8 14.94 0
 -3 13 -7 62.26 25.03 0
 -3 14 -7 36.06 26.87 0
 -3 15 -7 31.17 28.87 0
 -3 18 -6 -21.35 31.52 0
 -2 6 12 253.69 16.17 0
 -2 10 -8 69.85 15.76 0
 -2 12 15 41.13 21.92 0
 -2 15 -9 -3.91 31.5 0
 -1 1 4 22.24 9.48 0
 -1 4 12 24.64 17.35 0
 -1 5 13 15.55 19.04 0
 -1 6 14 124.52 20.22 0
 0 2 -5 90.78 10.15 0
 0 4 14 19.26 21.67 0
 0 12 -12 40.59 28.73 0
 0 13 -12 51.12 33.48 0
 0 14 -12 -13.34 35.12 0
 0 15 -12 22.34 37.73 0
 1 0 10 164.13 13.92 0
 1 6 17 11.46 26.44 0
 1 8 -12 447.12 23.51 0
 1 8 18 4.01 29.74 0
 1 11 -13 135.71 28.12 0
 1 14 -13 16.16 28.27 0
 1 15 -13 2.42 29.93 0
 2 -1 10 -8.33 14.14 0
 2 0 12 551.76 17.6 0
 2 6 -12 223.98 21.99 0
 2 6 18 99.65 32.21 0
 2 8 -13 13.71 24.92 0
 2 11 -14 105.91 30.65 0
 2 12 -14 40.06 33.5 0
 2 13 -14 0.9 27.85 0
 3 -3 1 120.55 9.35 0
 3 -3 5 62.3 16.49 0
 3 8 -14 9.08 26.83 0
 4 -2 11 523.68 24.35 0
 4 -1 -7 222.51 10.11 0
 4 -1 13 -2.35 24.83 0
 4 9 -15 -1.82 32.56 0
 5 5 -14 73.78 24.21 0
 6 -2 13 -30.82 26.02 0
 6 -1 -9 252.42 11.68 0
 6 0 16 908.78 35.33 0
 6 1 17 240.65 36.57 0
 6 2 18 23.81 38.15 0
 6 4 -14 29.24 22.89 0
 6 6 -15 44.95 27.88 0
 7 -5 6 162.81 15.63 0
 7 -4 10 109.07 18.23 0
 7 -3 12 41.57 27.49 0
 7 2 -13 116.3 21.63 0
 7 5 -15 -17.36 29.13 0
 7 7 -16 -26.3 34.64 0
 8 -3 13 -3.31 22.59 0
 8 -1 16 -3.34 28.37 0
 8 6 -16 35.67 33.93 0
 9 -3 13 33.88 32.71 0
 9 -2 15 5.07 27.54 0
 9 -1 16 32.07 41.15 0
 10 -2 15 -11.69 40.57 0
 10 -1 -11 203 13.71 0
 10 2 -14 10.95 23.34 0
 11 -5 9 134.06 29.74 0
 11 -2 -10 16.81 13.1 0
 12 -5 9 5.95 29.73 0
 12 -2 -10 16.58 11.55 0
 13 -4 -6 4.86 5.92 0
 -5 12 1 329.98 13.15 0
 -5 13 0 26.76 15.33 0
 -5 15 0 -13.42 17.89 0
 -5 16 6 15.43 9.02 0
 -5 17 1 -1.55 19.42 0
 -5 17 2 20.15 17.38 0
 -5 17 5 68 13.09 0
 -4 7 2 28.86 6.2 0
 -4 8 -1 151.17 9.82 0
 -4 10 9 6.36 8.29 0
 -4 11 -4 7.83 17.3 0
 -4 14 -5 41.95 22.45 0
 -4 17 -4 1.16 25.03 0
 -4 18 -4 11.97 27.33 0
 -3 7 -4 46.01 13.85 0
 -3 10 12 77.44 14.76 0
 -3 12 -7 376.43 22.4 0
 -3 13 13 74.04 14.95 0
 -3 17 -7 11.56 33.29 0
 -3 18 -7 23.03 34.83 0
 -2 11 -9 23.04 24.41 0
 -2 12 -9 175.47 19.12 0
 -2 13 15 21.83 21.65 0
 -1 1 3 2124.84 8.58 0
 -1 2 8 175.04 13.94 0
 -1 4 -6 86.62 15.29 0
 -1 6 -8 458.88 17.77 0
 -1 8 15 73.02 20.34 0
 -1 9 -10 261.17 22.81 0
 -1 10 16 28.12 22.31 0
 -1 12 -11 9.54 27.01 0
 -1 13 -11 301.02 31.55 0
 -1 14 -11 56.41 31.85 0
 -1 15 -11 97.68 34.38 0
 -1 16 -11 40.87 38.7 0
 0 1 9 73.34 16.69 0
 0 4 -8 190.32 16 0
 0 7 16 -11.08 24.75 0
 0 8 -11 11.47 22.24 0
 0 9 17 -8.5 26.2 0
 0 11 -12 316.68 29.1 0
 1 2 13 115.18 16.79 0
 1 3 14 65.33 23.65 0
 1 4 15 259.58 25.71 0
 1 5 16 276.84 20.09 0
 1 6 -11 -10.35 19.53 0
 1 10 -13 391.47 28.8 0
 2 -2 6 7.25 12 0
 2 1 13 499.34 24.31 0
 2 3 -10 1652.69 18.56 0
 2 5 17 51.67 30.29 0
 2 7 18 -34.18 30.85 0
 2 10 -14 89.77 30.93 0
 3 -1 11 725.27 23.35 0
 3 1 -9 96.9 14.12 0
 3 2 -10 1202.77 17.37 0
 3 3 -11 247.51 18.31 0
 3 4 17 322.5 29.48 0
 3 5 18 69.06 31.13 0
 3 10 -15 16.45 31.88 0
 3 11 -15 -20.61 26.34 0
 4 -3 8 3325.42 19.62 0
 4 0 14 235.33 27.34 0
 4 2 -11 298.3 16.83 0
 4 3 -12 422.39 20.55 0
 4 3 17 12.8 30.51 0
 4 4 18 41.01 34.9 0
 4 6 -14 382.84 26.75 0
 4 8 -15 -4.39 29.83 0
 4 11 -16 49.98 37.01 0
 5 -4 6 16 11.72 0
 5 -2 12 18.5 17.51 0
 5 1 -11 329.48 16.65 0
 5 1 16 71.51 32.24 0
 5 2 17 127.42 33.93 0
 5 3 18 17.78 26.87 0
 6 -4 8 93.03 20.25 0
 7 -5 1 -1.35 10.92 0
 7 -1 -10 263.05 12.97 0
 7 -1 15 267.36 24.17 0
 7 0 16 59.61 36.51 0
 7 1 17 116.4 36.39 0
 8 -4 10 15.33 26.02 0
 8 -3 12 672.29 29.16 0
 8 -2 14 53.17 30.37 0
 8 4 -15 -11.62 26.69 0
 9 1 -13 10.02 19.02 0
 9 5 -16 54.45 33.02 0
 10 -5 8 7.36 24.8 0
 10 -3 13 -6.38 33.08 0
 10 3 -15 6.65 27.23 0
 11 -4 11 112.35 33.96 0
 11 -3 13 21.72 35.86 0
 13 -5 -3 19.87 11.24 0
 13 -5 8 23.54 31.21 0
 13 -2 -10 14.1 10.83 0
 14 -5 7 27.82 33.59 0
 15 -5 -1 28.36 19.12 0
 15 -4 -5 11.42 9.29 0
 -5 11 2 313.78 11.26 0
 -5 11 3 -2.12 8.88 0
 -5 12 0 26.56 13.58 0
 -5 14 -1 8.06 18.14 0
 -5 16 -1 5.78 21.98 0
 -5 17 0 5.44 21.21 0
 -5 18 1 69.86 21.8 0
 -5 18 2 14.61 19.82 0
 -5 18 3 3.47 17.59 0
 -5 18 4 2.8 15.49 0
 -4 12 -5 196.49 20.49 0
 -4 13 -5 23.4 22.11 0
 -4 16 -5 89.05 27.13 0
 -4 17 -5 -13.48 28.72 0
 -3 5 -1 1432.86 9.45 0
 -3 6 8 159.12 9.86 0
 -3 14 13 15.07 14.68 0
 -3 15 -8 35.24 30.96 0
 -3 16 -8 74.36 30.71 0
 -2 3 6 41.3 8.98 0
 -2 5 10 129.82 12.95 0
 -2 6 -6 5.6 10.68 0
 -2 7 -7 1561.24 15.01 0
 -2 10 -9 520.91 23.91 0
 -2 10 14 72.11 17.31 0
 -2 14 -10 207.68 32.45 0
 -2 15 -10 0.62 33.67 0
 -2 16 -10 22.67 34.34 0
 -1 7 -9 706.64 15.53 0
 -1 7 14 53.75 19.9 0
 -1 11 -11 0.06 26.94 0
 0 3 12 2754.36 23.92 0
 0 4 13 286.28 20.04 0
 0 5 14 400.76 21.55 0
 0 6 -10 2356.7 23.25 0
 0 6 15 88.72 22.11 0
 0 10 -12 1.84 25.06 0
 0 10 17 26.86 26.16 0
 0 14 -13 48.01 35.39 0
 0 15 -13 38.41 38.21 0
 1 0 -4 1788.94 11.9 0
 1 1 -6 2175.03 15.12 0
 1 1 11 666.11 15.5 0
 1 7 -12 29.99 22.07 0
 1 9 -13 33.71 26.42 0
 1 13 -14 38.13 38.13 0
 1 14 -14 24.02 40.64 0
 2 -1 9 220.15 13.94 0
 2 3 15 72.7 24.48 0
 2 4 -11 96.48 13.98 0
 2 4 16 52.34 19.85 0
 2 5 -12 271.92 19.87 0
 2 7 -13 507.63 18.99 0
 2 9 -14 45.77 29.4 0
 2 13 -15 16.48 41.65 0
 3 1 14 119.83 18.85 0
 3 3 16 18.68 27.34 0
 3 7 -14 30.55 26.09 0
 3 9 -15 60.01 30.53 0
 4 -3 7 25.22 18.13 0
 4 -2 10 113.13 22.09 0
 4 -1 12 139.73 23.58 0
 4 1 15 329.19 21.77 0
 4 2 16 38.44 21.11 0
 4 4 -13 525.84 21.84 0
 4 7 -15 75.27 27.6 0
 4 10 -16 6.66 37.34 0
 5 -4 5 55.67 10.4 0
 5 -3 9 168.33 20.91 0
 5 -1 13 815.11 27.21 0
 5 0 -10 115.87 14.14 0
 5 3 -13 72.91 21.87 0
 5 6 -15 32.7 28.3 0
 5 8 -16 101.56 34.11 0
 6 -3 10 742.09 24.1 0
 6 -2 12 140.97 24.92 0
 6 -1 14 36.59 20.22 0
 6 1 -12 17.94 17.47 0
 6 3 18 245.51 38.22 0
 6 7 -16 36.05 24.51 0
 7 -5 2 20.52 12.88 0
 7 -5 3 -12.92 13.95 0
 7 -3 11 79.79 25.89 0
 8 -5 -1 35.72 9.77 0
 8 -1 15 -6.05 25.96 0
 8 0 16 370.79 38.12 0
 8 1 17 -13.96 41.54 0
 8 5 -16 31.29 31.32 0
 9 -4 10 85.72 26.14 0
 9 -3 12 -8.09 30.04 0
 9 -2 14 3.62 24.89 0
 9 -1 15 132.45 35.65 0
 9 3 -15 51.77 26.87 0
 10 -4 10 -31.24 29.25 0
 10 -2 -10 115.42 11.83 0
 10 -2 14 -13.26 34.25 0
 11 -4 10 -6.21 29.36 0
 12 -4 10 33.71 31.43 0
 13 -5 7 -6.12 28.87 0
 13 -4 10 50.92 36.83 0
 14 -5 -2 60.67 14.51 0
 14 -2 -10 -5.07 10.84 0
 15 -5 0 9.31 22.71 0
 -5 11 1 11.43 11.13 0
 -5 13 -1 -11.78 14.57 0
 -5 15 -2 -5.51 21.9 0
 -5 17 -1 12.71 24.06 0
 -5 17 6 64.43 9.22 0
 -5 18 0 18.76 22.59 0
 -5 18 5 -10.54 13.6 0
 -4 11 -5 60.73 19.28 0
 -4 13 10 51.24 9.92 0
 -4 14 -6 158.31 24.56 0
 -4 15 -6 6.9 25.75 0
 -4 16 10 16.11 9.02 0
 -3 9 11 101.24 13.58 0
 -3 12 -8 150.75 24.47 0
 -3 13 -8 1 19.19 0
 -3 17 -8 26.52 36.09 0
 -2 3 -1 -6.82 8.18 0
 -2 7 12 123.28 14.98 0
 -2 9 -9 55.3 20.3 0
 -2 12 -10 157.44 27.83 0
 -2 13 -10 -16.8 21.64 0
 -1 3 -5 26.48 13.89 0
 -1 4 11 1047.3 17.53 0
 -1 5 12 99.82 17.74 0
 -1 6 13 63.19 18.35 0
 -1 8 -10 54.09 15.08 0
 -1 9 15 199.63 20.46 0
 -1 10 -11 86.44 24.4 0
 -1 12 16 -0.91 22.73 0
 -1 15 -12 -23.84 38.82 0
 0 0 4 549.25 12.98 0
 0 7 -11 1260.33 23.47 0
 0 9 -12 181.54 24.18 0
 0 12 -13 88.24 32.2 0
 0 13 -13 182.62 25.98 0
 1 -1 5 50.62 11.56 0
 1 2 12 60.25 21.52 0
 1 3 -9 59.68 15.74 0
 1 4 -10 46.11 11.99 0
 1 5 -11 64.3 18.65 0
 1 5 15 70.54 23.52 0
 1 6 16 35.4 18.91 0
 1 8 -13 0.03 23.71 0
 1 8 17 -16.82 27.84 0
 1 11 -14 109.31 33.21 0
 1 12 -14 56.52 25.08 0
 2 -1 8 41.03 17.63 0
 2 1 -8 100.02 13.97 0
 2 1 12 7.4 21.89 0
 2 6 -13 63.77 22.61 0
 2 8 -14 122.73 27.61 0
 2 8 18 114.3 32.45 0
 2 11 -15 9.21 34.87 0
 3 -1 10 3.47 20.38 0
 3 0 -8 335.17 13.38 0
 3 0 12 195.72 22.27 0
 3 5 17 95.92 29.12 0
 4 5 -14 73.52 24.4 0
 4 5 18 29.41 32.29 0
 4 9 -16 10.92 34.38 0
 5 -2 11 509.9 17.68 0
 5 0 14 4.56 26.88 0
 5 1 15 70.71 28.41 0
 5 3 17 6.28 32.57 0
 5 4 -14 -9.15 22.9 0
 5 4 18 24.58 27.48 0
 6 -2 -8 14.4 8.74 0
 6 1 16 20.48 24.59 0
 6 2 -13 184.58 20.2 0
 6 2 17 22.47 26.29 0
 6 3 -14 237.89 23.79 0
 6 6 -16 -7.42 32.11 0
 7 -4 8 16.48 15.72 0
 7 -3 -7 100.39 7.89 0
 7 -1 14 11.79 28.45 0
 7 7 -17 35.09 35.73 0
 8 -5 4 20.78 16.63 0
 8 -3 11 104.11 27.84 0
 8 -2 13 87.59 28.55 0
 8 -1 -11 11.84 16.73 0
 8 2 -14 26.4 22.11 0
 8 3 -15 68.67 25.78 0
 9 -4 9 111.23 23.67 0
 9 -2 13 135.38 31.22 0
 9 0 16 -5.63 30.01 0
 9 4 -16 -0.57 28.99 0
 10 -1 15 67.4 29.06 0
 11 -5 -3 35.95 9.41 0
 11 -5 6 50.47 23.21 0
 11 -3 12 182.74 26.56 0
 11 1 -14 106.21 22.32 0
 12 -5 -3 197.49 10.9 0
 12 -3 12 187.6 28.97 0
 12 1 -14 11.42 21.07 0
 13 -5 6 -12.92 28.22 0
 13 -4 9 198.7 33.38 0
 14 -5 4 14.31 30.2 0
 14 -5 5 33.76 29.68 0
 15 -5 1 27.01 22.61 0
 -5 11 0 -6.53 12.06 0
 -5 13 -2 250.89 16.46 0
 -5 14 -2 87.99 17.77 0
 -5 16 -2 92.33 20.41 0
 -5 17 -2 49.43 25.22 0
 -4 9 -4 76.95 15.27 0
 -4 11 9 14.76 9.22 0
 -4 12 -6 96.85 21.7 0
 -4 14 10 12.14 9.28 0
 -4 15 10 8.58 9.67 0
 -4 16 -6 46.4 27.75 0
 -3 9 -7 -3.84 20.12 0
 -3 11 -8 99.49 21.85 0
 -3 14 -9 33.89 28.25 0
 -3 15 -9 30.71 30.34 0
 -3 16 -9 83.7 32.57 0
 -2 4 -4 20.68 13.54 0
 -2 6 -7 196.62 16.94 0
 -2 9 13 32.4 15.76 0
 -2 11 -10 19.43 18.79 0
 -2 12 14 33.04 20.07 0
 -1 2 7 135.57 9.81 0
 -1 4 -7 1957.8 17.55 0
 -1 5 -8 657.19 16.96 0
 -1 6 -9 106.55 17.98 0
 -1 8 14 268.55 22.6 0
 -1 10 15 -17.81 20.86 0
 -1 12 -12 89.86 31.09 0
 0 1 -4 3466.11 15.31 0
 0 7 15 104.79 22.75 0
 0 9 16 -10.79 24.37 0
 0 11 -13 9.73 21.59 0
 1 1 10 77.65 18.29 0
 1 2 -8 151.65 10.72 0
 1 3 13 374.56 16.92 0
 1 4 14 104.84 22.14 0
 1 6 -12 858.26 22.92 0
 1 7 16 5.73 24.06 0
 1 10 -14 55.3 30.74 0
 2 2 13 138.99 23.92 0
 2 3 14 313.09 23.48 0
 2 4 15 41.62 25.83 0
 2 5 16 358.27 26.07 0
 2 7 17 85 27.81 0
 2 10 -15 204.86 33.95 0
 3 1 13 289.86 24.67 0
 3 2 14 380.01 25.28 0
 3 3 -12 26.44 19.35 0
 3 3 15 17.46 25.94 0
 3 4 16 37.7 29.02 0
 3 6 -14 9.27 18.26 0
 3 7 18 -18.24 33.63 0
 3 8 -15 -10.06 21.97 0
 3 10 -16 40.13 35.91 0
 3 11 -16 184.66 28.65 0
 4 -1 11 31.46 23.09 0
 4 1 14 269.71 27.55 0
 4 2 15 -5.37 28.79 0
 4 3 16 440.48 30.91 0
 4 4 17 3.54 23.38 0
 4 6 -15 -21.92 27.7 0
 4 8 -16 130.83 33.35 0
 5 -3 8 8.76 13.74 0
 5 -1 -9 -0.41 11.69 0
 5 -1 12 302.36 25.1 0
 5 2 16 36.61 22.97 0
 5 5 -15 20.48 25.73 0
 5 5 18 -29.4 34.3 0
 5 7 -16 44.23 23.28 0
 6 -4 6 -4.34 11.99 0
 6 -2 11 56.68 23.16 0
 6 -1 13 7.54 19.31 0
 6 4 18 21.13 38.82 0
 6 8 -17 -10 27.82 0
 7 -4 7 55.08 19.73 0
 7 -3 10 27.43 23.68 0
 7 -2 12 227.18 26.03 0
 7 1 -13 206.09 20.84 0
 7 2 -14 327.12 23.94 0
 7 2 17 -14.22 28.05 0
 7 5 -16 -3.79 23.22 0
 8 -5 2 160.8 13.48 0
 8 -5 3 1.99 15.06 0
 8 -4 8 132.94 22.8 0
 8 -1 14 31.33 30.87 0
 8 2 17 104.14 38.28 0
 8 4 -16 9.63 29.12 0
 9 -5 5 16.64 19.11 0
 9 -2 -10 9.5 12.52 0
 9 -1 14 44.94 32.82 0
 10 -5 5 218.22 20.79 0
 10 -3 11 2.02 29.25 0
 10 -2 13 -1.46 32.05 0
 10 1 -14 23.04 20.88 0
 11 -5 5 1.63 21.59 0
 11 -4 9 215.23 28.17 0
 11 -3 11 -25.62 31.6 0
 11 -2 13 -17.01 38.24 0
 11 -1 -12 0.56 15.32 0
 11 2 -15 11.54 23.91 0
 12 -5 5 126.36 25.11 0
 12 -4 9 318.75 30.39 0
 12 -3 11 -13.41 36.16 0
 12 -1 -12 -8.58 14.1 0
 13 -5 -2 8.74 13.26 0
 13 -5 5 72.08 25.62 0
 13 -3 11 -3.02 36.95 0
 14 -5 -1 59.18 17.27 0
 14 -5 0 115.12 21.16 0
 14 -5 3 17.45 25.36 0
 14 -4 8 33.57 36.25 0
 -5 12 -2 165.97 15.24 0
 -5 15 -3 357.81 21.71 0
 -5 16 -3 11.01 22.45 0
 -5 18 -2 2.51 23.72 0
 -4 14 -7 10.89 25.91 0
 -4 16 -7 97.21 29.14 0
 -3 10 -8 135.34 22.22 0
 -3 12 -9 168.03 26.79 0
 -3 12 12 35.28 14.27 0
 -3 13 -9 266.81 27.34 0
 -3 17 -9 38.54 35.01 0
 -2 5 -6 250.97 15.35 0
 -2 8 -9 30.64 19.81 0
 -2 8 12 3.62 17.31 0
 -2 10 -10 181.49 17.65 0
 -2 12 -11 135.9 29.22 0
 -2 13 -11 158.22 29.56 0
 -2 13 14 2.74 20.14 0
 -2 14 -11 20.98 24.52 0
 -2 15 -11 28.73 25.57 0
 -2 16 -11 1.05 28.59 0
 -1 8 -11 -12.3 21.21 0
 -1 11 -12 249.65 21.49 0
 -1 11 15 8.43 24.41 0
 0 3 -8 293.97 15.82 0
 0 3 11 40.85 17.45 0
 0 5 13 158.09 21.18 0
 0 6 -11 -0.91 20.41 0
 0 6 14 57.25 21.24 0
 0 10 16 41.2 22.61 0
 0 14 -14 37.34 38.21 0
 1 7 -13 88.32 23.98 0
 1 9 -14 143.9 28.86 0
 1 12 -15 114.38 38.04 0
 2 2 -10 55.24 15.65 0
 2 3 -11 186.74 17.8 0
 2 4 -12 46.1 19.51 0
 2 7 -14 3.49 18.89 0
 2 9 -15 24.24 31.81 0
 2 12 -16 -22.24 37.91 0
 3 1 -10 153.03 15.65 0
 3 2 -11 1047.67 14.47 0
 3 4 -13 420.24 22.85 0
 3 7 -15 644.81 30.27 0
 3 8 18 48.29 32.24 0
 3 9 -16 110.75 34.11 0
 4 2 -12 356.26 14.14 0
 4 4 -14 56.48 22.99 0
 5 -3 7 13.85 18.43 0
 5 -2 10 726 17.8 0
 5 1 -12 175.04 18.32 0
 5 2 -13 25.84 20.9 0
 5 3 -14 925.45 24.31 0
 5 4 17 310.36 34 0
 5 6 -16 337.68 31.48 0
 6 -1 -10 102.83 13.32 0
 6 1 15 35.93 31.53 0
 6 2 16 -11.37 33.4 0
 6 3 17 7.36 25.75 0
 6 5 -16 159.6 31.3 0
 6 7 -17 162.63 36.99 0
 7 -1 13 472.12 28.32 0
 7 0 -12 18.45 17.02 0
 7 3 -15 -7.57 26.61 0
 7 6 -17 47.72 36.16 0
 8 -3 10 171.64 25.36 0
 8 -2 12 158.79 27.16 0
 8 1 16 8.38 28.03 0
 9 -5 3 75.72 16.81 0
 9 -4 8 -15.33 22.96 0
 9 -2 12 98.41 28.65 0
 9 1 -14 4.6 21.48 0
 9 2 -15 168.72 24.45 0
 10 -1 -12 2.89 16.27 0
 10 -1 14 11.6 27.22 0
 10 3 -16 1.99 29.34 0
 11 -5 4 293.29 20.3 0
 11 -1 14 70.14 37.71 0
 12 -5 -2 56.54 13.56 0
 12 -4 8 99.94 29.08 0
 13 -5 -1 -20.26 16.23 0
 13 -5 3 67.7 22.78 0
 13 -1 -12 3.66 13.21 0
 14 -5 1 56.72 20.6 0
 14 -4 7 31.42 33.98 0
 -5 10 0 34.91 11.32 0
 -5 10 2 27.66 8.07 0
 -5 12 -3 62.35 16.18 0
 -5 15 -4 29.12 22.12 0
 -5 16 -4 7.26 27.96 0
 -4 12 -7 15.87 24.15 0
 -4 13 -7 423.46 24.36 0
 -4 17 -7 84.15 31.57 0
 -3 8 -7 174.2 17.46 0
 -3 10 11 578.11 14.29 0
 -3 11 -9 7.61 24.42 0
 -3 13 12 14.19 14.07 0
 -3 15 -10 29.69 32.54 0
 -3 16 -10 118.89 35.01 0
 -2 3 -2 90.34 10.87 0
 -2 9 -10 -3.62 21.68 0
 -2 11 -11 -3.61 28.42 0
 -2 14 14 43.06 20.64 0
 -1 4 10 41.09 15.42 0
 -1 5 11 47.26 15.54 0
 -1 6 12 849.81 18.77 0
 -1 7 13 74.25 17.93 0
 -1 9 14 118.78 21.86 0
 -1 12 -13 141.97 31.53 0
 -1 13 -13 43.04 33.29 0
 -1 15 -13 6.85 30.85 0
 0 1 7 69.26 11.14 0
 0 7 -12 20.58 16.53 0
 0 8 15 54.82 22.17 0
 0 9 -13 112.02 19.05 0
 0 11 -14 261.69 33.15 0
 0 11 16 33.3 27.28 0
 0 12 -14 61.92 25.94 0
 1 1 -7 1506.17 15.55 0
 1 2 11 296.71 14.58 0
 1 3 -10 993.11 18.34 0
 1 5 -12 65.07 20.52 0
 1 5 14 65.93 22.2 0
 1 8 -14 302.84 26.66 0
 1 8 16 107.72 25.48 0
 1 10 17 -4.74 26.09 0
 1 11 -15 -4.36 33.12 0
 2 1 11 14.74 19.82 0
 2 5 -13 52.23 16.22 0
 2 6 16 49.96 25.59 0
 2 8 -15 -18.51 29.84 0
 2 8 17 5.32 28.88 0
 2 11 -16 36.81 35.69 0
 3 1 12 128.33 22.06 0
 3 5 -14 121.26 18.05 0
 3 5 16 5.3 28.76 0
 3 8 -16 95.77 30.49 0
 4 0 12 251.14 17.05 0
 4 1 13 14.64 23.15 0
 4 4 16 75.36 29.99 0
 4 5 -15 2.31 27.21 0
 4 7 -16 32.41 22.73 0
 4 7 18 44.95 35.43 0
 4 9 -17 67.38 38.45 0
 5 -1 11 554.11 23.1 0
 5 1 14 3.47 25.73 0
 5 3 16 115.37 30.05 0
 5 6 18 209.79 37.18 0
 6 -2 10 -4.42 21.56 0
 6 1 -13 58.95 19.48 0
 7 -4 6 19.24 12.09 0
 7 -3 9 55.08 16.28 0
 7 -2 11 576.45 24.54 0
 7 -1 -11 309.23 15.07 0
 7 0 14 74.35 21.4 0
 7 1 15 294.69 33.3 0
 7 2 16 8.96 35.45 0
 7 3 17 39.27 27.25 0
 7 4 -16 14.94 29.94 0
 8 -2 -10 286.08 13.77 0
 8 -1 13 381.63 30.91 0
 8 1 -14 104.72 25.2 0
 8 3 17 22.14 38.87 0
 8 5 -17 -4.75 33.07 0
 9 -5 2 32.09 15.2 0
 9 -4 7 -15.69 20.57 0
 9 -3 10 407.27 25.93 0
 9 -1 -12 60.69 17.42 0
 9 3 -16 58.94 28.63 0
 10 -5 3 42.48 17.3 0
 10 -3 10 49.24 28.91 0
 10 -2 12 15.77 29.67 0
 11 -5 -2 83.98 11.28 0
 11 -5 3 150.16 19.49 0
 11 -4 8 -8.01 19.07 0
 11 -3 -9 -4.43 7.94 0
 11 -3 10 513.96 31.78 0
 11 -2 12 30.57 33.2 0
 12 -5 -1 -6.88 15.12 0
 12 -5 2 52.37 22.4 0
 12 -5 3 -14.78 21.21 0
 12 -3 -9 -8.29 7.54 0
 12 -2 12 38.84 28.63 0
 13 -5 2 172.24 20.83 0
 14 -4 6 47.44 35.3 0
 15 -4 5 7.48 30.99 0
 -5 13 -4 171.2 20.91 0
 -5 18 -4 1.65 31.62 0
 -4 7 -2 38.58 11.29 0
 -4 10 8 28.04 8.17 0
 -4 11 -7 -19.01 22.1 0
 -4 16 -8 5.83 33.11 0
 -4 17 -8 153.29 34.34 0
 -3 6 -5 37 14.36 0
 -3 6 7 27.08 8.21 0
 -3 12 -10 22.26 26.01 0
 -3 13 -10 85.03 28.86 0
 -3 14 12 56.06 14.9 0
 -3 15 12 -9.64 15.74 0
 -2 4 -5 79 10.6 0
 -2 6 -8 140.22 17.61 0
 -2 7 -9 849.04 21.03 0
 -2 10 -11 389.64 27.02 0
 -2 13 -12 24.72 33.57 0
 -2 14 -12 110.89 34.5 0
 -2 15 -12 -12.55 36.48 0
 -1 4 -8 2.7 16.26 0
 -1 5 -9 418.24 12.9 0
 -1 6 -10 290.44 14.94 0
 -1 7 -11 901.54 23.13 0
 -1 9 -12 70.78 17.9 0
 -1 11 -13 62.76 31.17 0
 0 4 -10 237.79 17.26 0
 0 5 -11 3.55 19.78 0
 0 7 14 -10.85 21.29 0
 0 8 -13 41.97 23.92 0
 0 12 16 25.19 28.03 0
 1 -1 2 734.65 6.77 0
 1 3 12 190.97 15.5 0
 1 4 13 885.46 22.76 0
 1 6 -13 54.19 21.56 0
 1 10 -15 -2.6 23.82 0
 2 1 -9 418.08 11.18 0
 2 2 12 441.86 21.95 0
 2 3 13 -5.24 23.19 0
 2 4 14 7.62 23.63 0
 2 5 15 197.91 19.06 0
 2 6 -14 402.45 19.03 0
 2 9 17 45 27.95 0
 2 10 -16 103.48 26.34 0
 3 2 13 278.75 24.9 0
 3 3 14 70.06 26.02 0
 3 4 15 311.22 27.52 0
 3 6 -15 19.07 20.18 0
 3 7 17 19.36 30.43 0
 4 3 15 129.13 27.81 0
 4 6 -16 104.06 30.58 0
 4 6 17 -29.58 30.7 0
 4 8 -17 -20.63 36.05 0
 5 -3 -5 0.44 5.11 0
 5 -2 9 610.72 16.07 0
 5 5 -16 -2.5 29.94 0
 5 7 -17 16.46 26.4 0
 6 0 -12 56.7 17.38 0
 6 1 14 20.24 26.72 0
 6 3 -15 -0.21 25.12 0
 6 3 16 231.18 33.91 0
 6 4 -16 5.41 27.21 0
 6 4 17 69.22 25.92 0
 7 5 -17 8.01 34.44 0
 8 -3 9 4.44 24.41 0
 8 -2 11 -26.02 25.65 0
 8 0 14 555.13 24.62 0
 8 1 15 17.5 34.22 0
 8 2 -15 13.64 24.32 0
 8 2 16 67.6 35.95 0
 9 -1 13 -19.23 23.07 0
 9 0 14 386.51 36.27 0
 9 2 16 2.37 38.61 0
 10 -5 -1 -2.04 10.01 0
 10 -5 0 38.76 14.22 0
 10 -5 1 14.06 14.45 0
 10 -5 2 68.41 16.44 0
 10 -3 -9 8.53 8.97 0
 10 -1 13 274.61 32.86 0
 10 0 14 20.84 35.43 0
 11 -5 -1 5.52 13.82 0
 11 -5 1 29.95 18.03 0
 11 -5 2 91.25 17.34 0
 11 -2 -11 20.97 11.87 0
 11 -1 13 12.91 35.49 0
 11 0 14 186.49 38.51 0
 12 -5 0 84.16 17.52 0
 12 -5 1 2.99 16.54 0
 12 -4 7 14.61 23.98 0
 12 -2 -11 4.04 12.05 0
 13 -4 6 38.44 26.97 0
 13 -3 9 44.78 34.52 0
 13 -2 11 6.06 39.57 0
 14 -4 -5 218.36 11.6 0
 15 -4 -4 -3.72 14.53 0
 15 -4 4 22.45 29.4 0
 -5 10 -2 106.14 12.7 0
 -5 11 -3 37.71 16.06 0
 -5 14 -5 -4.19 23.64 0
 -5 15 -5 94.68 25.74 0
 -5 16 -5 12.21 27.17 0
 -5 17 -5 84.48 28.94 0
 -4 12 9 35.68 8.64 0
 -4 13 -8 174.26 19.48 0
 -3 7 -7 -2.28 16.73 0
 -3 7 8 1.79 10.22 0
 -3 9 10 3.4 10.37 0
 -3 15 -11 179.69 35.3 0
 -3 16 -11 49.15 36.97 0
 -2 3 -3 195.76 12.53 0
 -2 9 -11 0.24 23.54 0
 -1 8 -12 260.99 24.35 0
 -1 8 13 -4.84 18.28 0
 -1 10 14 53.34 19.13 0
 -1 13 -14 20.47 37.29 0
 0 1 -5 5146.33 14.57 0
 0 1 6 1559.66 15.74 0
 0 3 -9 -17.47 16.41 0
 0 3 10 71.83 16.43 0
 0 6 -12 129.78 15.26 0
 0 6 13 20.29 19.86 0
 0 7 -13 449.23 23.96 0
 0 9 -14 69.42 27.73 0
 0 13 -15 -32.27 29.6 0
 1 7 -14 61.77 24.52 0
 1 7 15 82.95 23.17 0
 1 9 -15 249.84 23.02 0
 1 9 16 18.62 26.2 0
 1 12 -16 -6.06 37.87 0
 2 -1 -5 196.7 9.59 0
 2 3 -12 816.7 20.94 0
 2 4 -13 253.19 22.09 0
 2 7 -15 23.78 19.77 0
 2 7 16 7.93 19.45 0
 2 9 -16 25.06 24.42 0
 3 -1 8 -8.51 13.2 0
 3 0 10 160.42 14.41 0
 3 2 -12 97.82 19.67 0
 3 3 -13 7.21 20.43 0
 3 6 16 134.9 28.79 0
 3 7 -16 -29.81 30.07 0
 4 -2 7 43.51 17.8 0
 4 2 -13 168.55 20.61 0
 4 5 16 232.4 29.41 0
 5 0 12 11.86 17.27 0
 5 1 13 795.59 25.41 0
 5 4 16 -0.91 30.6 0
 5 6 -17 -7.1 31.9 0
 6 -4 2 225.86 12.92 0
 6 -3 7 115.64 13.46 0
 6 -1 11 403.4 24.36 0
 6 2 15 332.35 23.45 0
 7 -4 4 19.25 15.32 0
 7 -2 10 1060 25.28 0
 7 1 -14 7.59 22.18 0
 7 3 -16 26.35 27.02 0
 7 3 16 149.87 35.67 0
 7 4 17 216.96 28.22 0
 8 -1 12 -13.68 28.91 0
 9 -3 9 -7.08 17.84 0
 10 -3 9 14.08 26.78 0
 10 -2 -11 73.47 12.87 0
 10 -2 11 46.87 28.48 0
 10 1 15 108.26 30.43 0
 10 2 -16 122.15 29.71 0
 11 -3 9 32.94 29.08 0
 11 -2 11 66.75 31.62 0
 11 1 -15 25.42 21.05 0
 12 -4 6 33.88 26.51 0
 12 -3 9 -17.55 30.26 0
 12 -2 11 78.59 26.45 0
 13 -2 -11 26.64 11.57 0
 14 -4 5 90.97 30.22 0
 14 -3 8 125.49 34.72 0
 15 -4 3 46.89 32.28 0
 -5 11 -4 743.2 19.14 0
 -5 15 -6 4.76 27.14 0
 -5 17 -6 164.47 35.22 0
 -4 10 -7 86.38 15.01 0
 -4 13 -9 128 27.67 0
 -4 14 -9 31.65 30.71 0
 -4 15 -9 178.23 33.1 0
 -4 16 -9 20.17 35.4 0
 -3 10 -10 0.48 24.89 0
 -3 14 -11 40 24.75 0
 -2 4 -6 187.66 15.56 0
 -2 5 8 97.33 12.98 0
 -2 6 -9 491.11 19.25 0
 -2 7 -10 14.89 20.32 0
 -2 8 11 54.99 16.6 0
 -2 10 -12 58.34 27.34 0
 -2 12 13 26.09 18.31 0
 -2 14 -13 -8.21 39.15 0
 -1 2 -5 1895.68 16.3 0
 -1 3 -7 485.51 11.85 0
 -1 5 -10 133.16 19.07 0
 -1 6 -11 -4.04 20.39 0
 -1 7 12 19.3 16.54 0
 -1 9 -13 8.99 26.83 0
 -1 11 -14 -5.52 30.91 0
 -1 12 -14 47.13 33.24 0
 0 4 11 234.01 13.03 0
 0 5 12 12.69 17.18 0
 0 8 -14 -1.3 25.5 0
 0 8 14 5.2 21.02 0
 0 10 15 60.59 22.38 0
 0 11 -15 80.6 24.91 0
 1 2 10 68.96 13.09 0
 1 3 -11 223.41 17.73 0
 1 4 -12 21.2 19.11 0
 1 5 -13 -22.26 21.86 0
 1 8 -15 62.51 30.21 0
 1 10 -16 20.38 35.97 0
 1 10 16 4.36 26.2 0
 2 0 -8 2336.39 16.38 0
 2 0 8 719.67 18.88 0
 2 2 -11 157.49 12.5 0
 2 5 -14 47.41 17.06 0
 2 6 -15 24.53 26.31 0
 2 6 15 -0.5 24.95 0
 2 8 16 76.17 25.34 0
 2 10 -17 71.59 35.82 0
 2 10 17 89.16 28.51 0
 3 1 -11 0.59 17.1 0
 3 5 -15 143.31 18.96 0
 3 8 -17 10.55 32.88 0
 3 8 17 11.67 22.73 0
 4 -3 2 431.38 11.72 0
 4 -1 9 692.66 15.21 0
 4 1 -12 28.79 12.55 0
 4 1 12 137.95 22.84 0
 4 4 -15 453.2 19.75 0
 4 4 15 291.49 28.61 0
 4 5 -16 -5.1 28.97 0
 4 7 -17 208.84 25.29 0
 4 7 17 330.62 33.27 0
 5 -3 5 -5.35 14.82 0
 5 -1 -10 11.15 12.89 0
 5 -1 10 36.19 16.07 0
 5 2 -14 -1.03 22.01 0
 5 2 14 127.32 19.87 0
 5 3 -15 -1.82 25.34 0
 5 3 15 -12.1 21.24 0
 5 4 -16 -32.33 27.99 0
 5 6 17 10.22 33.51 0
 6 -4 1 5.99 10.54 0
 6 -2 9 24.97 15.16 0
 6 0 12 147.08 24.64 0
 6 4 16 11.08 30.78 0
 6 5 -17 45.68 24.79 0
 7 1 14 19.86 21.29 0
 7 2 15 8.16 23.8 0
 7 4 -17 192.28 31.93 0
 8 -3 8 297.45 21.83 0
 8 -2 10 24.49 25.56 0
 8 1 14 10.09 30.15 0
 8 2 15 98.27 33.38 0
 8 3 16 98.88 37.12 0
 9 -3 -9 -4.94 9.48 0
 9 -2 -11 132.06 13.87 0
 9 -1 12 29.2 21.54 0
 9 1 -15 14.75 23.47 0
 9 2 -16 26.94 27.15 0
 9 3 16 248.3 39.13 0
 10 -4 6 25.95 14.28 0
 10 -1 12 25.24 32.31 0
 10 0 -14 5.29 18.42 0
 11 -1 12 -3.17 35.31 0
 12 -2 10 35.15 31.27 0
 12 -1 12 -26.14 28.62 0
 13 -4 5 113.57 26.91 0
 13 -3 8 21.73 30.21 0
 13 -2 10 -15.95 37.22 0
 14 -4 4 44.2 28.28 0
 15 -4 -3 19.57 16.8 0
 15 -4 2 48.98 26.82 0
 -5 9 -1 43.48 11.93 0
 -5 9 0 -0.72 8.64 0
 -5 11 -5 104.96 19.51 0
 -5 13 -6 107.62 24.66 0
 -4 7 -4 126 14.29 0
 -4 10 -8 25.21 21.2 0
 -4 12 -9 -6.91 27.26 0
 -3 8 -9 13.58 20.85 0
 -3 11 -11 31.25 28.51 0
 -3 15 -12 4.07 36.76 0
 -2 3 -4 686.85 13.98 0
 -2 5 -8 462.29 17.23 0
 -2 6 9 -3.23 13.47 0
 -2 8 -11 46.56 15.89 0
 -2 10 12 51.58 17 0
 -2 13 13 50.23 19.25 0
 -1 4 -9 180.45 16.67 0
 -1 5 10 63.13 14.48 0
 -1 6 11 -9.67 15.8 0
 -1 8 -13 8.27 23.89 0
 -1 9 13 7.3 18.19 0
 -1 10 -14 25.67 28.83 0
 -1 11 14 108.58 19.58 0
 0 1 -6 1461.61 15.72 0
 0 4 -11 248.76 18.82 0
 0 5 -12 25.98 20.21 0
 0 10 -15 78.13 24.26 0
 0 11 15 58.98 25.73 0
 1 0 -6 467.71 12.7 0
 1 3 11 124.72 13.85 0
 1 4 12 14.14 20.11 0
 1 5 13 390.66 16.27 0
 1 8 15 141.92 22.81 0
 1 9 -16 161.19 31.97 0
 2 1 -10 784.35 16.82 0
 2 2 11 691.79 16.19 0
 2 3 12 287.1 22.32 0
 2 4 13 359.67 22.8 0
 2 5 14 589.04 23.48 0
 2 9 -17 34.72 33.85 0
 3 3 13 116.3 24.02 0
 3 6 -16 154.9 21.89 0
 3 7 16 -1.25 29.09 0
 3 9 17 33.11 31.75 0
 4 -3 1 342.95 9.66 0
 4 -2 6 278 17.42 0
 4 2 13 660.1 18.89 0
 4 3 14 21.33 19.05 0
 4 6 -17 34.67 32.77 0
 4 6 16 10.99 28.17 0
 4 8 -18 17.73 39.98 0
 5 0 -12 -1.05 18.02 0
 5 5 -17 -42.57 32.44 0
 5 5 16 -2.05 31.31 0
 5 7 -18 -14.88 36.15 0
 6 1 -14 213.92 22.95 0
 6 1 13 31.32 26.03 0
 6 2 -15 32.19 25.72 0
 6 2 14 144.53 28.61 0
 6 3 -16 306.29 28.05 0
 6 3 15 35.39 31.12 0
 6 6 17 34.41 36.59 0
 7 -3 7 -7.13 13.5 0
 7 -2 9 373.75 22.31 0
 7 -1 11 13.4 17.06 0
 7 4 16 -28.48 33.37 0
 7 5 -18 18.53 35.41 0
 7 5 17 41.68 27.95 0
 8 -1 11 353.87 26.22 0
 8 1 -15 126.69 22.7 0
 8 2 -16 121.54 27.43 0
 9 -2 10 270.67 19.53 0
 9 1 14 23.12 32.63 0
 9 2 15 14.27 34.95 0
 10 -4 5 -13.13 19.9 0
 10 -3 8 26.44 23.82 0
 10 -2 10 202.28 27.64 0
 10 1 14 51.87 37.9 0
 10 2 15 45.15 41.41 0
 11 -3 8 73.98 25.18 0
 11 -2 10 121.8 29.35 0
 11 -1 -13 51.06 16.86 0
 11 1 14 14.81 40.76 0
 12 -4 -6 17.31 7.06 0
 12 -4 5 2.82 23.43 0
 12 -1 -13 27.83 15.96 0
 13 -4 4 -18.42 25.42 0
 13 -1 11 126.82 40.01 0
 14 -4 3 112.67 25.9 0
 14 -2 9 11.84 35.62 0
 15 -4 -2 3.62 19.97 0
 15 -4 0 21.68 25.68 0
 -6 15 0 15.01 16.22 0
 -6 16 -1 2.58 20.39 0
 -6 16 0 -2.58 18.12 0
 -5 9 -2 46.54 11.58 0
 -5 10 4 7.8 4.42 0
 -5 13 -7 70.96 25.06 0
 -5 14 -7 197.19 27.83 0
 -5 15 -7 14.05 28.09 0
 -5 16 -7 208.28 30.56 0
 -4 7 -5 46.54 14.63 0
 -4 11 -9 -14.82 24.51 0
 -4 13 -10 76.78 30.86 0
 -3 6 -7 74.29 16.3 0
 -3 10 -11 15.16 26.55 0
 -3 10 10 135.13 12.71 0
 -3 14 -12 24.99 26.79 0
 -2 4 -7 63.35 15.86 0
 -2 4 6 -5.28 8.34 0
 -2 9 -12 171.56 18.65 0
 -2 11 -13 10.25 22.36 0
 -2 14 -14 -13.15 42.49 0
 -2 14 13 16.98 19.28 0
 -1 3 -8 600.56 16.62 0
 -1 9 -14 46.71 27.13 0
 -1 12 -15 208.77 38.53 0
 -1 13 -15 47.3 30.2 0
 0 3 -10 93.09 16.74 0
 0 3 9 -6.83 15.9 0
 0 7 -14 37.81 24.71 0
 0 7 13 477.02 19.86 0
 0 9 -15 346.17 23.34 0
 0 9 14 82.24 20.93 0
 0 12 15 30.55 25.9 0
 1 7 -15 200.65 20.74 0
 1 7 14 -0.12 21.65 0
 1 12 16 24.28 25.8 0
 2 -1 -6 29.27 10.26 0
 2 1 9 190.99 18.85 0
 2 3 -13 9.79 21.08 0
 2 4 -14 -3.48 23.25 0
 2 9 16 134.62 26.95 0
 3 -1 -8 91.32 12.37 0
 3 2 -13 53.13 20.94 0
 3 3 -14 1171.44 24.46 0
 3 4 -15 128.27 25.94 0
 3 6 15 122.38 25.05 0
 4 2 -14 33.73 23.2 0
 4 5 15 170.37 26.54 0
 4 8 17 8.36 24.28 0
 5 -2 7 609.01 19.37 0
 5 -1 9 31.17 19.48 0
 5 1 12 315.53 24.31 0
 5 2 13 -5.74 23.71 0
 5 4 15 158.93 29.16 0
 5 6 -18 263.36 34.91 0
 5 7 17 0.2 32.04 0
 6 -2 8 400.7 20.05 0
 6 -1 10 707.07 17.73 0
 6 4 -17 -3.34 30.16 0
 6 5 16 15.71 30.15 0
 7 -4 2 16.84 13.23 0
 7 0 12 358.18 19.76 0
 7 3 15 21.55 32.87 0
 8 -2 9 40.32 23.69 0
 8 0 -14 38.24 20.27 0
 8 3 -17 2.7 29.9 0
 8 4 16 15.01 37.95 0
 9 -3 7 239.68 20.91 0
 9 -1 -13 -6.85 18.27 0
 10 -1 11 169.8 30.66 0
 11 -4 4 3.5 19.93 0
 12 -2 9 160.49 30.32 0
 12 -1 11 28.98 33.1 0
 12 0 12 183 37.19 0
 13 -4 3 1.72 22.36 0
 13 -2 9 72.44 32.11 0
 14 -4 -4 10.02 13.71 0
 14 -4 2 21.35 24.38 0
 15 -3 5 15.1 33.58 0
 -6 14 -2 17.37 18.61 0
 -6 14 -1 35.87 17.18 0
 -6 14 0 43.01 15.07 0
 -6 14 1 3.29 12.64 0
 -6 15 -2 24.17 17.88 0
 -6 15 1 197.73 14.17 0
 -6 16 -3 4.34 25.7 0
 -6 16 1 3.14 14.89 0
 -6 17 -2 81.45 24.03 0
 -6 17 -1 15.26 19.28 0
 -6 17 0 59.68 19.3 0
 -6 17 1 23.18 16.94 0
 -5 10 -5 32.63 17.78 0
 -5 12 -7 108.51 24.09 0
 -5 15 -8 -12.15 31.13 0
 -5 16 -8 32.11 33.88 0
 -4 8 -7 14.17 18.56 0
 -3 4 1 1548.98 6.27 0
 -3 5 -6 74.81 15.16 0
 -3 7 -9 1163.52 21.26 0
 -3 8 -10 184.11 22.15 0
 -3 12 -12 35.25 23.17 0
 -3 13 11 -9.39 13.48 0
 -2 7 -11 297.65 16.1 0
 -2 8 -12 166.89 24.27 0
 -2 10 -13 39.42 21.26 0
 -2 11 12 377.78 17.72 0
 -2 12 -14 18.23 35.81 0
 -2 13 -14 80.35 28.55 0
 -1 4 -10 -1.25 17.62 0
 -1 5 -11 84.99 14.69 0
 -1 6 -12 213.09 15.97 0
 -1 7 -13 -12.89 23.81 0
 -1 8 12 425.87 17.47 0
 -1 11 -15 48.53 33.67 0
 -1 13 14 18.26 20.07 0
 -1 14 14 6.73 24.21 0
 0 5 11 17.9 16.92 0
 0 6 12 136.56 18.16 0
 0 8 -15 47.38 29.34 0
 0 10 -16 85.15 35.76 0
 0 13 15 -21.25 26.72 0
 1 2 9 6.96 12.04 0
 1 3 -12 5.9 19.33 0
 1 5 -14 154.2 17.3 0
 1 6 -15 49.01 27.37 0
 1 6 13 208.26 21.48 0
 1 8 -16 -7.29 23.44 0
 2 2 -12 98.53 14.17 0
 2 6 -16 139.26 29.59 0
 2 6 14 23.65 23.48 0
 2 8 -17 8.18 25.47 0
 2 10 16 8.78 28.22 0
 3 1 -12 171.16 18.74 0
 3 1 10 -4.02 19.65 0
 3 5 -16 218.35 21.37 0
 3 5 14 156.64 23.35 0
 3 8 -18 136.05 38.4 0
 3 8 16 108.05 28.73 0
 4 1 -13 -20.59 20.86 0
 4 1 11 41.86 15.84 0
 4 2 12 879.78 24.65 0
 4 3 13 63.39 23.82 0
 4 4 -16 -13.87 20.81 0
 4 4 14 35.26 26.17 0
 4 5 -17 79.35 31.1 0
 4 7 -18 5.11 27.22 0
 4 7 16 5.51 29.64 0
 4 9 17 30.5 32.96 0
 5 3 -16 31.69 27.3 0
 5 6 16 185.38 31.81 0
 5 8 17 -0.67 35.31 0
 6 5 -18 13.45 34.15 0
 6 7 17 141.78 37.31 0
 7 -1 10 11.59 22.06 0
 7 2 -16 5.31 26.29 0
 7 3 -17 -15.18 31.03 0
 8 -4 3 31.2 14.07 0
 8 -3 -9 -9.35 10.32 0
 8 1 13 350.81 28.41 0
 8 2 14 54.37 31.6 0
 8 3 15 9.75 25.77 0
 9 0 12 621.76 29.93 0
 9 1 13 15.15 32.68 0
 9 2 14 2.44 32.69 0
 9 3 15 20.83 38.06 0
 10 -3 7 33.73 22.11 0
 10 0 12 168.63 32.27 0
 10 1 -16 4.36 26.19 0
 10 1 13 312.73 33.09 0
 11 -3 7 9.35 17.79 0
 11 -2 9 41.08 27.36 0
 11 0 12 266.65 33.57 0
 11 1 13 -6.32 37.99 0
 11 2 14 34.46 38.77 0
 12 -4 3 261.58 21.74 0
 12 1 13 153.48 39.95 0
 13 -4 -5 20.53 10.18 0
 13 -4 2 39.99 24.07 0
 13 -3 6 87.11 29.09 0
 14 -4 -3 194.64 17.44 0
 14 -4 0 19.28 22.14 0
 14 -4 1 27.33 22.41 0
 14 -3 5 3.15 28.17 0
 14 -2 8 26.27 26.05 0
 15 -3 4 11.39 29.31 0
 -6 13 -2 86.94 15.8 0
 -6 13 -1 93.52 13.78 0
 -6 14 -3 -6.08 19.03 0
 -6 15 -4 24.68 25.73 0
 -6 15 -3 17.19 20.34 0
 -6 15 2 3.57 13.17 0
 -6 16 -4 174.63 23.26 0
 -6 16 2 58.71 13.06 0
 -6 17 -4 64.32 29.39 0
 -6 17 -3 30.47 24.11 0
 -6 18 -2 3.34 23.42 0
 -6 18 -1 -24.23 20.68 0
 -6 18 0 13.49 18.24 0
 -5 13 -8 5.32 27.25 0
 -4 7 -6 20.62 16.68 0
 -4 13 -11 -4.56 32.32 0
 -4 14 -11 9.81 33.03 0
 -4 14 9 9.78 8.94 0
 -4 15 -11 39.97 27.5 0
 -4 17 9 10.19 10 0
 -3 4 -3 91.62 12.76 0
 -3 6 -8 409.48 13.38 0
 -3 10 -12 54.62 27.12 0
 -3 14 -13 56.63 29.75 0
 -3 14 11 0.01 13.57 0
 -2 4 -8 -26.46 16.74 0
 -2 11 -14 157.55 31.16 0
 -1 4 8 24.2 13.36 0
 -1 8 -14 475.54 26.56 0
 -1 10 -15 52.71 24.05 0
 -1 12 -16 14.53 38.84 0
 0 0 -2 142.26 5.62 0
 0 3 -11 36.76 17.82 0
 0 4 -12 -2.34 14.35 0
 0 5 -13 201.48 15.87 0
 0 6 -14 43.31 24.96 0
 0 8 13 34.76 19.37 0
 0 9 -16 16.69 33.52 0
 1 1 7 848.28 13.22 0
 1 3 10 1751.53 19.45 0
 1 4 11 450.17 19.71 0
 1 5 12 619.85 20.73 0
 1 7 -16 28.45 30.02 0
 1 9 -17 174.48 35.31 0
 2 -1 4 1832.03 12.72 0
 2 1 -11 788.41 18.54 0
 2 2 10 631.19 14.83 0
 2 4 12 211.23 21.26 0
 2 5 13 81.09 22.09 0
 2 7 -17 73.18 32.4 0
 2 8 15 -4.15 23.03 0
 2 9 -18 66.08 39.79 0
 3 -1 6 11.99 12.25 0
 3 0 8 1964.51 20.9 0
 3 2 11 45.05 20.42 0
 3 4 13 317.76 23.89 0
 3 7 15 34.65 24.85 0
 3 9 16 -4.87 27.68 0
 4 0 -12 268.76 17.29 0
 4 6 -18 30.79 36.18 0
 5 -2 -9 1254.9 12.6 0
 5 -2 6 58.47 16.72 0
 5 5 -18 -1.95 32.72 0
 5 5 15 -29.38 28.88 0
 6 -2 -10 383.45 12.55 0
 6 -1 -12 14.8 16.62 0
 6 -1 9 857.62 22.53 0
 6 1 12 42.87 18.11 0
 6 2 -16 -0.99 27.52 0
 6 2 13 -22.71 24.88 0
 6 3 -17 8.78 28.61 0
 6 3 14 -4.28 20.34 0
 6 6 16 55.09 33.92 0
 7 -4 -3 29.47 5.47 0
 7 -4 0 95.56 11.08 0
 7 0 -14 144.09 21.53 0
 7 4 -18 3.86 33.61 0
 7 4 15 -9.52 33.23 0
 8 -4 2 37 13.17 0
 8 -2 8 665.54 22.94 0
 8 5 16 45.55 37.42 0
 9 -1 10 37.64 26.93 0
 9 2 -17 -0.22 29.04 0
 10 -2 -12 97.87 14.4 0
 10 -1 10 11.42 27.4 0
 11 -4 -6 -0.63 6.01 0
 11 -4 3 254.21 19.93 0
 11 -2 -12 16.76 12.49 0
 11 -1 10 21.97 31.53 0
 12 -4 2 -27.7 22.39 0
 12 -1 10 -20.19 31.71 0
 13 -4 1 67.62 22.49 0
 13 -2 8 45.67 23.03 0
 14 -4 -2 0.54 17.4 0
 14 -4 -1 10.46 17.61 0
 14 -2 7 19.83 30.11 0
 15 -3 -7 -1.26 10.87 0
 15 -3 3 59.24 32.63 0
 -6 12 -2 16.1 17.84 0
 -6 12 -1 95.7 15.07 0
 -6 13 -4 11.96 23.07 0
 -6 13 1 21.58 11.13 0
 -6 15 -5 14.4 24.88 0
 -6 16 -5 121.84 26.23 0
 -6 18 2 -7.08 16.21 0
 -5 8 -2 759.5 12.82 0
 -5 9 -5 254.21 17.21 0
 -5 13 -9 34.76 28.56 0
 -5 14 -9 17.22 30.83 0
 -5 15 -9 -4.76 32.16 0
 -4 8 -8 14.31 19.72 0
 -4 10 -10 76.35 25.23 0
 -4 12 -11 413.77 29.65 0
 -4 15 -12 1.88 37.91 0
 -4 16 9 -0.9 9.73 0
 -3 4 -4 -10.18 14.37 0
 -3 5 -7 80.51 16.95 0
 -3 7 -10 35.37 21.06 0
 -3 8 -11 104.19 23.04 0
 -3 11 -13 22.06 30.13 0
 -3 11 10 9.47 12.07 0
 -3 12 -13 76.75 24.68 0
 -3 16 11 5.22 13.97 0
 -2 3 -6 2761.94 18.59 0
 -2 5 -10 26.05 19.31 0
 -2 5 7 86.95 9.74 0
 -2 6 -11 65.22 15.07 0
 -2 7 -12 36.97 22.54 0
 -2 8 10 111.59 12.43 0
 -2 10 -14 16.89 30.23 0
 -2 12 -15 -6.09 38.49 0
 -2 12 12 -6.94 14.94 0
 -2 13 -15 70.89 30.34 0
 -1 2 -7 783.04 16.68 0
 -1 3 -9 -2.37 12.02 0
 -1 5 -12 568.33 22.08 0
 -1 5 9 24.32 13.68 0
 -1 6 -13 209.03 23.68 0
 -1 6 10 122.39 14.3 0
 -1 7 -14 18.13 24.42 0
 -1 9 -15 -16.01 29.78 0
 -1 9 12 2.92 18.43 0
 -1 11 -16 138.64 38.95 0
 -1 11 13 107.89 17.8 0
 0 7 -15 79.48 19.79 0
 0 8 -16 346.57 30.06 0
 0 10 -17 61.91 36.02 0
 1 5 -15 159.31 25.2 0
 1 8 -17 -3.46 34.53 0
 1 11 15 2.53 24.96 0
 2 2 -13 78.35 20.46 0
 2 3 -14 154.96 23.03 0
 2 4 -15 362.89 24.71 0
 2 5 -16 -7.45 28.96 0
 2 7 14 8.72 23.17 0
 2 8 -18 172.09 37.83 0
 3 3 -15 70.76 23.92 0
 3 4 -16 36.67 28.22 0
 3 5 -17 85.6 29.83 0
 3 7 -18 4.86 26.8 0
 4 -1 7 1548.96 15.14 0
 4 2 -15 202.08 24.08 0
 4 3 -16 413.71 27.7 0
 4 6 15 15.28 20.29 0
 4 8 16 6.17 28.49 0
 5 -3 2 290.4 12.28 0
 5 -1 8 69.84 13.64 0
 5 2 12 47.53 23.37 0
 5 3 13 39.24 25.88 0
 5 7 16 24.66 29.48 0
 6 0 10 203.87 21.91 0
 6 4 -18 21.31 35.19 0
 6 5 15 17.35 30.8 0
 7 -4 -2 3.09 7.45 0
 7 -2 -11 2.4 12.9 0
 7 -1 9 278.83 21.71 0
 7 1 12 172.23 18.95 0
 7 2 13 61.54 26.12 0
 7 3 14 243.97 22.73 0
 7 6 16 50.78 35.02 0
 8 1 -16 21.51 25.47 0
 8 1 12 29.9 26.51 0
 8 2 -17 100.42 29.08 0
 8 3 14 205.77 33.39 0
 9 -4 2 76.68 14.63 0
 9 -2 -12 86.1 15 0
 9 -2 8 25.24 23.73 0
 10 -4 -6 31.88 4.73 0
 10 -4 2 3.2 18.54 0
 10 -2 8 440.73 25.19 0
 11 -4 2 18.92 17.8 0
 11 -2 8 76.03 25.87 0
 12 -2 -12 5.11 12.74 0
 12 1 12 -1.47 38.4 0
 13 -4 -4 21.12 13 0
 13 -4 0 -21.59 21.01 0
 13 -3 5 9.28 25.52 0
 13 -2 7 174.22 28.21 0
 13 -1 9 82.15 35.06 0
 14 -3 4 -0.73 27.88 0
 15 -2 6 11.72 33.13 0
 -6 12 -4 33.33 22.19 0
 -6 12 0 5.16 12.24 0
 -6 13 -5 -18.02 22.45 0
 -6 13 2 18.82 10.2 0
 -6 14 -5 43.88 22.71 0
 -6 15 -6 0.54 27.11 0
 -6 15 3 25.54 10.34 0
 -6 16 3 32.64 10.65 0
 -6 17 -6 -6.68 28.7 0
 -5 8 -4 -8.47 14.54 0
 -5 9 -6 244.98 18.69 0
 -5 11 -8 58.51 23.98 0
 -5 12 -9 263.83 27.45 0
 -5 14 -10 89.5 31.54 0
 -4 6 2 51.42 4.75 0
 -4 8 -9 109.75 20.82 0
 -4 9 -10 12.04 23.45 0
 -4 11 -11 131.94 21.74 0
 -4 13 -12 46.03 34.39 0
 -4 14 -12 102.71 27.75 0
 -3 6 -9 60.09 13.87 0
 -3 9 -12 52.35 19.54 0
 -3 10 -13 59.29 28.95 0
 -3 13 -14 -6 40.07 0
 -2 4 -9 1081.73 18.95 0
 -2 9 -14 40.29 29.74 0
 -2 10 11 24.83 13.65 0
 -2 11 -15 49.91 35.97 0
 -2 13 12 22.8 17.84 0
 -1 1 -3 8590.78 17.71 0
 -1 8 -15 160.43 28.96 0
 -1 10 -16 31.9 35.78 0
 0 1 -8 1351.87 17.46 0
 0 2 -10 264.79 17.44 0
 0 4 -13 289.75 22.12 0
 0 5 -14 396.63 24.41 0
 0 6 -15 89.74 26.3 0
 0 7 12 22.11 12.87 0
 0 9 13 91.73 19.83 0
 1 0 4 1546.55 15.09 0
 1 1 -10 8.98 11.46 0
 1 2 8 232.64 16.63 0
 1 3 -13 14.09 15.17 0
 1 7 13 6.55 19.6 0
 1 9 -18 -9.75 36.86 0
 1 9 14 65.51 22 0
 2 0 -10 210.33 15.82 0
 3 1 -13 732.16 21.78 0
 3 1 9 825.51 20.26 0
 3 6 -18 9.41 35.22 0
 3 6 14 159.34 18.17 0
 4 1 -14 35.95 22.89 0
 4 1 10 235.63 15.32 0
 4 2 11 527.66 22.02 0
 4 4 -17 37.56 22.76 0
 4 4 13 215.89 25.17 0
 4 5 -18 308.7 34.94 0
 4 5 14 392.63 19.47 0
 4 9 16 85.56 30.82 0
 5 2 -16 46.2 27.51 0
 5 3 -17 -10.98 29.89 0
 5 6 15 33.41 29.53 0
 5 8 16 179.48 33.15 0
 6 0 -14 129.01 21.22 0
 6 1 11 410.25 24.07 0
 6 4 14 43.81 29.68 0
 6 7 16 5.96 33.46 0
 7 -2 7 51.51 13.57 0
 7 1 -16 27.74 25.13 0
 7 2 -17 41.61 29.33 0
 7 3 -18 278.52 34.01 0
 7 5 15 13.95 33.85 0
 8 2 13 109.97 20.58 0
 9 -1 -14 25.06 20.54 0
 9 1 12 52.84 28.31 0
 9 2 13 169.35 31.18 0
 10 -1 -14 19.84 16.57 0
 10 1 12 -13.66 30.59 0
 10 2 13 12.56 34.59 0
 10 3 14 316.4 28.53 0
 11 -3 5 21.71 22.61 0
 11 -1 -14 54.87 17.81 0
 11 -1 9 180.42 28.2 0
 11 1 12 7.46 25.32 0
 11 2 13 2.75 35.44 0
 12 -4 1 455.29 18.44 0
 12 -3 5 85.38 23.79 0
 12 -2 7 105.1 27.32 0
 12 -1 -14 17.08 15.84 0
 13 -4 -3 168.03 16.1 0
 13 -4 -2 -4.57 15.71 0
 13 -4 -1 364.73 18.42 0
 13 -3 4 188.38 25.95 0
 13 0 10 75.41 37.61 0
 14 -3 -8 20.36 8.45 0
 14 -3 3 -30.98 29.58 0
 14 -1 8 34.48 36.81 0
 15 -3 2 2.13 28.4 0
 15 -2 5 -21.04 33.3 0
 -6 11 -3 -7.33 18.7 0
 -6 11 -2 612 17.68 0
 -6 11 -1 67.57 13.65 0
 -6 12 -5 170.06 21.42 0
 -6 12 1 146.79 10.41 0
 -6 13 -6 -17.14 24.43 0
 -6 14 -6 219.29 24.85 0
 -6 15 -7 3.12 28.05 0
 -6 16 -7 20.17 32.63 0
 -6 17 3 9.13 11.33 0
 -5 8 -5 175.56 16.12 0
 -5 8 1 13.25 7 0
 -5 9 -7 2.73 19.64 0
 -5 10 -8 122.98 23 0
 -5 11 -9 80.62 25.97 0
 -5 13 -10 4.98 31.89 0
 -4 7 -8 11.86 19.4 0
 -4 10 -11 279.08 26.42 0
 -4 10 7 12.08 7.51 0
 -4 12 -12 35.81 24.31 0
 -4 14 -13 13.35 37.62 0
 -3 7 -11 658.5 23.15 0
 -3 8 -12 27.48 24.75 0
 -3 11 -14 87.21 32.23 0
 -3 12 -14 147.17 26.78 0
 -2 3 -7 0.99 11.5 0
 -2 3 3 -3.88 4.3 0
 -2 5 -11 41.78 20.06 0
 -2 6 -12 397.68 21.85 0
 -2 7 -13 204.12 24.94 0
 -2 8 -14 139.37 25.98 0
 -2 10 -15 12.9 33.72 0
 -2 14 12 4.91 18.17 0
 -2 15 12 9.59 18.55 0
 -1 1 -4 125.13 13.95 0
 -1 5 -13 380.38 22.42 0
 -1 6 -14 206.17 23.78 0
 -1 8 11 3.89 14.67 0
 0 0 -4 544.99 9.44 0
 0 6 11 17.58 11.49 0
 0 7 -16 9.33 30.66 0
 0 9 -17 19.59 26.88 0
 0 12 14 34.38 20.39 0
 1 -1 -2 343.74 4.97 0
 1 0 -8 615.2 11.52 0
 1 3 9 4.58 15.93 0
 1 6 12 223.03 19.54 0
 1 7 -17 59.7 23.81 0
 2 1 -12 -6.12 18.04 0
 2 5 12 175.33 20.34 0
 2 6 13 74.07 15.34 0
 2 7 -18 -16.89 34 0
 2 8 14 126.33 23.41 0
 2 10 15 -11.96 25.97 0
 3 2 10 371.77 19.72 0
 3 3 11 195.63 20.55 0
 3 5 13 46.21 15.92 0
 3 11 16 23.27 28.73 0
 4 0 8 61.15 18.42 0
 4 10 16 7.35 30.16 0
 5 -2 5 31.77 15.18 0
 5 -1 -12 176.9 17.45 0
 5 1 -15 72.02 23.63 0
 5 4 -18 -14.73 24.92 0
 6 -3 3 42.79 13.73 0
 6 -1 8 26.65 14.26 0
 6 2 -17 24.58 28.04 0
 6 2 12 119.96 17.41 0
 6 3 13 138.05 19.2 0
 6 6 15 45.4 30.99 0
 7 -3 -9 10.53 10.01 0
 7 3 13 16.27 26.22 0
 7 4 14 76.1 31.08 0
 7 7 16 16.72 34.48 0
 8 -2 -12 410.58 14.36 0
 8 0 10 198.28 23.6 0
 8 5 15 20.98 33.2 0
 9 5 15 72.72 39.25 0
 10 -3 5 146.96 14.55 0
 11 -2 7 322.55 25.47 0
 12 -4 -5 148.7 9.65 0
 12 -4 0 40.04 16 0
 12 -3 4 316.55 22.67 0
 12 1 11 33.82 34.52 0
 13 -2 -12 -7.21 11.22 0
 13 -1 8 28.24 32.68 0
 13 1 11 107.2 37.83 0
 15 -3 1 18.58 25.55 0
 -6 11 -4 89.32 17.85 0
 -6 12 -6 93.37 23.23 0
 -6 13 -7 262.86 25.68 0
 -6 14 -7 -41.78 26.39 0
 -6 14 3 34.7 8.07 0
 -5 12 -10 163.03 27.87 0
 -5 14 -11 32.17 35.91 0
 -5 15 -11 118.12 37.53 0
 -4 6 -7 61.3 16.58 0
 -4 8 -10 265.17 23.61 0
 -4 9 -11 210.6 26.48 0
 -4 12 8 -16.39 8.57 0
 -4 13 -13 2.99 35.6 0
 -3 4 -6 -16.62 11.18 0
 -3 9 -13 407.53 21.59 0
 -3 10 9 82.2 11.52 0
 -2 3 -8 2258.09 19.64 0
 -2 4 -10 8.15 18.75 0
 -2 9 10 71.31 14.87 0
 -2 11 -16 101.93 39.29 0
 -2 11 11 -12.25 16.33 0
 -1 1 -5 34.01 14.51 0
 -1 1 0 319.37 4 0
 -1 4 -12 30.57 19.92 0
 -1 7 -15 70.18 20.03 0
 -1 10 12 30.12 16.62 0
 -1 14 13 11.22 22.36 0
 -1 15 13 25.18 23.4 0
 0 2 6 639.81 10.36 0
 0 5 -15 90.31 25.36 0
 0 8 -17 52.11 32.23 0
 0 8 12 -3.16 17.86 0
 0 10 13 14.02 19.63 0
 1 -1 -4 8.04 9.9 0
 1 1 -11 -6.81 17.63 0
 1 3 -14 376.66 23.8 0
 1 4 10 -1.72 17.6 0
 1 5 -16 348.57 27.9 0
 1 5 11 73.36 13.2 0
 1 6 -17 -3.31 30.01 0
 1 8 -18 53.55 27.3 0
 1 8 13 -18.77 20.83 0
 1 10 14 25.34 21.12 0
 2 -1 -8 80.35 13.21 0
 2 3 -15 -0.9 17.8 0
 2 3 10 10.6 17.64 0
 2 4 -16 24.97 19.71 0
 2 4 11 840.82 20.67 0
 2 5 -17 63.57 29.59 0
 2 6 -18 127.64 32.91 0
 2 11 15 37.36 26.33 0
 3 -1 -10 161.41 15.26 0
 3 2 -15 9.32 24.93 0
 3 3 -16 209.95 20.23 0
 3 4 -17 283.89 29.28 0
 3 5 -18 -13.79 33.63 0
 3 7 14 11.15 23.34 0
 3 9 15 25.58 25.19 0
 4 -1 6 246.76 12.39 0
 4 2 -16 134.78 25.95 0
 4 3 -17 -23.1 30.45 0
 4 4 -18 -1.48 31.29 0
 4 6 14 166.42 24.52 0
 4 8 15 54.92 28.04 0
 5 -3 1 4.97 9.82 0
 5 0 -14 13.59 22.02 0
 5 1 10 43.92 15.48 0
 5 2 11 503.83 22.58 0
 5 3 12 486.01 24.39 0
 5 4 13 -2.1 24.25 0
 5 7 15 250.27 30.18 0
 5 9 16 18.6 31.26 0
 6 -1 -13 56.76 17.49 0
 6 1 -16 25.48 27.06 0
 6 3 -18 88.77 31.67 0
 7 -2 6 24.66 17.6 0
 7 -1 8 138.84 20.5 0
 7 2 12 210.99 19.47 0
 7 6 15 35.13 33.34 0
 7 8 16 16.52 37.46 0
 8 -4 -1 181.82 10.1 0
 8 -3 -10 10.14 11.68 0
 8 -3 4 1229.97 17.84 0
 8 1 11 318.5 26.33 0
 8 2 -18 35.96 30.1 0
 8 2 12 161.38 27.55 0
 8 3 13 -7.19 29.49 0
 8 4 14 26.26 23.89 0
 9 -4 0 -17.36 11.46 0
 9 -3 4 245.18 16.56 0
 9 0 10 225.94 19.85 0
 9 1 -17 110.62 27.57 0
 9 1 11 16.42 26.98 0
 9 3 13 18.12 30.88 0
 10 0 -16 59.02 24.38 0
 10 0 10 455.88 28.78 0
 10 1 11 142.19 29.62 0
 10 3 13 -7.38 33.09 0
 10 4 14 -17.9 35.7 0
 11 -4 0 -6.22 14.51 0
 11 2 12 19.48 35.63 0
 11 3 13 35.64 38.62 0
 12 -4 -4 -1.63 11.28 0
 12 -4 -2 70.92 14.4 0
 12 -4 -1 28.09 14.18 0
 12 -2 6 11.12 23.09 0
 12 -1 8 15.6 29.46 0
 12 2 12 51.93 28.34 0
 13 -3 3 47.98 24.01 0
 14 -3 2 60.26 24.43 0
 14 -1 7 120.43 35.19 0
 15 -3 -6 11.8 15.21 0
 15 -3 0 27.54 23.99 0
 15 -2 4 -21.89 31.2 0
 15 -1 6 -27.63 32.5 0
 -6 11 -6 -9.63 20.44 0
 -6 11 -5 9.59 18.92 0
 -6 13 -8 79.52 26.38 0
 -6 14 -8 83.41 30.72 0
 -6 15 -8 10.17 23.6 0
 -5 7 -3 779.51 13.82 0
 -5 8 -7 -9.43 19.03 0
 -5 9 -8 66.39 15.33 0
 -5 13 -11 7.46 25.03 0
 -4 5 -3 55.3 12.91 0
 -4 10 -12 27.48 21.03 0
 -4 11 -13 -18.85 32.67 0
 -3 4 -7 1063.69 17.63 0
 -3 6 -11 -6.99 21.53 0
 -3 7 -12 89.18 23.89 0
 -3 8 -13 200.01 27.07 0
 -3 11 -15 23.76 34.08 0
 -3 12 -15 291.88 29.07 0
 -3 13 10 12.43 12.97 0
 -2 2 -4 1156.33 11.28 0
 -2 2 -1 1746.72 10.03 0
 -2 7 -14 6.41 25.65 0
 -2 8 -15 9.28 28.2 0
 -2 10 -16 16.41 37.37 0
 -1 2 -9 -4.38 16.89 0
 -1 3 -11 113.75 18.48 0
 -1 4 7 13.91 11.9 0
 -1 7 10 17.72 14.72 0
 -1 9 -17 207.62 34.8 0
 -1 11 12 -13.23 19.35 0
 0 3 -13 -6.88 21.29 0
 0 4 -14 9.02 17.08 0
 0 6 -16 30.84 21.19 0
 0 7 -17 31.61 30.9 0
 0 9 -18 5.13 37.76 0
 1 2 -13 385.4 21.81 0
 1 7 -18 -16.35 35.54 0
 1 11 14 8.62 22.98 0
 2 1 -13 298.63 21.39 0
 2 7 -19 57.02 36.81 0
 2 7 13 220.55 22.37 0
 2 9 14 44.13 24.04 0
 2 12 15 9.6 27.53 0
 3 1 -14 -23.69 22.1 0
 3 6 -19 23.46 38.46 0
 3 6 13 91.55 22.55 0
 4 -2 -9 40.26 11.47 0
 4 1 -15 92.24 24.83 0
 4 1 9 677.64 14.76 0
 4 5 -19 90.49 37.88 0
 5 2 -17 268.55 30.46 0
 5 6 14 -8.89 27.96 0
 5 10 16 14.18 33.9 0
 6 -1 7 253.72 18.47 0
 6 1 10 719.82 23.2 0
 6 4 13 644.48 28.19 0
 6 7 15 41.54 31.76 0
 6 9 16 32.09 33.99 0
 7 -3 3 16.77 13.81 0
 7 -2 -12 93.33 15.06 0
 7 -1 -14 -1.49 19.44 0
 7 2 -18 -21.6 30.4 0
 7 5 14 218.75 31.18 0
 8 -4 -2 -9.69 8.19 0
 8 0 -16 16.03 26.4 0
 8 1 -17 78.95 26.22 0
 8 6 15 0.21 26.55 0
 9 -4 -1 136.55 11.76 0
 9 -1 8 376.2 24.11 0
 9 2 12 88.38 21.39 0
 9 6 15 -23.47 37.07 0
 10 -2 -13 1.09 15.56 0
 10 -2 6 48.16 19.99 0
 10 -1 8 8.06 24.68 0
 10 2 12 -7.58 24.3 0
 11 -2 -13 42.87 14.88 0
 11 -1 8 29.53 20.34 0
 12 -4 -3 28.9 11.84 0
 12 -3 3 5.98 21.82 0
 13 -2 5 77.88 27.56 0
 13 -1 7 -42.91 31.09 0
 13 1 10 -7.13 37.15 0
 13 2 11 -34.93 40.13 0
 14 -3 1 25.35 23.18 0
 14 0 8 56.64 34.22 0
 15 -3 -1 -8.72 21.71 0
 15 -2 3 44.16 27.86 0
 -6 10 -4 -8.77 17.01 0
 -6 10 -3 119.95 15 0
 -6 10 -1 7.53 12.7 0
 -6 11 -7 46.5 22.09 0
 -6 11 1 18.11 9.63 0
 -6 12 -8 -17.29 26.82 0
 -6 14 -9 13.94 32.06 0
 -5 10 -10 59.35 26.72 0
 -5 11 -11 32.79 29.77 0
 -5 13 -12 63.68 36.43 0
 -5 14 -12 16.62 35.92 0
 -4 5 -5 103.7 14.99 0
 -4 6 -8 52.62 13.16 0
 -4 7 -10 -3.79 22.06 0
 -4 8 -11 34.06 23.2 0
 -4 9 -12 8.46 26.71 0
 -4 9 6 78.92 5.85 0
 -4 10 -13 224.41 30.01 0
 -4 12 -14 34.09 37.55 0
 -4 13 -14 13.79 29.61 0
 -3 9 -14 25.71 22.49 0
 -3 10 -15 89.82 33.41 0
 -2 2 -5 43.61 11.22 0
 -2 3 -9 6.99 17.26 0
 -2 8 9 126.8 13.71 0
 -2 9 -16 168.46 34.37 0
 -2 12 11 9.15 16.05 0
 -1 1 -6 837.11 12.11 0
 -1 5 -14 31.72 17.41 0
 -1 7 -16 -12.66 31.1 0
 -1 9 11 17.28 14.93 0
 0 0 -6 442.3 11.05 0
 0 1 -10 13.55 16.48 0
 0 3 7 128.54 14.45 0
 0 7 11 1311.9 18.67 0
 0 8 -18 149.26 37.79 0
 0 9 12 159.73 20.84 0
 0 11 13 20.02 18.8 0
 1 2 7 846.45 17.04 0
 1 4 -16 64.51 27.45 0
 1 5 -17 212.44 29.09 0
 1 7 12 23.38 18.68 0
 1 9 13 -0.77 20.64 0
 2 4 -17 112.04 30.58 0
 2 5 -18 119.61 31.17 0
 2 6 12 386.36 21.03 0
 3 3 -17 55.88 28.05 0
 3 4 -18 67.47 31.59 0
 3 5 12 669.93 23.15 0
 3 11 15 2.23 27 0
 4 2 10 93.68 14.76 0
 4 3 11 397.89 15.82 0
 4 7 14 -26.92 24.68 0
 4 9 15 232.75 27.31 0
 5 -3 0 8.29 9.77 0
 5 -2 4 173.56 9.93 0
 5 -1 6 -5.67 16.38 0
 5 0 8 1686.24 16.58 0
 5 1 -16 -19.03 25.36 0
 5 4 -19 60.2 27.85 0
 5 8 15 88.21 22.79 0
 6 2 11 84.61 16.81 0
 6 3 12 72.31 17.99 0
 6 6 14 219.87 28.03 0
 7 1 -17 40.62 26.69 0
 7 1 10 10.87 23.11 0
 7 3 12 70.36 24.85 0
 7 4 13 252.73 28.78 0
 7 7 15 150.51 31.3 0
 8 -4 -4 30.92 5.15 0
 8 4 13 49.27 28.4 0
 8 5 14 51.89 23.97 0
 8 7 15 55.02 36.15 0
 9 -4 -2 16.83 9.38 0
 9 -2 -13 112.79 14.19 0
 9 -1 -15 31.47 20.72 0
 9 5 14 40.22 33.67 0
 10 -1 -15 43.51 20.11 0
 10 5 14 95.02 36.56 0
 11 -4 -5 43.04 8.68 0
 11 -4 -4 19.55 10.01 0
 11 -4 -3 296.86 12.47 0
 11 -4 -2 20.14 12.54 0
 11 -3 3 86.92 19.88 0
 11 -1 -15 17.29 18.37 0
 12 -1 7 158.41 27.88 0
 12 2 11 64.53 35.28 0
 12 3 12 203.28 38.86 0
 15 -3 -5 -7.3 15.69 0
 15 -3 -4 147.89 18.15 0
 15 -3 -3 31.63 21.76 0
 -7 16 -3 107.8 25.21 0
 -6 10 -6 46.05 20.58 0
 -6 10 0 26.06 10.66 0
 -6 14 -10 24.33 33.86 0
 -6 15 -10 4.17 38.09 0
 -5 7 -6 -3.54 17.31 0
 -5 10 -11 37.87 26.26 0
 -5 12 -12 -10.88 31.59 0
 -4 5 0 2881.42 10.3 0
 -4 6 -9 48 19.08 0
 -4 8 -12 632.72 26.29 0
 -4 8 5 19.87 4.47 0
 -4 11 -14 110.32 34.96 0
 -3 7 -13 73.86 24.05 0
 -3 8 -14 421.86 29.33 0
 -3 9 8 205.79 10.26 0
 -3 11 -16 20.19 36.9 0
 -3 11 9 16.19 11.28 0
 -3 15 10 -11.2 15.07 0
 -2 2 -6 16.75 11.23 0
 -2 5 -13 89.01 23.41 0
 -2 5 6 783.28 10.53 0
 -2 6 -14 26.38 24.73 0
 -2 10 -17 109.59 40.04 0
 -2 10 10 39.16 14.84 0
 -1 1 -7 820.74 16.99 0
 -1 2 -10 87.16 12.68 0
 -1 12 12 44.49 16.74 0
 0 4 -15 277.22 25.2 0
 0 5 9 10.99 14.35 0
 0 6 -17 165.28 32.84 0
 0 12 13 89.86 19.9 0
 1 0 -10 620.8 16.66 0
 1 1 -12 135.91 13.63 0
 1 2 -14 229.39 23.42 0
 1 3 -15 21.8 17.46 0
 1 6 -18 57.28 32.13 0
 1 6 11 9.74 17.47 0
 1 13 14 6.18 24.47 0
 2 2 -15 272.97 18.2 0
 2 2 8 312.67 12.25 0
 2 5 11 17.76 19.84 0
 2 6 -19 -27.98 38.2 0
 2 8 13 159.43 22.42 0
 2 10 14 13.09 22.32 0
 3 2 -16 15.99 19.12 0
 3 4 11 60 19.76 0
 3 5 -19 16.6 35.04 0
 3 7 13 65.93 22.27 0
 3 9 14 44.08 23.51 0
 4 -1 5 489.87 16.35 0
 4 2 -17 68.3 29.05 0
 4 3 -18 149.22 32.74 0
 4 4 -19 102.67 37.08 0
 4 6 13 118.15 23.71 0
 4 10 15 50.57 29.34 0
 5 -2 -11 31.21 14.16 0
 5 1 9 41.42 14.56 0
 5 2 10 756.09 21.87 0
 5 4 12 19 24.04 0
 5 7 14 18.69 27.63 0
 6 -3 -9 56.61 10.41 0
 6 0 8 50.45 18.87 0
 6 1 -17 164.14 29.08 0
 6 2 -18 47.66 30.33 0
 6 5 13 22.38 26.4 0
 6 8 15 14.72 23.37 0
 7 -3 -10 564.07 12.18 0
 7 -3 2 66.9 13.06 0
 7 6 14 51.48 31.52 0
 7 8 15 -17.26 33.03 0
 8 -2 -13 112.84 15.29 0
 8 -1 7 67.78 21.18 0
 8 1 10 120.78 17.98 0
 8 2 11 0.35 25.6 0
 8 3 12 612.48 28.96 0
 9 -4 -3 123.51 8.75 0
 9 -3 -11 107.73 12 0
 9 -3 3 5.02 15.18 0
 9 1 10 40.76 26.6 0
 9 3 12 -10.39 30.38 0
 9 4 13 418.81 24.91 0
 10 -4 -5 22.2 7.35 0
 10 -4 -3 27.7 10.52 0
 10 -4 -2 4.35 9.33 0
 10 -3 -11 -16.1 10.11 0
 10 -3 3 31.68 16.94 0
 10 -1 7 126.31 22.26 0
 10 1 10 38.2 27.8 0
 10 2 11 55.22 30.43 0
 10 3 12 317.73 33.46 0
 10 4 13 5.77 25.72 0
 11 1 10 2.2 21.86 0
 11 2 11 1.76 24.31 0
 11 3 12 192.37 26.67 0
 12 -3 2 54.7 20.35 0
 12 -2 -13 -2.52 13.21 0
 13 -3 1 41.1 20.34 0
 13 -2 4 -3.68 25.78 0
 13 -1 6 24.54 26.53 0
 13 0 8 368.76 25.2 0
 13 1 9 98.61 34.7 0
 14 -2 3 199.31 26.47 0
 -7 14 -4 103.18 24.14 0
 -7 14 -3 146.56 21.18 0
 -7 15 -4 9.14 22.7 0
 -7 15 -3 95.18 20.32 0
 -7 15 -2 19.56 17.21 0
 -7 16 -5 28.3 26.66 0
 -7 16 -4 6.92 23.95 0
 -7 16 -2 97.46 18.97 0
 -7 16 -1 35.66 18.69 0
 -7 17 -4 74.67 25.76 0
 -7 17 -3 6.81 22.74 0
 -7 17 -2 39.23 20.09 0
 -7 17 -1 12.78 19.4 0
 -6 9 -5 28.26 16.8 0
 -6 9 -4 62.6 16.42 0
 -6 9 -3 89.43 14.93 0
 -6 10 -7 362.83 23.06 0
 -6 11 -9 24.62 25.24 0
 -6 13 -10 33.6 32.61 0
 -6 16 4 58.52 6.27 0
 -6 17 4 6.09 6.91 0
 -5 7 0 -3.91 7.01 0
 -5 8 -9 55.2 21.72 0
 -5 11 -12 364.17 30.9 0
 -5 12 -13 52.75 34.21 0
 -5 13 -13 92.69 36.78 0
 -4 7 -11 -3.96 16.45 0
 -4 9 -13 68.89 20.75 0
 -4 12 -15 23.79 41.04 0
 -3 3 -5 46.15 11.08 0
 -3 3 -2 66.82 11.16 0
 -3 4 -9 785.32 14.3 0
 -3 5 -11 322.03 20.95 0
 -3 9 -15 35.36 23.74 0
 -3 10 -16 83.56 37.67 0
 -3 16 10 86.16 14.53 0
 -2 2 -7 265.29 11.88 0
 -2 3 -10 -2.04 12.66 0
 -2 7 8 15.05 10.29 0
 -2 8 -16 90.08 23.63 0
 -2 9 -17 33.61 37.48 0
 -1 1 -8 337.91 16.66 0
 -1 3 5 11.98 9.52 0
 -1 4 -14 63.76 22.97 0
 -1 5 -15 45 18.85 0
 -1 6 -16 37.41 21.27 0
 -1 7 -17 25.11 33.27 0
 -1 9 -18 72.26 29.6 0
 -1 13 12 -15.87 19.84 0
 0 7 -18 13.29 26.35 0
 0 10 12 15.34 20.43 0
 1 1 5 32.47 10.97 0
 1 3 8 626.89 12.17 0
 1 5 10 151.62 16.64 0
 1 7 -19 41.23 29.29 0
 1 8 12 290.04 19.63 0
 1 10 13 366.08 21.63 0
 2 1 -14 78.24 21.38 0
 2 4 10 -5.97 12.8 0
 3 1 -15 342.98 18.54 0
 4 1 8 50.5 18.2 0
 4 5 12 44.38 22.94 0
 4 11 15 40.68 30.74 0
 5 -3 -8 -11 9.07 0
 5 2 -18 165.16 32.26 0
 5 3 -19 20.67 37.53 0
 5 10 15 8.37 30.04 0
 6 -3 1 7.32 10.47 0
 6 -1 6 14.81 17.41 0
 6 0 -16 162.5 25.9 0
 6 1 9 881.99 22.29 0
 6 7 14 -8.41 29.6 0
 6 9 15 66.65 32.91 0
 7 -2 -13 148.07 19.2 0
 7 -1 -15 23.61 23.92 0
 8 1 -18 1.71 30.27 0
 8 6 14 168.87 24.86 0
 8 8 15 22.05 27.65 0
 9 6 14 102.49 27.26 0
 10 -4 -4 -2.12 8.59 0
 10 6 14 1.79 29.82 0
 11 -3 -11 13.06 9.1 0
 11 -3 2 1052.05 19.61 0
 11 0 8 232.62 27.26 0
 11 5 13 25.69 40.01 0
 12 -2 4 602.75 22.98 0
 12 0 8 16.61 21.43 0
 12 1 9 108.46 32.64 0
 12 4 12 10.62 39.76 0
 13 2 10 -10.99 28.22 0
 14 -3 -1 -2.48 19.49 0
 14 1 8 22.77 36.59 0
 15 -2 1 62.25 30.33 0
 15 -1 4 69.61 32.8 0
 15 0 6 35.09 34.09 0
 16 -2 -1 124.84 29.56 0
 -7 13 -5 237.17 21.62 0
 -7 13 -4 90.65 20.27 0
 -7 14 -6 35.42 26.29 0
 -7 14 -5 0.19 22.19 0
 -7 14 -2 162.1 16.38 0
 -7 14 -1 13.92 15.69 0
 -7 15 -6 34.44 25.94 0
 -7 15 -1 23.07 14.67 0
 -7 16 -7 27.85 31.56 0
 -6 9 -6 101.04 19.72 0
 -6 9 -2 98.44 12.98 0
 -6 10 -8 41.39 22.98 0
 -6 11 2 27.4 7.62 0
 -6 13 -11 26.79 33.86 0
 -6 14 -11 14.03 35.05 0
 -6 15 4 -0.82 5.27 0
 -5 9 -11 153.46 25.31 0
 -5 11 -13 28 33.67 0
 -4 7 -12 -22.82 24.88 0
 -4 8 -13 138.37 28.13 0
 -4 9 -14 19.79 29.33 0
 -4 11 -15 45.77 35.79 0
 -3 3 -7 5.52 16.28 0
 -3 4 -10 117.76 19.69 0
 -3 5 -12 691.2 22.44 0
 -3 6 -13 118.58 23.38 0
 -3 7 -14 2.32 19.41 0
 -3 8 -15 35 30.84 0
 -3 8 7 50.87 9.01 0
 -3 9 -16 -12.25 33.27 0
 -2 3 -11 -21.44 19.56 0
 -2 5 -14 532.53 24.83 0
 -2 6 -15 -19.58 25.84 0
 -2 7 -16 39.2 31.11 0
 -2 14 11 -6.37 15.14 0
 -1 8 -18 -5.05 35.76 0
 -1 10 11 370.81 15.59 0
 0 0 -8 1034.03 12.74 0
 0 2 -13 43.67 15.23 0
 0 2 5 98.22 8.8 0
 0 4 -16 44.24 28.46 0
 0 5 -17 -1.8 30.09 0
 0 8 11 10.6 15.88 0
 0 14 13 8.12 21.93 0
 0 15 13 12.61 25.39 0
 1 3 -16 249.83 26.19 0
 1 4 -17 32.11 20.55 0
 1 5 -18 213.77 31.98 0
 1 6 -19 20.09 37.93 0
 1 11 13 61.01 20.02 0
 2 -1 -10 803.53 12.61 0
 2 2 -16 324.54 27.69 0
 2 3 -17 -29.6 21.38 0
 2 4 -18 4.37 24.24 0
 2 5 -19 94.4 36.99 0
 2 7 12 25.51 20.05 0
 2 9 13 183.48 22.37 0
 2 12 14 12.59 25.74 0
 3 0 -14 6.5 22.52 0
 3 1 7 -13.34 17.04 0
 3 2 -17 35.52 29.82 0
 3 3 -18 -2.84 32.6 0
 3 4 -19 171.4 36.21 0
 3 6 12 222.97 20.8 0
 3 8 13 200.32 22.06 0
 4 2 9 29.69 19.05 0
 4 3 10 79.98 20.18 0
 4 4 11 630.17 21.71 0
 4 7 13 21.6 24.77 0
 4 9 14 -13.12 26.73 0
 4 12 15 -9.86 32.38 0
 5 -3 -1 -5.8 7.16 0
 5 -1 -14 -25.69 21.29 0
 5 1 -17 37.77 27.4 0
 5 6 13 4.15 18.79 0
 5 11 15 6.73 31.19 0
 6 2 10 8.84 15.72 0
 6 3 11 178.31 16.96 0
 7 -1 6 37.65 17.01 0
 7 1 -18 22.94 30.75 0
 7 1 9 277.55 22.44 0
 7 3 11 46.99 23.86 0
 7 4 12 40.94 25.41 0
 7 7 14 -0.31 30.62 0
 7 9 15 91.45 27.16 0
 8 -3 -11 16.67 11.61 0
 8 0 8 246.2 21.05 0
 8 4 12 47.74 26.41 0
 8 7 14 15.97 34.01 0
 9 -2 -14 350.78 18.06 0
 9 0 8 25.56 23.32 0
 9 4 12 -15.02 28.98 0
 9 5 13 1.89 24.17 0
 9 7 14 -11.81 34.73 0
 10 -3 2 143.13 16.38 0
 10 -2 -14 -8.93 15.98 0
 10 5 13 33.17 26.46 0
 11 -2 4 43.09 20.25 0
 11 -1 6 29 22.85 0
 11 1 9 206.33 29.1 0
 11 2 10 123.37 31.15 0
 11 3 11 -2.38 33.91 0
 11 4 12 32.64 34.23 0
 12 -3 1 17.84 18.46 0
 12 2 10 24.42 24.64 0
 12 3 11 -15.94 26.91 0
 13 -3 0 125.49 19.18 0
 13 -2 3 -1.25 24.56 0
 14 -3 -7 -2.52 11.4 0
 14 -3 -2 155.39 17.68 0
 14 -2 2 100.07 25.19 0
 14 0 6 -17.41 30.57 0
 14 2 9 -3.84 36.32 0
 -7 12 -5 42.73 24.2 0
 -7 12 -4 75.09 22.23 0
 -7 13 -7 127.63 25.46 0
 -7 13 -2 0.43 15.1 0
 -7 14 -8 64.08 28.81 0
 -7 14 -7 21.77 26.48 0
 -7 15 -8 18.32 32.6 0
 -7 15 0 3.32 14.22 0
 -7 16 0 31.09 14.99 0
 -7 17 0 36.87 17.09 0
 -6 9 -7 27.52 20.47 0
 -6 10 -9 30.22 24.33 0
 -6 12 -11 88.58 32.85 0
 -5 6 -6 181.18 17.14 0
 -5 6 -4 20.56 13.71 0
 -5 6 -3 106.72 13.52 0
 -5 7 -9 110.2 21.57 0
 -5 8 -11 38.44 24.42 0
 -5 9 -12 82.55 28.42 0
 -5 10 -13 18.88 29.15 0
 -5 12 -14 -9.99 38.91 0
 -4 6 -11 210.03 22.25 0
 -4 10 -15 93.24 33.45 0
 -4 11 7 8.87 7.69 0
 -4 14 8 13.97 9.35 0
 -3 3 -8 561.12 18.11 0
 -3 7 6 -4.11 7.19 0
 -3 10 -17 206.28 41.2 0
 -2 2 -9 226.76 17.78 0
 -2 4 -13 347.75 22.14 0
 -2 8 -17 -3.04 25.64 0
 -2 16 11 14.26 16.19 0
 -1 2 -12 38.29 19.25 0
 -1 4 -15 282.16 26.13 0
 -1 5 -16 289.16 27.86 0
 -1 6 -17 31.25 29.91 0
 -1 7 -18 -13.57 34.02 0
 -1 7 9 1099.63 14.19 0
 -1 15 12 22.72 18.93 0
 0 3 -15 69.63 18.47 0
 0 7 -19 46.83 38.97 0
 0 7 10 79.82 15.26 0
 1 -1 -8 880.2 15.74 0
 1 -1 -1 724.77 1.89 0
 1 2 -15 4.6 17.71 0
 1 7 11 874.16 19.18 0
 1 9 12 39.87 18.82 0
 2 -2 -5 312.79 10.4 0
 2 0 4 94.04 15.14 0
 2 1 -15 15.32 24.86 0
 2 6 11 77.54 19.32 0
 2 13 14 58.52 26.53 0
 3 1 -16 66.79 26.26 0
 3 2 8 96.07 17.31 0
 3 5 11 350.56 20.39 0
 3 11 14 30.81 26.52 0
 4 0 6 572.64 17.32 0
 4 1 -17 180.3 27.59 0
 4 3 -19 71.04 33.82 0
 5 -2 -12 2.81 16.12 0
 5 1 8 85.98 18.21 0
 5 4 11 93.7 21.35 0
 5 9 14 116.66 27.05 0
 6 -3 -10 247.47 12.65 0
 6 -2 -13 168.64 17.63 0
 6 1 -18 -7.19 31.26 0
 6 6 13 264.07 20.29 0
 6 8 14 162.56 30.24 0
 7 -3 -11 58.12 12.67 0
 7 -3 1 46.32 11.54 0
 7 6 13 14.69 29.7 0
 8 -2 -14 20.76 17.88 0
 8 -1 6 888.73 20 0
 8 2 10 9.06 24.46 0
 8 3 11 75.05 24.9 0
 9 -2 4 340.04 15.58 0
 9 -1 -16 71.06 23.27 0
 9 -1 6 -2.4 20.84 0
 9 1 9 738.17 19.43 0
 9 3 11 39.16 27.06 0
 10 -1 -16 -27.37 21.5 0
 10 -1 6 159.52 22.16 0
 10 1 9 40.78 19.54 0
 10 2 10 157.99 27.53 0
 10 3 11 18.9 22.38 0
 10 6 13 -4.6 34.79 0
 11 -2 -14 86.07 15.79 0
 11 6 13 21.2 37.8 0
 13 -3 -10 0.33 0.55 0
 13 1 8 44.86 24.52 0
 13 2 9 43.6 35.19 0
 13 3 10 253.02 39.21 0
 14 -3 -6 -0.3 13.96 0
 14 -3 -4 -11.03 16.04 0
 14 -3 -3 3.54 15.45 0
 15 -2 0 38.42 25.07 0
 15 -1 3 35.32 30.9 0
 -7 12 -7 -13.77 25.38 0
 -7 12 -6 -3.08 23.69 0
 -7 12 -3 153.24 17.13 0
 -7 12 -2 23.38 17.6 0
 -7 13 -8 25.43 28.79 0
 -7 13 -1 147.4 13.43 0
 -7 14 -9 0.88 30.32 0
 -7 14 0 142.74 14.05 0
 -6 8 -5 23.21 16.41 0
 -6 8 -4 417.68 16.04 0
 -6 8 -3 12.9 13.24 0
 -6 10 -10 26.68 27.61 0
 -6 11 -11 42.49 30.6 0
 -6 12 -12 44.45 35.06 0
 -6 13 -12 6.76 27.38 0
 -5 7 -10 -4.46 23.06 0
 -5 11 -14 222.17 34.47 0
 -4 4 -6 639.35 16.63 0
 -4 5 -10 559.54 21.53 0
 -4 6 -12 336.6 23.15 0
 -4 8 -14 228.72 28.94 0
 -4 9 -15 307.8 34.49 0
 -4 15 8 -1.05 9.95 0
 -4 17 8 33.31 12.26 0
 -3 3 -9 26.53 17.35 0
 -3 4 -11 71.82 15 0
 -3 5 -13 59.64 22.99 0
 -3 6 -14 174.12 18.9 0
 -3 8 -16 108.97 31.43 0
 -3 9 -17 34.04 35.54 0
 -3 10 8 -8.36 10.24 0
 -2 3 -12 285.56 20.98 0
 -2 6 -16 108.82 28 0
 -2 7 -17 98.84 33.48 0
 -1 1 -10 61.43 17.94 0
 -1 6 8 23.14 12.31 0
 -1 9 10 11.99 13.94 0
 -1 11 11 28.27 15.42 0
 0 2 -14 60.2 16.47 0
 0 4 -17 352.02 30.53 0
 0 5 -18 76.86 33.1 0
 0 9 11 49.5 16.27 0
 1 0 -12 942.31 20.59 0
 1 3 -17 59.22 29.58 0
 1 4 -18 -5.72 32.16 0
 1 5 -19 -16.98 36.92 0
 1 6 10 322.28 16.94 0
 1 12 13 105 21.2 0
 1 13 13 18.48 25.58 0
 2 -2 -6 198.94 9.83 0
 2 -2 -4 42.83 6.58 0
 2 3 -18 98.29 31.77 0
 2 4 -19 -21.6 35.41 0
 2 5 10 7.27 18.11 0
 2 8 12 169.8 21.42 0
 2 10 13 29.87 21.39 0
 2 14 14 15.62 26.51 0
 3 3 -19 -2.05 33.04 0
 3 3 9 19.19 12.84 0
 3 4 10 106.34 13.37 0
 3 7 12 93.91 21.5 0
 3 9 13 361.85 23.92 0
 4 -1 -14 14.46 21.36 0
 4 6 12 304.08 16.81 0
 4 8 13 121.7 25.2 0
 4 10 14 -7.47 20.15 0
 5 -3 -9 -9.98 11.21 0
 5 1 -18 -16.7 29.69 0
 5 2 -19 83.06 35.26 0
 5 2 9 572.68 15.83 0
 5 3 10 188.45 20.57 0
 6 -1 5 0.8 15.03 0
 6 1 8 14.87 18.86 0
 6 5 12 260.02 19.26 0
 6 9 14 -12.36 28.73 0
 7 5 12 412.94 26.62 0
 7 8 14 11.45 22.6 0
 8 -3 1 74.88 12.05 0
 8 6 13 38.15 23.25 0
 8 8 14 63.6 33.22 0
 9 -3 1 9.05 12.86 0
 9 6 13 13.7 24.37 0
 9 8 14 77.48 35.08 0
 10 -3 1 69.34 15.1 0
 11 5 12 30.78 35.48 0
 12 -1 5 268.2 21.49 0
 12 3 10 111.78 34.62 0
 12 4 11 158.73 35.1 0
 13 -3 -2 103.79 18.23 0
 13 -2 2 97.19 23.27 0
 14 -3 -5 3.98 14.82 0
 14 -2 1 49.29 23.76 0
 14 1 7 71.57 24.58 0
 14 2 8 0.82 36.66 0
 15 -2 -1 64.94 26.47 0
 15 1 6 12.83 36.68 0
 16 -1 1 74.85 31 0
 -7 11 -5 67.66 20.56 0
 -7 12 -8 45.78 27.61 0
 -7 12 -1 481.55 15.37 0
 -7 13 -9 17.28 30.71 0
 -7 16 1 31.83 13.07 0
 -7 17 1 0.85 13.76 0
 -6 8 -7 2 19.35 0
 -6 9 -10 102.84 24.85 0
 -6 11 -12 111.23 33.23 0
 -5 7 -11 424.75 24.37 0
 -5 7 1 19.78 6.07 0
 -5 8 -12 -10.31 25.9 0
 -5 9 -13 350.35 22.36 0
 -5 10 -14 29.76 33.95 0
 -4 4 -8 140.07 17.96 0
 -4 4 -2 1013.85 12.44 0
 -4 5 -11 141.17 20.94 0
 -4 7 -14 -21.74 26.77 0
 -4 8 -15 20.06 30.29 0
 -4 10 -16 -8.72 28.03 0
 -4 16 8 39.95 10.77 0
 -3 4 -12 30.54 22.23 0
 -3 6 -15 123.1 26.42 0
 -3 7 -16 23.06 29.88 0
 -3 13 9 47.77 11.87 0
 -2 4 -14 -1.89 17.14 0
 -2 8 -18 107.71 28.91 0
 -1 2 -13 117.2 21.85 0
 -1 4 -16 85.04 28.48 0
 -1 5 -17 214.71 29.94 0
 -1 6 -18 62.71 34.97 0
 -1 7 -19 239.22 36.7 0
 -1 12 11 260.39 18.64 0
 0 0 -10 1822.49 15.2 0
 0 1 -13 884.15 22.93 0
 0 5 8 7.11 13.28 0
 0 6 -19 2.2 27.55 0
 0 6 9 356.06 15.06 0
 0 12 12 -5.28 18.1 0
 1 -1 -9 617.93 11.76 0
 1 2 -16 -6.66 25.28 0
 1 8 11 -3.82 17.88 0
 1 10 12 125.31 20.29 0
 1 14 13 12.13 23.91 0
 2 0 -14 385.54 22.39 0
 2 1 -16 14.62 25.14 0
 2 2 -17 197.07 22.18 0
 2 3 8 2389.14 18.66 0
 2 4 9 1171.11 17.87 0
 2 11 13 7.83 23.79 0
 3 2 -18 116.14 30.8 0
 3 13 14 -6.24 28.57 0
 4 -3 -7 13.26 8.45 0
 4 -2 1 248.08 9.82 0
 4 1 7 1435.63 14.62 0
 4 2 -19 -9.43 33.95 0
 4 5 11 122 20.46 0
 5 -2 -13 -3.33 17.54 0
 5 0 6 721.97 17.44 0
 5 6 12 101.66 24.52 0
 5 8 13 29.73 25.54 0
 6 2 9 32.24 20.82 0
 6 4 11 118.56 16.57 0
 6 7 13 75.91 20.39 0
 7 -1 -16 17.57 22.3 0
 7 1 8 137.18 20.73 0
 7 7 13 113.31 29.81 0
 7 9 14 121.69 33.72 0
 8 -3 -12 141.02 13.29 0
 8 0 -18 267.8 28.74 0
 8 4 11 111.58 25.19 0
 8 5 12 116.2 21.12 0
 8 7 13 293.34 31.2 0
 8 9 14 83.7 36.96 0
 9 -3 -12 7.97 11.68 0
 9 5 12 -20.86 22.12 0
 9 7 13 45.55 35.16 0
 10 4 11 289.7 31.61 0
 10 7 13 98.61 38.64 0
 11 -1 5 33.88 22.02 0
 11 1 8 32.7 19.84 0
 11 3 10 464.82 32.32 0
 11 4 11 105.22 24.83 0
 12 -3 -1 14.07 17.62 0
 13 -1 4 165.36 24.94 0
 13 1 7 15.18 30.94 0
 14 -1 3 -3.87 27.64 0
 15 0 4 50.33 32.19 0
 16 -1 0 28.59 28.1 0
 -7 11 -7 13.91 17.37 0
 -7 11 -2 43.14 16.86 0
 -7 12 -9 295.52 28.09 0
 -7 13 -10 33.68 31.63 0
 -7 13 0 5.46 12.34 0
 -7 15 1 137.01 11.35 0
 -6 8 -9 13.58 22.76 0
 -6 9 -11 277.51 26.27 0
 -6 11 -13 53.45 33.41 0
 -6 12 -13 210.32 27.64 0
 -5 8 -13 9.52 28.91 0
 -5 9 -14 116.01 33.32 0
 -5 10 -15 -34.27 33.81 0
 -4 4 -9 438.66 19.25 0
 -4 6 -13 110.36 24.12 0
 -4 9 -16 98.87 35.17 0
 -3 3 -10 2003.15 17.95 0
 -3 5 -14 154.15 23.87 0
 -3 8 -17 14.35 27 0
 -2 3 -13 -7.46 15.65 0
 -2 5 -16 366.71 28.14 0
 -2 6 -17 201.04 31.29 0
 -2 7 -18 -6.22 37.3 0
 -1 0 -6 851.11 16.4 0
 -1 3 -15 -12.68 18.59 0
 0 2 -15 9.09 17.78 0
 0 4 -18 17.65 30.49 0
 0 4 7 121.62 9.64 0
 0 5 -19 101.88 34.92 0
 0 8 10 163.06 15.22 0
 0 10 11 312.61 16.82 0
 0 13 12 47.89 19.32 0
 1 -1 -10 16.03 15.75 0
 1 1 -15 436.11 24.82 0
 1 3 -18 29.15 30.45 0
 1 4 -19 94.78 35.63 0
 1 15 13 19.44 25.88 0
 2 -1 -12 17.43 17.46 0
 2 3 -19 21.67 33.07 0
 2 7 11 347.43 19.22 0
 2 9 12 180.94 20.87 0
 2 12 13 109.39 23.94 0
 3 1 -17 30.5 20.91 0
 3 1 6 9.21 16.66 0
 3 6 11 18.31 14.69 0
 3 8 12 10.02 20.16 0
 3 10 13 62.05 22.72 0
 4 1 -18 87.21 31.42 0
 4 3 9 40.96 18.3 0
 4 4 10 74.9 14.66 0
 4 7 12 1.12 22.49 0
 4 9 13 39.42 25.05 0
 4 12 14 5.25 28.09 0
 5 -3 -10 17.54 13.17 0
 5 5 11 57.56 22.48 0
 6 -3 -11 22.71 11.57 0
 6 -2 -14 36.67 18.89 0
 6 1 -19 3.3 34.28 0
 6 6 12 41.01 25.71 0
 6 8 13 136.07 28.71 0
 7 0 -18 77.17 28.58 0
 7 2 9 344.52 16.43 0
 7 3 10 58.63 16.47 0
 7 10 14 24.81 34.84 0
 8 -2 3 13.45 15.16 0
 8 -1 5 435.03 18.05 0
 8 1 8 -11.22 15.38 0
 8 2 9 74.62 22.95 0
 8 3 10 158.02 24.04 0
 9 -2 -15 195.23 19.27 0
 9 -1 -17 87.78 25.39 0
 9 1 8 327.15 17.54 0
 9 3 10 350.62 25.46 0
 10 -2 3 69.75 17.08 0
 10 2 9 202.97 20.21 0
 10 3 10 9.11 20.34 0
 10 6 12 45.34 35.1 0
 10 8 13 13.5 37.26 0
 11 6 12 105.86 28.87 0
 12 -2 2 123.05 20.67 0
 12 1 7 166.65 29 0
 12 4 10 40.42 32.81 0
 12 5 11 17.22 35.71 0
 13 -3 -3 -3.94 16.1 0
 13 -2 1 123.22 21.85 0
 13 3 9 -14.87 25.98 0
 14 1 6 52.09 30.34 0
 14 2 7 4.53 32.71 0
 15 -2 -2 11.65 21.93 0
 15 1 5 81.35 35.06 0
 -7 10 -7 178.93 23.57 0
 -7 10 -6 32.36 20.31 0
 -7 10 -4 53.24 17.26 0
 -7 11 -9 33.18 27.19 0
 -7 12 -10 60.31 29.65 0
 -7 13 -11 -4.52 36.29 0
 -7 14 1 -2.2 11.24 0
 -6 7 -6 12.52 17.72 0
 -6 7 -5 80.81 16.75 0
 -6 7 -4 57.54 15.09 0
 -6 8 -10 22.79 24.47 0
 -6 8 -1 21.24 10.38 0
 -5 5 -7 177.84 18.12 0
 -5 5 -6 8.33 15.82 0
 -5 5 -5 79.41 14.9 0
 -5 7 -12 -12.91 19.1 0
 -4 4 -10 86.58 20.03 0
 -4 5 -12 35.13 16.16 0
 -4 8 -16 -6.7 34.17 0
 -3 2 -7 932.79 17.93 0
 -3 2 -6 586.51 17.36 0
 -3 3 -11 181.63 20.36 0
 -3 4 -13 294.27 17.39 0
 -3 5 -15 83.04 25.47 0
 -3 6 -16 111.96 30.35 0
 -3 7 -17 32.72 34.68 0
 -3 14 9 9.57 12.78 0
 -2 1 -7 1741.88 14.38 0
 -2 3 -14 295.59 23.82 0
 -2 4 4 31.76 6.66 0
 -2 10 9 133.59 11.52 0
 -1 0 -8 1544.76 18.36 0
 -1 0 -4 1504.22 15.21 0
 -1 1 -12 223.24 20.41 0
 -1 4 -17 107.83 30.36 0
 -1 5 -18 218.46 33.76 0
 -1 6 -19 -1.19 37.41 0
 -1 8 9 28.37 12.6 0
 -1 10 10 22.79 14.14 0
 -1 13 11 19.87 16.2 0
 -1 14 11 -13.47 19.98 0
 0 1 -14 113.57 23.33 0
 0 3 -17 28.02 27.74 0
 0 14 12 26.35 20.06 0
 0 15 12 7.47 21.83 0
 1 2 -17 36.92 29.19 0
 1 7 10 213.74 15.75 0
 2 -2 -3 56.59 5 0
 2 1 5 1019.82 11.85 0
 2 2 -18 125.72 33.1 0
 2 6 10 533.79 17.89 0
 3 -1 -14 5.21 21.91 0
 3 0 -16 260.26 27.11 0
 3 2 7 911.37 17.66 0
 3 5 10 103.18 18.17 0
 3 11 13 33.41 24.26 0
 4 -3 -8 224.45 8.96 0
 4 -1 -15 86.89 24.06 0
 4 6 11 205.28 20.68 0
 4 13 14 18.21 23.42 0
 5 -1 -16 20.83 23.88 0
 5 1 -19 9.63 33.84 0
 5 1 7 356.92 13.01 0
 5 2 8 495.79 18.48 0
 5 3 9 161.42 19.63 0
 5 4 10 32.34 20.46 0
 5 7 12 29.48 24.39 0
 5 9 13 345.52 27.76 0
 5 12 14 -10.65 32.49 0
 6 -3 -1 38.84 8.11 0
 6 0 -18 91.08 30.8 0
 6 0 6 1222.55 14.67 0
 6 5 11 196.52 23.2 0
 6 11 14 1.48 30.93 0
 7 -3 -12 125.16 12.31 0
 7 6 12 264.62 20.97 0
 7 8 13 13.97 29.18 0
 8 -3 0 38.78 10.61 0
 8 -2 -15 12.52 17.98 0
 8 -1 -17 61.13 23.57 0
 8 6 12 17.78 21.37 0
 8 8 13 7.25 32.44 0
 9 6 12 274.92 23.99 0
 9 8 13 -27.95 33.52 0
 10 0 6 214.72 22.88 0
 10 5 11 67.83 32.07 0
 11 -3 -12 30.05 9.71 0
 11 -2 -15 2.6 16.86 0
 11 -2 2 6.11 18.36 0
 11 1 7 145.08 26.82 0
 11 4 10 -2.17 32.24 0
 11 5 11 55.94 24.82 0
 11 7 12 20.36 39.78 0
 12 -3 -2 400.79 17.12 0
 12 3 9 -18.42 23.64 0
 13 -3 -4 185.6 15.89 0
 13 -1 3 212.81 25.03 0
 13 1 6 -19.36 28.53 0
 13 5 10 32.49 39.8 0
 14 -2 -1 11.94 23.77 0
 14 -1 2 51.54 26.52 0
 14 3 8 106.01 27.83 0
 15 -2 -3 47.52 23.3 0
 16 -1 -1 21.08 27.72 0
 -8 15 -7 5.02 28.01 0
 -8 15 -6 -7.85 27.27 0
 -8 15 -4 7.52 25.19 0
 -8 16 -5 10.09 26.11 0
 -8 16 -4 -5.07 25.57 0
 -7 11 -10 17.84 28.33 0
 -7 11 -1 56.69 11.69 0
 -7 12 -11 216.64 25.35 0
 -7 12 0 69.3 11.16 0
 -6 7 -3 652.64 14.26 0
 -6 8 -11 3.74 26.38 0
 -6 9 -12 92.16 21.35 0
 -6 10 -13 138.02 24.42 0
 -6 11 -14 -21.18 35.98 0
 -5 5 -9 -1.92 20.09 0
 -5 6 -11 66 17.17 0
 -5 8 -14 53.71 21.92 0
 -5 9 -15 45.97 24.91 0
 -5 15 6 -2.77 6.73 0
 -5 17 6 56.59 8.31 0
 -4 5 -13 21.14 23.81 0
 -4 9 -17 33.72 28.54 0
 -3 2 -8 110.2 17.03 0
 -3 8 -18 14.49 29.25 0
 -3 11 8 142.64 11.11 0
 -3 15 9 10.07 13.24 0
 -3 16 9 -6.03 14.18 0
 -3 17 9 11.94 15.57 0
 -2 1 -9 186.58 18.16 0
 -2 1 -3 391.12 14.6 0
 -2 4 -16 50.33 28.4 0
 -2 5 -17 36.71 29.99 0
 -2 6 -18 108.49 33.56 0
 -2 14 10 7.29 13.92 0
 -2 15 10 5.89 17.55 0
 -1 3 -16 92.2 20.77 0
 -1 15 11 17.45 21.12 0
 -1 16 11 28.66 21.87 0
 0 -1 -7 81.47 15.14 0
 0 -1 -6 1551.13 15.22 0
 0 -1 -5 5475.67 17.07 0
 0 0 -12 69.42 18.7 0
 0 2 -16 268.65 19.97 0
 0 11 11 31.21 17.28 0
 1 -1 -11 22.18 12.62 0
 1 0 -14 383.57 23 0
 1 1 -16 199.96 27.72 0
 1 9 11 260.58 18.33 0
 2 -1 -13 296.34 19.8 0
 2 1 -17 117.17 27.69 0
 2 8 11 31.39 19.03 0
 2 14 13 12.15 26.03 0
 3 1 -18 162.26 31.51 0
 3 3 8 589.43 17.33 0
 3 4 9 830.16 14.34 0
 3 7 11 599.69 20.97 0
 3 9 12 77.76 22.18 0
 3 12 13 56.76 25.81 0
 4 -2 -13 177.81 18.81 0
 4 -1 3 166.08 8.88 0
 5 10 13 3.32 26.1 0
 6 -3 -12 93.9 15.72 0
 6 -1 4 141.32 14.49 0
 6 1 7 238.58 18.64 0
 6 2 8 373.77 19.96 0
 6 4 10 -2.56 21.9 0
 6 7 12 48.04 26.13 0
 6 9 13 -7.12 27.13 0
 7 -1 -17 63.1 25.19 0
 7 4 10 94.5 22.52 0
 7 5 11 78.57 18.06 0
 7 7 12 12.87 26.47 0
 7 9 13 115.65 30.12 0
 8 0 6 2003.62 22.07 0
 8 5 11 197.81 25.75 0
 8 9 13 53.12 31.65 0
 9 -3 -13 21.12 14.77 0
 9 4 10 80.28 25.48 0
 9 5 11 -17.78 20.48 0
 9 7 12 -5.61 31.19 0
 9 9 13 24.01 36.85 0
 10 -2 2 24.11 16.9 0
 10 1 7 131.25 24.72 0
 10 3 9 -8.71 26.51 0
 10 4 10 4.29 29.36 0
 10 7 12 -0.63 35.83 0
 11 2 8 92.23 20.81 0
 11 3 9 35.05 21.96 0
 12 -2 1 114.51 19.21 0
 12 5 10 22.81 33.35 0
 12 6 11 9.16 29.15 0
 13 -3 -10 -0.05 0.31 0
 13 -3 -8 78.34 9.61 0
 13 -3 -5 22.33 13.08 0
 13 -2 0 59.55 19.6 0
 13 2 7 182.27 32.32 0
 13 3 8 9.95 33.42 0
 14 1 5 99.22 31.62 0
 15 -2 -4 -14.13 20.6 0
 15 -1 0 -0.48 24.34 0
 16 -1 -2 -2.35 28.43 0
 -8 13 -6 -7.77 27.66 0
 -8 14 -7 -1.56 28.81 0
 -8 14 -6 121.22 26.44 0
 -8 14 -5 38.35 23.41 0
 -8 14 -4 23.02 21.12 0
 -8 16 -3 -12 23.53 0
 -7 9 -8 53.82 23.85 0
 -7 9 -7 365.53 22.3 0
 -7 9 -6 139.03 20.23 0
 -7 9 -4 75.31 16.63 0
 -7 10 -10 57.51 27.92 0
 -7 10 -2 61.98 13.88 0
 -7 11 -11 23.35 22.93 0
 -7 12 -12 41.62 34.56 0
 -7 13 1 52.71 10.28 0
 -6 7 -10 -8.2 23.67 0
 -6 7 -2 27.78 14.09 0
 -6 8 -12 297.7 28.17 0
 -6 9 -13 -26.89 29.37 0
 -6 10 -14 123.52 34.13 0
 -5 5 -10 142.29 21.34 0
 -5 6 -12 121.91 18.31 0
 -5 7 -14 8.06 29.85 0
 -5 8 -15 123.4 33.37 0
 -5 9 -16 12.49 37.08 0
 -5 16 6 11.53 7.4 0
 -4 3 -8 3263.62 22.62 0
 -4 3 -7 24.72 12.03 0
 -4 3 -5 85.35 15.52 0
 -4 4 -12 347.03 22.22 0
 -4 6 -15 -20.47 29.04 0
 -4 7 -16 -7.55 23.68 0
 -4 8 -17 7.6 35.33 0
 -4 10 6 10.09 6.63 0
 -3 2 -10 361.84 18.8 0
 -3 2 -3 306.06 13.55 0
 -3 5 -16 34.22 28.63 0
 -3 6 -17 61.82 31.01 0
 -2 3 -15 42.17 25.59 0
 -2 16 10 6.21 18.42 0
 -1 0 -10 182.71 17.87 0
 -1 1 -13 15.03 20.43 0
 -1 4 -18 13.61 32.32 0
 -1 5 -19 71.96 36.52 0
 -1 7 8 14.96 11.53 0
 0 -1 -9 27.17 15.52 0
 0 -1 -8 1456.19 13.44 0
 0 1 -15 124.63 25.27 0
 0 2 4 56.54 7.98 0
 0 3 -18 -6.01 30.85 0
 0 4 -19 170.35 26.14 0
 0 9 10 80.19 15.48 0
 1 -1 -12 155.24 19.41 0
 1 2 -18 241.13 32.42 0
 1 3 -19 34.68 25.95 0
 1 6 9 116.42 15.54 0
 1 13 12 24.09 21.57 0
 2 -2 -10 59.36 15.3 0
 2 0 -16 268.52 26.9 0
 2 2 -19 6.1 34.79 0
 2 2 6 -0.46 11.31 0
 2 3 -20 91.5 36.93 0
 2 4 8 -10.51 15.57 0
 2 5 9 21.35 11.65 0
 2 11 12 149.01 22.08 0
 3 13 13 -2.95 27 0
 4 -1 -16 24.1 26.2 0
 4 1 -19 108.64 33.17 0
 4 1 6 232.6 16.16 0
 4 5 10 515.68 15.61 0
 4 11 13 4.1 19.89 0
 5 6 11 77.57 16.36 0
 5 8 12 18.11 24.3 0
 6 -2 -15 20.39 20.66 0
 6 -1 -17 159.34 25.48 0
 6 6 11 51.89 23.37 0
 7 -3 -13 45.19 16.7 0
 7 -3 -1 71.84 9.46 0
 7 2 8 73.62 21.04 0
 7 3 9 57.14 22.29 0
 7 10 13 124.01 31.24 0
 8 -3 -13 37.78 14.95 0
 8 2 8 641.73 23.25 0
 8 3 9 9.19 23.66 0
 8 4 10 -3.12 17.89 0
 8 7 12 27.54 21.49 0
 9 -2 2 368.22 15.28 0
 9 2 8 26.03 23.3 0
 9 3 9 11.23 23.65 0
 10 -3 -13 16.12 12.6 0
 10 -3 -1 10.92 11.79 0
 10 6 11 -8.91 32.56 0
 10 8 12 47.95 34.31 0
 11 -3 -2 2.4 13.94 0
 11 6 11 17.18 25.97 0
 12 1 6 249.62 26.23 0
 12 2 7 68.91 29.42 0
 13 -3 -7 2.98 10.23 0
 14 -1 1 144.41 24.77 0
 14 2 6 32.13 30.96 0
 14 3 7 -6.41 34.91 0
 14 4 8 45.09 35.58 0
 15 -2 -5 0.53 18.94 0
 15 0 2 20.66 29.08 0
 15 2 5 -18.37 34.25 0
 -8 13 -9 -0.95 30.55 0
 -8 13 -8 5.34 29.92 0
 -8 13 -4 83.14 19.8 0
 -8 14 -9 32.73 31.89 0
 -8 14 -3 1.72 18.34 0
 -8 16 -2 9.66 18.75 0
 -7 9 -10 -25.54 25.72 0
 -7 9 -9 86.6 24.1 0
 -7 9 -3 109.25 15.01 0
 -7 10 -11 267.56 28.96 0
 -7 11 -12 36.78 24.98 0
 -7 16 2 18.95 9.1 0
 -7 17 2 29.93 9.8 0
 -6 6 -8 105.25 20.34 0
 -6 6 -5 189.68 16.65 0
 -6 7 -11 202.97 26.07 0
 -6 8 -13 149.97 28.81 0
 -6 9 -14 18.85 33.46 0
 -6 10 -15 231.54 39.19 0
 -5 5 -11 39.34 22.62 0
 -5 6 -13 12.21 26.58 0
 -4 3 -9 26.84 13.24 0
 -4 6 -16 32.76 29.53 0
 -4 7 -17 359.84 34.67 0
 -3 2 -11 14.12 20.15 0
 -3 3 -13 117.33 16.07 0
 -2 1 -11 23.91 19.53 0
 -2 2 -14 1.33 22.07 0
 -2 5 -18 13.4 25.23 0
 -2 6 -19 26.82 36.36 0
 -2 9 8 21.9 10.35 0
 -1 2 -16 119.9 26.78 0
 -1 3 -17 9.61 21.34 0
 -1 9 9 195.88 13.33 0
 0 -1 -10 13.58 16.08 0
 0 2 -17 165.72 21.63 0
 0 6 8 1053.1 14.69 0
 0 12 11 5.65 17.04 0
 1 1 -17 215.54 29.94 0
 1 5 8 688.32 15.3 0
 1 8 10 63.4 16.23 0
 1 10 11 93.67 17.89 0
 1 14 12 39.67 23.03 0
 1 15 12 11.92 24.08 0
 2 1 -18 32 32.55 0
 2 7 10 0.41 17.32 0
 2 9 11 -1.16 18.61 0
 2 12 12 25.94 21.54 0
 3 1 -19 49.55 33.05 0
 3 2 -20 99.37 36.84 0
 3 6 10 471.13 19.33 0
 3 14 13 23.74 26.81 0
 4 -2 -14 24.2 21.22 0
 4 0 -18 108.8 30.04 0
 4 2 7 43.94 12.11 0
 4 3 8 3191.65 22.19 0
 4 4 9 463.79 13.8 0
 4 7 11 10.01 20.37 0
 4 9 12 -6.68 22.51 0
 4 13 13 49.99 27.75 0
 5 -2 -15 91.7 22.42 0
 5 -1 -17 7.61 27.56 0
 5 -1 3 829 12.23 0
 5 11 13 8.17 21.15 0
 6 8 12 261.25 25.98 0
 6 11 13 -3.87 31.34 0
 7 -2 -16 1.9 23.7 0
 7 -1 -18 3.01 30.33 0
 7 11 13 7.56 31.72 0
 8 -2 -16 126.02 19.6 0
 8 -1 -18 32.54 25.29 0
 8 8 12 33.17 31.25 0
 9 -3 -1 38.04 10.79 0
 9 -2 -16 33.3 20.14 0
 9 6 11 84.14 21.73 0
 9 8 12 213.41 31.79 0
 10 -2 -16 139.03 18.41 0
 10 5 10 83.42 29.84 0
 11 -2 1 2.06 16.03 0
 11 -1 3 323.15 20.81 0
 11 1 6 14.1 23.91 0
 11 2 7 330.36 25.65 0
 11 3 8 81.92 26.68 0
 11 4 9 197.13 30.47 0
 11 7 11 146.72 36.37 0
 12 -2 0 30.39 17.97 0
 12 0 4 20.09 21.23 0
 12 6 10 184.52 37.32 0
 13 -2 -1 127.8 18.27 0
 13 1 5 112.56 27.11 0
 13 4 8 13.98 32.65 0
 13 5 9 13.39 34.57 0
 15 -2 -7 3.87 17.61 0
 15 -2 -6 -4.32 17.82 0
 15 -1 -1 19.86 24.25 0
 15 1 3 42.51 29.6 0
 -8 12 -8 38.82 26.47 0
 -8 12 -4 25.37 18.15 0
 -8 13 -10 47.62 35.01 0
 -8 13 -3 271.91 17.48 0
 -8 14 -2 -1.8 17.86 0
 -8 15 -2 2.59 16.32 0
 -7 8 -7 -12.87 20.9 0
 -7 8 -6 67.34 19.45 0
 -7 8 -5 2.74 17.21 0
 -7 9 -11 73.02 28.78 0
 -7 15 2 7.48 8.59 0
 -6 6 -10 1.62 22.69 0
 -6 7 -12 10.53 27.42 0
 -6 9 -15 51.27 33.65 0
 -5 4 -9 1258.89 21.27 0
 -5 4 -8 5.11 18.38 0
 -5 4 -7 876.23 14.48 0
 -5 4 -6 10.58 15.97 0
 -5 4 -5 67.08 15.41 0
 -5 5 -12 729.17 25.35 0
 -5 6 -14 -31.03 28.29 0
 -5 7 -15 260.2 23.74 0
 -4 3 -11 371.04 21.94 0
 -4 3 -10 88.11 14.83 0
 -4 3 -3 54.04 13.61 0
 -4 4 -13 192.52 17.11 0
 -4 5 -15 177.03 28.38 0
 -3 3 -14 85.02 24.54 0
 -3 4 -16 36.13 27.44 0
 -3 5 -17 109.08 30.47 0
 -3 6 -18 107.59 27.14 0
 -3 12 8 -10.67 11.39 0
 -2 1 -12 25.14 20.26 0
 -2 3 -16 182.76 21.26 0
 -2 12 9 190.93 14.62 0
 -1 3 -18 186.65 30.87 0
 -1 4 -19 -39.09 36.66 0
 -1 6 7 10.77 11.16 0
 -1 12 10 -0.3 14.73 0
 0 0 -14 1000.86 25.36 0
 0 1 -16 18.48 26.08 0
 0 3 -19 85.8 35.57 0
 0 4 -20 11.35 36.59 0
 0 5 7 7.72 12.79 0
 0 10 10 16.38 14.58 0
 1 -2 -8 157.07 13.43 0
 1 -2 -7 138.77 12.85 0
 1 -1 -13 98.04 20.58 0
 1 2 -19 120.41 35.4 0
 1 3 -20 32.42 36.66 0
 1 3 6 24.66 14 0
 1 4 7 2094.24 16.92 0
 1 11 11 27.56 17.84 0
 2 -1 -15 31.94 23.56 0
 2 2 -20 25.96 36.01 0
 3 5 9 169.88 17.58 0
 4 -3 -11 188.14 16.04 0
 4 0 4 1956.43 16.73 0
 4 6 10 358.54 20.08 0
 4 14 13 -4.77 31.61 0
 5 1 6 -1.85 11.55 0
 5 2 7 570.03 18.24 0
 5 3 8 -6.75 18.25 0
 5 7 11 399.76 23.7 0
 5 9 12 31.16 23.81 0
 5 12 13 33.24 22.57 0
 5 13 13 54.88 32.17 0
 6 -3 -13 -1.15 15.38 0
 6 -1 -18 25.41 31.4 0
 6 9 12 53.01 27.62 0
 7 12 13 12.66 33.3 0
 8 5 10 712.27 26.35 0
 9 5 10 118.09 19.39 0
 9 7 11 118.49 29.04 0
 9 9 12 6.18 34.5 0
 10 -3 -2 284.09 13.13 0
 10 1 6 170.92 23.12 0
 10 2 7 239.61 24.09 0
 10 3 8 50.72 26.68 0
 10 4 9 526.62 28.15 0
 10 7 11 160.81 31.3 0
 10 9 12 23.31 28.06 0
 11 6 10 -12.92 31.19 0
 12 -1 2 67.96 20.68 0
 12 5 9 1.03 33.9 0
 13 -1 1 231.28 22.55 0
 13 3 7 -8.06 23.09 0
 14 -2 -3 37.71 17.78 0
 14 -1 0 8.83 22.98 0
 14 0 2 134.08 26.98 0
 14 2 5 138.91 31.91 0
 14 3 6 77.84 31.52 0
 14 4 7 35.32 33.89 0
 14 5 8 35.41 36.4 0
 15 2 4 -9.92 33.38 0
 -8 11 -9 33.68 28.28 0
 -8 11 -8 20.96 26.95 0
 -8 11 -7 83.5 23.63 0
 -8 11 -6 92.11 22.86 0
 -8 11 -5 -21.87 20.66 0
 -8 12 -11 33.65 33.44 0
 -8 12 -10 7.39 30.5 0
 -8 12 -3 -23.13 18.52 0
 -8 13 -11 77.85 35.11 0
 -8 16 -1 24.69 16.16 0
 -7 8 -9 98.04 17.53 0
 -7 8 -4 106.72 16.59 0
 -7 9 -12 -7.77 31.05 0
 -7 10 -13 156 32.55 0
 -7 12 1 155.86 9.32 0
 -6 6 -11 49.12 24.3 0
 -6 6 -3 63.92 13.64 0
 -6 7 -13 95.93 29.2 0
 -6 8 -14 164.4 23.91 0
 -6 11 3 5.55 4.04 0
 -5 5 -13 350.9 25.12 0
 -5 7 -16 -21.66 34.1 0
 -5 8 -17 5.59 38.82 0
 -4 3 -12 21.44 22.5 0
 -4 4 -14 30.28 23.86 0
 -4 5 -16 256.68 28.68 0
 -4 6 -17 -12.49 34.47 0
 -4 7 -18 55.23 39.52 0
 -3 2 -12 4.62 15.34 0
 -3 8 6 13.07 7.73 0
 -2 2 -15 -2.1 25.95 0
 -2 3 -17 24.12 28.53 0
 -2 4 -18 1.99 31.67 0
 -1 1 -15 151.99 26.28 0
 -1 2 -17 -21.87 30.03 0
 -1 4 5 577.74 9.59 0
 -1 13 10 41.8 15.45 0
 0 -1 -11 283.88 13.31 0
 0 2 -18 191.22 24.03 0
 0 4 6 133.02 12.29 0
 0 8 9 13.79 13.72 0
 0 14 11 4.37 18.4 0
 0 16 11 14.02 24.45 0
 1 0 -16 24.05 25.87 0
 1 1 -18 106.1 32.24 0
 1 7 9 711.5 15.99 0
 2 -2 -12 106.47 17.2 0
 2 1 -19 197.83 35.7 0
 2 6 9 492.76 17.19 0
 2 15 12 -8.21 29.01 0
 3 -3 -9 60.54 13.29 0
 3 -3 -8 199.94 10.31 0
 3 -2 -14 -14.95 21.72 0
 3 2 6 618.86 16.76 0
 3 3 7 -29.24 15.74 0
 3 4 8 336.6 17.39 0
 3 7 10 29.62 18.83 0
 3 9 11 267.38 20.29 0
 3 12 12 13.62 24.02 0
 4 -2 -15 230.86 23.65 0
 4 8 11 40.03 21.1 0
 4 11 12 7.4 24.67 0
 5 -1 -18 4.66 33.13 0
 5 10 12 -13.49 25.93 0
 6 -2 1 42.08 10.88 0
 6 1 6 12.28 12.48 0
 6 2 7 437.76 18.79 0
 6 3 8 750.02 21.25 0
 6 4 9 11.82 15.02 0
 6 7 11 179.55 18.26 0
 7 1 6 23.79 17.89 0
 7 3 8 358.04 20.99 0
 7 4 9 261.07 22.07 0
 7 7 11 24.25 24.97 0
 7 9 12 24.26 21.7 0
 8 -3 -14 87.5 16.26 0
 8 1 6 840.89 20.95 0
 8 2 7 934.48 21.57 0
 8 3 8 274.61 22.65 0
 8 4 9 206.39 22.63 0
 8 7 11 167.22 20.99 0
 8 9 12 29.19 23.19 0
 9 -3 -14 5.31 14.88 0
 9 -2 1 38.67 13.34 0
 9 1 6 9.66 15.33 0
 9 2 7 204.89 22.52 0
 9 3 8 428.84 24.63 0
 9 4 9 117.32 18.21 0
 9 10 12 7.24 32.94 0
 10 6 10 242.34 30.37 0
 10 8 11 -2.45 32.35 0
 11 -3 -13 2.84 9.65 0
 11 -2 0 22.81 15.87 0
 11 5 9 105.98 31.63 0
 11 8 11 -13.92 27.26 0
 12 -3 -5 67.79 12.81 0
 12 2 6 -17.28 27.34 0
 12 4 8 62.65 29.64 0
 12 7 10 -5.73 37.77 0
 13 1 4 176.11 26.12 0
 13 5 8 13.41 33.13 0
 13 6 9 1.27 27.04 0
 14 -2 -4 29.31 19.97 0
 15 -1 -2 4.09 23.54 0
 15 1 2 84.51 27.54 0
 15 3 5 30.42 32.87 0
 16 1 1 67.44 31.37 0
 -8 10 -8 43.42 26.16 0
 -8 10 -6 71.02 20.69 0
 -8 11 -11 48.96 31.52 0
 -8 11 -10 193.96 29.47 0
 -8 11 -4 430.4 18.63 0
 -8 12 -12 -33.5 38.24 0
 -8 14 -1 32.39 16.62 0
 -7 7 -8 29.66 20.78 0
 -7 8 -11 76.52 27.05 0
 -7 8 -3 -0.25 17.08 0
 -7 9 -13 129.35 33.69 0
 -7 14 2 11.19 7.4 0
 -6 5 -7 35.73 18.76 0
 -6 6 -12 7.72 26.96 0
 -6 7 -14 7.06 30.62 0
 -6 9 -16 43.11 37.22 0
 -5 4 -11 75.94 15.92 0
 -5 5 -14 279.87 27.33 0
 -5 5 -1 42.3 9.48 0
 -5 6 -15 23.79 21.86 0
 -5 7 2 -6.86 4.47 0
 -4 2 -7 49.82 17.09 0
 -4 3 -13 84.44 22.75 0
 -4 4 -15 285.01 27 0
 -4 14 7 -0.83 9.63 0
 -3 1 -8 11.85 12.54 0
 -3 1 -7 27.13 11.97 0
 -3 4 -17 290.54 32.12 0
 -3 5 -18 70.36 25.77 0
 -3 13 8 64.51 11.57 0
 -2 0 -8 722.99 17.37 0
 -2 0 -6 12.52 16.61 0
 -2 8 7 309.25 11.25 0
 -2 13 9 7.41 14.79 0
 -1 0 -2 2072.92 8.98 0
 -1 3 -19 23.26 33.5 0
 -1 10 9 7.14 12.95 0
 -1 14 10 23.82 16.49 0
 0 -1 -12 18.82 14.47 0
 0 1 -17 29.31 22.01 0
 0 3 -20 109.15 39.37 0
 1 -2 -10 294.38 15.86 0
 1 2 -20 91.76 36.09 0
 1 12 11 13.52 19.32 0
 2 -2 -13 99.28 20.25 0
 2 -1 -16 -0.86 25.49 0
 2 0 -18 25.27 29.8 0
 2 1 4 1844.39 12.56 0
 2 8 10 372.26 18.5 0
 3 -1 -17 30.88 28.99 0
 3 1 -20 25.85 37.08 0
 4 1 5 471.22 16.45 0
 4 5 9 139.23 14.01 0
 4 12 12 -1.72 24.71 0
 5 -3 -13 59.01 16.62 0
 5 -2 -16 51.32 23.01 0
 5 6 10 319.3 15.8 0
 5 8 11 43.65 22.68 0
 6 -3 -14 177.58 16.81 0
 6 6 10 3.88 22.69 0
 6 8 11 21.63 23.72 0
 6 10 12 79.02 20.91 0
 7 -2 -17 20.14 22.99 0
 7 6 10 237.08 24.26 0
 7 10 12 6.81 28.42 0
 8 -2 -17 92.68 21.49 0
 8 -2 1 120.27 12.21 0
 8 6 10 32.39 25.73 0
 8 8 11 19.89 27.29 0
 8 10 12 26.3 30.86 0
 9 -2 -17 21.33 22 0
 9 6 10 16.85 25.82 0
 9 8 11 54.45 31.89 0
 10 -3 -14 126.64 13.6 0
 10 5 9 12.17 27.6 0
 11 -1 2 32.27 18.51 0
 11 1 5 12.16 21.39 0
 11 2 6 448.89 25.92 0
 11 4 8 -1.02 28.6 0
 11 7 10 -3.13 34.35 0
 11 9 11 28.75 39.08 0
 12 -1 1 126.15 22.93 0
 12 6 9 78.88 34.91 0
 12 8 10 27.91 36.75 0
 13 0 2 0.87 22.83 0
 13 2 5 85.07 28.13 0
 13 3 6 128.89 30.09 0
 14 1 3 28.72 24.69 0
 14 2 4 193.63 29.4 0
 14 5 7 20.69 34.96 0
 15 0 0 154.49 26.61 0
 16 0 -2 59.26 32.21 0
 -8 10 -10 -6.03 29.82 0
 -8 10 -9 35.94 20.15 0
 -8 10 -5 446.25 20.84 0
 -8 11 -12 254.69 36.44 0
 -8 11 -3 56.67 19 0
 -8 12 -2 38.96 16.61 0
 -7 7 -10 -5.06 24.14 0
 -7 7 -9 101.83 22.19 0
 -7 9 -14 108.54 35.5 0
 -7 10 0 -2.62 10.35 0
 -6 5 -6 17.09 12.32 0
 -6 5 -5 41.99 16.49 0
 -6 6 -13 248.75 28.04 0
 -6 7 -15 7.1 32.23 0
 -5 4 -12 18.38 16.3 0
 -5 6 -16 164.95 31.66 0
 -5 7 -17 11.14 27.14 0
 -4 2 -10 90.08 20.58 0
 -4 2 -9 18.05 13.15 0
 -4 2 -6 272.02 12.14 0
 -4 5 -17 84.2 31.31 0
 -4 6 -18 92.22 27.38 0
 -3 1 -11 667.1 21.54 0
 -3 1 -10 15.09 13.4 0
 -3 1 -5 1261.16 13.36 0
 -3 3 -16 27.76 27.22 0
 -2 0 -10 1264.03 15.67 0
 -2 1 -14 157.74 17.31 0
 -2 3 -18 65.52 32.91 0
 -2 4 -19 149.85 26.94 0
 -2 10 8 48.98 10.52 0
 -2 14 9 17.89 14.84 0
 -1 -1 -9 1013.47 17.94 0
 -1 -1 -8 347.31 16.86 0
 -1 -1 -7 831.29 17 0
 -1 0 -14 347.49 24.53 0
 -1 1 -16 117.7 19.9 0
 -1 2 -18 60.41 32.07 0
 -1 15 10 -3.85 17.75 0
 -1 16 10 31.4 18.47 0
 -1 17 10 39.45 20.25 0
 0 -1 -13 902.81 23.7 0
 0 0 -16 221.39 27.74 0
 0 2 -19 84.97 25.58 0
 0 7 8 311.95 13.48 0
 1 -2 -11 786.06 14.05 0
 1 -1 -15 484.44 26.18 0
 1 1 -19 83.82 34.78 0
 1 1 3 8539.04 14.57 0
 1 6 8 430.98 14.91 0
 1 14 11 51.81 20.15 0
 2 1 -20 -19.57 36.14 0
 2 4 7 73.58 14.44 0
 2 5 8 485.16 11.65 0
 2 11 11 34.13 19.22 0
 3 10 11 2.62 21.32 0
 3 14 12 -14.06 25.93 0
 3 15 12 15.29 28.78 0
 4 -2 -16 157.62 25.78 0
 4 3 7 40.93 16.85 0
 4 4 8 132.11 12.6 0
 4 7 10 8.9 20.19 0
 4 13 12 11.87 28.06 0
 5 5 9 27.79 18.91 0
 5 12 12 19.42 28.43 0
 6 -2 -17 -11.23 24.79 0
 6 -1 -19 -15.1 30.94 0
 6 11 12 55.57 27.92 0
 7 -4 -8 2.96 5.07 0
 7 8 11 44.61 20.11 0
 7 11 12 25.83 31.77 0
 8 -3 -15 68.74 17.93 0
 8 5 9 173.32 23.63 0
 9 5 9 362.95 25.8 0
 9 9 11 4.22 30.79 0
 10 -2 0 174.81 14.69 0
 10 -1 2 7.51 16.56 0
 10 1 5 839.26 22.98 0
 10 3 7 40.91 23.25 0
 10 4 8 163.88 26.56 0
 10 7 10 2.16 31.1 0
 10 9 11 20.99 33.43 0
 11 6 9 9.53 31.36 0
 12 -3 -6 -3.8 11.45 0
 12 1 4 128.23 23.63 0
 12 5 8 48.81 31.61 0
 13 -2 -3 141.43 18.67 0
 13 -1 0 -18.56 20.77 0
 13 6 8 140.99 34.27 0
 14 -2 -5 77.66 17.63 0
 14 3 5 35.56 31.53 0
 14 4 6 -2.29 32.37 0
 15 4 5 -7.6 36.23 0
 16 1 0 8.94 30 0
 -9 14 -8 12.48 31.89 0
 -9 14 -7 11.92 28.22 0
 -9 14 -6 29.28 28.8 0
 -9 15 -6 28.43 28.33 0
 -9 15 -5 19.98 27.97 0
 -8 9 -9 133.47 26.16 0
 -8 9 -8 27.11 24.95 0
 -8 9 -6 18.86 19.99 0
 -8 10 -11 38.14 22.88 0
 -8 10 -4 22.85 17.32 0
 -8 11 -13 39.12 39.08 0
 -8 13 -1 34.14 14.47 0
 -7 7 -12 13.64 26.92 0
 -7 7 -11 11.21 25.02 0
 -7 7 -4 4 16.01 0
 -7 8 -13 18.22 23.02 0
 -7 9 -15 127.61 38.91 0
 -6 5 -11 177.85 18.2 0
 -6 6 -14 244.8 30.66 0
 -5 3 -10 181.77 21.35 0
 -5 3 -9 148.89 19.6 0
 -5 3 -8 -9.66 13.14 0
 -5 3 -7 2.21 17.32 0
 -5 4 -13 11.9 17.73 0
 -5 5 -15 2.02 21.4 0
 -5 6 -17 8.45 35.43 0
 -5 6 1 85.61 6.47 0
 -5 12 5 2.19 5.2 0
 -4 2 -12 777.36 22.87 0
 -4 3 -14 8.53 18.22 0
 -4 5 -18 16.24 34.02 0
 -4 11 6 3.91 7.59 0
 -4 15 7 -1.26 9.86 0
 -4 16 7 -4.2 11.68 0
 -4 17 7 20.32 12.95 0
 -3 1 -12 114.37 21.58 0
 -3 2 -15 249.23 25.36 0
 -3 4 -18 37.23 24.86 0
 -3 14 8 47.12 12.55 0
 -3 15 8 15.57 13.36 0
 -3 17 8 15.06 17.43 0
 -2 0 -12 534.65 21.52 0
 -2 2 -17 98.45 30.5 0
 -2 15 9 121.78 14.6 0
 -2 16 9 2.71 18.04 0
 -2 17 9 -15.7 19.14 0
 -1 -1 -11 663.97 19.49 0
 -1 -1 -6 871.44 12.27 0
 -1 1 -17 284.56 30.33 0
 -1 3 -20 241.94 39.18 0
 -1 11 9 17.18 13.45 0
 0 -1 -14 119.44 23.11 0
 0 2 -20 24.08 36.09 0
 0 9 9 95.89 14.03 0
 0 12 10 63.63 17.02 0
 1 -2 -12 257.14 18.28 0
 1 0 -18 51.17 30.55 0
 1 8 9 136.9 14.93 0
 1 10 10 -4.14 16.55 0
 1 16 11 6.21 24.43 0
 2 -2 -14 128.14 16.56 0
 2 -1 -17 81.81 29.77 0
 2 3 6 2675.24 17.49 0
 2 7 9 809.4 17.66 0
 2 9 10 -30.16 17.93 0
 2 12 11 86.17 21.57 0
 3 -3 -12 19.54 16.13 0
 3 -3 -5 0.97 6.17 0
 3 8 10 158.52 18.76 0
 3 11 11 15.76 20.83 0
 4 -3 -13 11.43 16.7 0
 4 10 11 272.25 23.68 0
 5 -1 -19 18.25 32.5 0
 5 1 5 1363.5 17.55 0
 5 3 7 11.3 17.01 0
 5 4 8 0.95 17.85 0
 5 7 10 3.47 21.27 0
 5 14 12 -11.86 29.92 0
 6 -3 -15 10.99 21.21 0
 6 4 8 98.82 19.77 0
 6 7 10 27.48 22.83 0
 6 12 12 18.97 22.62 0
 7 -3 -15 6.11 17.12 0
 7 5 9 208.54 16.21 0
 7 7 10 -11.67 24.81 0
 7 9 11 43.56 28.08 0
 7 12 12 49.63 31.1 0
 7 13 12 12.63 33.28 0
 8 -4 -10 39.65 7.4 0
 8 4 8 144.96 22.8 0
 8 7 10 12.94 25.97 0
 8 9 11 308.58 29.4 0
 8 12 12 -0.57 26.43 0
 9 -3 -15 15.83 15.73 0
 9 -2 0 38.27 14.09 0
 9 -1 2 2.4 15.56 0
 9 1 5 282.99 20.87 0
 9 2 6 856.54 22.5 0
 9 3 7 222.02 23.28 0
 9 4 8 6.62 17.28 0
 9 7 10 10.2 20.41 0
 10 6 9 216.54 29.3 0
 10 10 11 88.24 35.3 0
 11 -2 -1 269.97 15.17 0
 11 5 8 396.6 30.1 0
 11 8 10 10.38 26.35 0
 12 -2 -2 47.09 15.6 0
 12 2 5 128.91 25.22 0
 12 4 7 -1.16 21.13 0
 12 7 9 62.53 34.53 0
 13 5 7 -6.27 33.68 0
 14 -2 -6 61.85 18.31 0
 14 -1 -2 18.04 23.78 0
 15 -1 -4 17.07 22.9 0
 15 1 1 25.2 28.35 0
 -9 13 -9 4.99 32.93 0
 -9 13 -8 46.66 30.16 0
 -9 13 -7 81.1 27.52 0
 -9 13 -6 13.96 25.02 0
 -9 14 -5 -9.88 22.87 0
 -8 9 -11 367.64 31.08 0
 -8 9 -5 19.69 19.63 0
 -8 10 -13 56.3 36.42 0
 -8 11 -2 360.31 16.25 0
 -8 15 0 25.11 12.46 0
 -8 16 0 64.56 12.69 0
 -8 17 0 -9.72 12.98 0
 -7 6 -7 4.83 20.42 0
 -7 7 -13 86.19 30.29 0
 -7 8 -14 -0.42 25.31 0
 -6 5 -13 25.81 27.96 0
 -6 6 -15 26.61 31.98 0
 -6 7 -16 20.66 25.75 0
 -6 7 0 -6.63 9.01 0
 -6 17 4 7.34 6.83 0
 -5 3 -11 4.03 15.67 0
 -5 3 -5 -1.07 15.82 0
 -5 4 -14 202.51 19.77 0
 -5 4 -2 31.25 11.22 0
 -5 5 -16 3.6 29.67 0
 -4 3 -15 152 19.95 0
 -3 1 -13 311.18 23.39 0
 -3 2 -16 182.97 26.91 0
 -3 4 -19 -0.44 37.18 0
 -3 16 8 36.14 14.43 0
 -2 0 -4 36.57 15.55 0
 -2 1 -16 58.67 27.47 0
 -2 3 -19 33.21 33.17 0
 -2 7 6 23.77 9.49 0
 -2 11 8 150.83 13.23 0
 -1 -1 -12 257.78 20.74 0
 -1 -1 -5 49.37 14.63 0
 -1 2 -19 3.59 33.24 0
 -1 7 7 998.84 12.1 0
 -1 9 8 68.09 13.7 0
 0 -2 -9 1735.26 17.8 0
 0 -2 -8 1847.74 17.35 0
 0 1 -19 47.96 35.36 0
 0 6 7 518.04 13.14 0
 0 13 10 31.33 17.85 0
 1 -2 -13 409.64 21.4 0
 1 -1 -16 212.42 19.81 0
 1 1 -20 9.5 38.67 0
 1 5 7 546.96 14.05 0
 2 -3 -8 159.17 11.75 0
 2 -2 -15 273.9 24.83 0
 2 14 11 28.03 22.37 0
 3 -2 -16 -4.63 26.47 0
 3 0 -20 169.38 39.21 0
 3 5 8 82.83 12.15 0
 3 12 11 105.91 22.15 0
 4 -3 -14 -10.06 19.11 0
 4 -1 -19 145.9 33.81 0
 4 11 11 135.28 22.46 0
 5 -3 -3 58.11 4.12 0
 5 2 6 43.24 11.92 0
 5 10 11 20.45 24.5 0
 6 -4 -10 1.29 9.39 0
 6 -2 -18 17.22 26.98 0
 6 2 6 612.04 18.31 0
 6 3 7 123.38 18.34 0
 6 10 11 17.6 26.82 0
 7 -4 -11 -1.91 10.81 0
 7 -2 -18 30.07 24.88 0
 7 1 5 672.78 18.16 0
 7 3 7 3.81 19.43 0
 7 4 8 -0.28 15.13 0
 8 3 7 294.31 20.67 0
 8 10 11 25.63 31.06 0
 9 -3 -3 34.21 9.32 0
 9 8 10 157.22 29.92 0
 9 10 11 23.07 24.92 0
 10 -3 -15 -8.43 14.8 0
 10 5 8 11.76 25.79 0
 11 -3 -14 74.38 11.32 0
 11 1 4 29.5 21.02 0
 11 2 5 286.64 23.48 0
 11 4 7 338.49 28.33 0
 11 9 10 47.96 34.74 0
 12 -3 -7 43.45 10.04 0
 12 -1 0 9.61 19.17 0
 12 6 8 22.33 32.61 0
 12 8 9 51.58 37.38 0
 13 -2 -4 102.83 16.74 0
 13 -1 -1 -1.48 19.4 0
 13 2 4 -5.74 18.87 0
 13 3 5 23.89 28.44 0
 13 7 8 -35.92 37.21 0
 14 0 0 104.62 23.97 0
 14 2 3 197.38 27.9 0
 14 3 4 -26.02 28.44 0
 14 5 6 91.96 35.92 0
 15 3 3 39.87 30.86 0
 16 1 -1 19.68 28.93 0
 -9 12 -10 8.23 34.03 0
 -9 12 -9 41.66 29.15 0
 -9 12 -8 -1.67 27.35 0
 -9 12 -7 119.1 26.83 0
 -9 13 -5 122 22.59 0
 -9 14 -4 187.01 23.13 0
 -9 15 -4 -5.69 21.53 0
 -8 8 -10 73.12 27.12 0
 -8 8 -9 47.23 25.71 0
 -8 8 -7 78.6 22.25 0
 -8 9 -13 122.2 33.36 0
 -8 9 -12 38.2 24.24 0
 -8 9 -4 128.01 17.11 0
 -8 12 -1 5.68 13.65 0
 -8 14 0 129.8 12.32 0
 -7 6 -12 316.17 27.48 0
 -7 6 -11 173.34 25.06 0
 -7 6 -6 26.42 13.48 0
 -7 7 -14 17.04 32.21 0
 -7 8 -15 -6.83 26.78 0
 -6 4 -10 3.35 15.98 0
 -6 4 -9 3.15 15.02 0
 -6 5 -14 114.72 29.64 0
 -6 6 -16 33.41 35.07 0
 -6 7 -17 155.51 36.75 0
 -5 3 -13 66.11 24.67 0
 -5 4 -15 115.64 20.73 0
 -5 5 -17 11.77 34.36 0
 -5 6 -18 211.3 28.97 0
 -4 2 -14 183.89 25.33 0
 -4 3 -16 419.8 30.41 0
 -4 4 -18 21.87 32.87 0
 -3 1 -14 121.19 24.38 0
 -3 3 -18 264.74 32.47 0
 -3 11 7 55.06 9.82 0
 -2 0 -14 26.88 24.49 0
 -2 2 -18 71.33 24.17 0
 -1 -1 -13 5.68 22.53 0
 -1 0 -16 258.63 26.98 0
 -1 1 -18 52.99 30.7 0
 -1 12 9 293.19 14.62 0
 0 -2 -11 757.44 19.36 0
 0 -2 -7 1504.94 16.11 0
 0 -1 -15 121.41 17.72 0
 0 10 9 1175.32 16.73 0
 0 14 10 137.41 18.55 0
 0 15 10 -0.61 19.74 0
 0 16 10 46.17 23.67 0
 0 17 10 19.18 26.47 0
 1 -1 -17 223.73 29.04 0
 1 2 4 594.11 10.07 0
 1 3 5 27.82 12.85 0
 1 4 6 75.04 13.46 0
 2 -3 -11 234.09 15.91 0
 2 0 -20 -15.57 36.84 0
 2 6 8 122.73 15.07 0
 2 10 10 171.48 19 0
 2 15 11 23.84 25.32 0
 2 16 11 43.14 27.37 0
 3 -3 -13 23.08 17.74 0
 3 -1 -19 18.41 32.05 0
 3 4 7 984.79 16.66 0
 3 7 9 1091.51 19.37 0
 3 9 10 354.34 18.89 0
 4 5 8 97.25 17.31 0
 5 -2 -18 169.77 29.26 0
 5 6 9 299.78 14.98 0
 5 8 10 773.56 22.54 0
 6 -4 -11 283.02 11.46 0
 6 6 9 2.15 21.2 0
 6 8 10 -10.57 23.33 0
 6 11 11 21.19 26.88 0
 7 -3 -16 14.02 18.53 0
 7 -2 0 1225.82 11.97 0
 7 8 10 541.88 27 0
 7 11 11 42.56 28.45 0
 8 6 9 229.43 18 0
 8 8 10 64.13 25.94 0
 8 11 11 18.47 32.04 0
 9 -4 -10 17.72 5.12 0
 9 5 8 751.39 25.59 0
 9 11 11 8.18 24.69 0
 10 -1 1 101.54 15.28 0
 10 1 4 14.91 20.33 0
 10 4 7 342.82 26.09 0
 10 7 9 22.3 29.15 0
 11 -3 -5 1.98 10.26 0
 11 6 8 39.18 29.66 0
 11 10 10 -22.5 38.6 0
 12 -3 -8 16.65 9.63 0
 12 5 7 102.41 28.77 0
 13 6 7 43.59 33.71 0
 14 -2 -7 22.12 15.54 0
 15 -1 -5 75.74 22.7 0
 15 0 -2 80.84 24.94 0
 15 4 4 13.57 32.36 0
 -9 11 -11 9.31 36.14 0
 -9 11 -10 87.07 32.37 0
 -9 11 -9 -3.94 28.02 0
 -9 11 -8 282.57 26.33 0
 -9 11 -7 18.66 25.35 0
 -9 12 -5 312.57 21.31 0
 -9 13 -4 28.15 19.59 0
 -9 15 -3 -8.26 19.92 0
 -8 8 -12 10.63 31.22 0
 -8 8 -11 14.11 21.28 0
 -8 9 -14 117.06 38.42 0
 -7 7 -15 219.39 34.9 0
 -7 8 -16 51.2 29.56 0
 -6 4 -13 648.4 26.45 0
 -6 4 -12 41.09 18.45 0
 -6 5 -15 -9.78 30.88 0
 -6 6 -1 9.12 9.76 0
 -5 3 -14 447.42 27.08 0
 -5 4 -16 1.57 29.27 0
 -5 5 -18 25.17 34.9 0
 -4 1 -11 21.77 21.27 0
 -4 1 -10 221.57 21.17 0
 -4 1 -8 2.97 18.36 0
 -4 1 -7 1507.63 19.44 0
 -4 2 -15 1.62 24.97 0
 -3 0 -8 1882.59 20.34 0
 -3 1 -15 49.89 26.28 0
 -3 2 -17 42.35 29.48 0
 -3 3 -19 6.44 33.94 0
 -2 1 -17 137.67 28.24 0
 -2 2 -19 121.18 36.29 0
 -2 9 7 21.85 9.36 0
 -2 12 8 91.94 14 0
 -1 -1 -14 324.51 24.83 0
 -1 2 -20 34.81 28.88 0
 0 -2 -12 99.47 20.58 0
 0 -2 -6 619.09 13.32 0
 0 0 -18 218.17 24.21 0
 0 5 6 852.05 12.02 0
 0 8 8 562.52 13.44 0
 1 -2 -15 9.91 23.87 0
 1 7 8 31.7 14.27 0
 1 12 10 2.5 17.44 0
 2 8 9 8.76 15.83 0
 2 11 10 -1.11 18.39 0
 3 -2 -17 -6.94 27.15 0
 3 2 5 1616.66 13.08 0
 3 3 6 1351.5 13 0
 3 10 10 5.64 18.98 0
 3 14 11 12.05 25.38 0
 4 -3 -15 -8.98 22.23 0
 4 -2 -18 27.63 29.84 0
 4 4 7 250.94 16.99 0
 4 7 9 497.31 20.07 0
 4 9 10 0.3 20.65 0
 5 -4 -10 140.26 11.13 0
 5 -3 -16 20.59 22.39 0
 5 12 11 273.55 27.41 0
 6 -4 -12 -7.59 12.98 0
 6 5 8 345.86 20.67 0
 7 -4 -12 4.57 11.65 0
 7 5 8 617.24 22.89 0
 8 -4 -12 144.7 11.07 0
 8 -3 -3 -12.01 7.65 0
 8 5 8 61.64 21.53 0
 8 9 10 70.68 28.76 0
 8 12 11 14.39 34.62 0
 9 -3 -16 56.48 17.59 0
 9 4 7 -5.82 22.36 0
 9 9 10 41.02 22.32 0
 10 6 8 80.58 25.85 0
 10 10 10 45.83 34.78 0
 11 5 7 85.43 27.84 0
 11 8 9 -1.15 24.3 0
 12 -2 -3 1.79 14.12 0
 12 3 5 126.36 24.77 0
 12 7 8 -18.91 24.99 0
 12 9 9 -10.73 28.59 0
 13 1 2 67.47 17.46 0
 13 2 3 17.82 23.92 0
 13 4 5 107.29 27.97 0
 13 5 6 23.53 31.35 0
 14 -2 -8 8.09 15.23 0
 14 1 1 112.89 24.25 0
 14 6 6 84.28 36.47 0
 15 -1 -6 36.67 20.84 0
 15 2 1 78.82 29.65 0
 16 1 -2 3.47 28.02 0
 -9 10 -10 74.52 31.24 0
 -9 10 -8 18.33 27.54 0
 -9 10 -7 13.31 23.33 0
 -9 11 -12 9.36 36.09 0
 -9 11 -5 49.15 23.24 0
 -9 12 -4 22.36 21.74 0
 -9 14 -3 34.59 19.99 0
 -8 7 -11 211.96 28.06 0
 -8 7 -10 50.07 26.69 0
 -8 7 -9 138.34 25.4 0
 -8 7 -8 2.87 23.22 0
 -8 7 -7 13.91 21.3 0
 -8 8 -14 116.91 33.82 0
 -8 8 -5 -17.42 17.74 0
 -8 9 -3 99.05 15.07 0
 -8 10 -2 3.52 13.25 0
 -8 11 -1 -7.31 13.39 0
 -8 13 0 75.18 11.79 0
 -7 5 -10 68.53 22.98 0
 -7 5 -9 189.01 16.94 0
 -7 5 -7 194.97 20.77 0
 -7 6 -14 43.99 30.17 0
 -7 6 -4 871.49 16.6 0
 -7 7 -16 -3.51 37.7 0
 -6 4 -14 41.06 28.12 0
 -6 5 -16 58.78 33.91 0
 -5 2 -12 27.42 22.18 0
 -5 2 -11 492.03 22.43 0
 -5 2 -10 701.32 17.14 0
 -5 3 -15 27.66 28.04 0
 -5 4 -17 350.91 34.26 0
 -4 1 -12 153.12 21.69 0
 -4 1 -6 248.93 17.26 0
 -4 4 -19 219.87 37.07 0
 -3 0 -12 179.13 21.62 0
 -3 0 -6 1435.74 18.05 0
 -3 1 -16 -4.75 27.87 0
 -3 2 -18 -8.61 32.86 0
 -2 -1 -11 18.61 19.73 0
 -2 -1 -10 3.81 12.93 0
 -2 -1 -9 194.29 12.82 0
 -2 -1 -8 24.81 16.1 0
 -1 -1 -15 183.94 25.69 0
 -1 -1 -4 113.79 14 0
 -1 10 8 2.1 12.22 0
 -1 14 9 -3.03 15.39 0
 -1 15 9 127.26 19.79 0
 -1 17 9 13.39 22.63 0
 0 -2 -13 32.82 21.03 0
 0 -1 -17 25.37 28.21 0
 0 2 3 3527.45 11.44 0
 0 11 9 43.67 14.79 0
 1 -1 -18 94.39 32.54 0
 1 0 -20 109.25 38.97 0
 1 13 10 145.01 18.42 0
 1 14 10 24.07 18.79 0
 2 -3 -13 28.07 19.87 0
 2 -3 -6 46.64 8.6 0
 2 -2 -17 195.9 28.07 0
 2 5 7 168.89 14.6 0
 3 -3 -15 66.68 21.92 0
 3 -1 -20 9.58 35.19 0
 3 6 8 443.28 16.96 0
 3 8 9 7.05 18.04 0
 4 1 4 766.59 11.68 0
 4 2 5 437.12 16.38 0
 4 3 6 1140.79 17.44 0
 4 10 10 36.07 20.7 0
 4 14 11 -14.26 28.3 0
 4 15 11 12.85 30.5 0
 5 -4 -12 11.05 14.63 0
 5 -4 -11 119.16 11.08 0
 5 -4 -8 30.66 6.82 0
 5 -2 -19 44.24 30.95 0
 5 4 7 955.09 18.74 0
 5 7 9 89.66 19.68 0
 5 9 10 161.11 16.28 0
 5 13 11 0.25 26.85 0
 5 14 11 12.36 28.33 0
 6 -3 -17 -4.29 26.5 0
 6 -2 -19 149.75 28.06 0
 6 7 9 385.6 21.75 0
 6 9 10 74.85 23.65 0
 6 13 11 37.9 31.19 0
 6 14 11 -35.24 30.77 0
 7 -3 -17 27.53 22.58 0
 7 4 7 57.43 20.22 0
 7 7 9 90.71 22.71 0
 7 9 10 4.16 19.82 0
 7 13 11 19.06 32.95 0
 8 -3 -17 6.86 21.48 0
 8 1 4 48.66 16.33 0
 8 4 7 859.16 21.93 0
 8 7 9 124.7 17.83 0
 8 13 11 21.36 27.01 0
 9 -4 -11 52.81 7.15 0
 9 -2 -1 54.46 11.25 0
 9 2 5 614.9 20.57 0
 9 3 6 265.89 15.8 0
 9 6 8 33.65 23.48 0
 9 10 10 79.95 30.87 0
 10 -3 -16 5.93 17.04 0
 10 8 9 85.16 22.23 0
 11 -1 0 15.22 15.67 0
 11 3 5 29.91 22.98 0
 11 7 8 2.25 30.42 0
 11 9 9 178.14 33.38 0
 12 -3 -9 12.86 8.6 0
 12 -1 -1 200.4 17.8 0
 12 6 7 81.44 28.87 0
 12 8 8 84.89 36.11 0
 13 -2 -5 5.75 13.09 0
 13 -1 -2 35.08 18.41 0
 13 0 0 278.99 20.77 0
 13 3 4 132.94 20.43 0
 13 7 7 4.69 33.18 0
 14 -2 -10 16.35 13.38 0
 14 -2 -9 4.63 13.86 0
 14 -1 -4 49.42 21.62 0
 14 3 3 -21.36 28.73 0
 14 4 4 38.3 31.03 0
 15 1 -1 16.23 25.91 0
 15 4 3 -2.65 33.25 0
 15 5 4 127.3 33.84 0
 -9 10 -12 61.29 36.16 0
 -9 10 -6 26.85 22.55 0
 -9 13 -3 18.15 16.73 0
 -9 16 -2 40.65 19.17 0
 -8 7 -13 328.89 31.1 0
 -8 7 -6 57.9 20.72 0
 -8 8 -15 -43.34 36.47 0
 -8 8 -4 61.57 17.2 0
 -7 5 -13 218.73 29.34 0
 -7 5 -6 150.06 18.63 0
 -7 6 -15 1.21 32.13 0
 -7 7 -2 65.48 12.41 0
 -7 12 2 11.8 5.91 0
 -6 3 -12 90.29 23.66 0
 -6 3 -11 214.6 23.36 0
 -6 3 -10 704.11 22.38 0
 -6 3 -9 114.62 20.47 0
 -6 3 -8 789.16 21.13 0
 -6 4 -15 608.67 31.4 0
 -6 4 -4 20.08 15 0
 -6 5 -17 80.38 36.11 0
 -6 5 -2 609.31 12.9 0
 -5 2 -13 13.32 24.91 0
 -5 2 -6 55.39 16.91 0
 -5 4 -18 21.81 34.26 0
 -4 1 -14 274.38 24.35 0
 -4 1 -13 15.94 17.28 0
 -4 2 -16 42.57 21.26 0
 -4 3 -18 214.27 26.24 0
 -3 12 7 30.6 10.33 0
 -2 -1 -12 6.55 15.38 0
 -2 -1 -7 1821.57 14.69 0
 -2 0 -16 25.78 19.97 0
 -2 6 5 59.36 6.63 0
 -2 13 8 27.06 14.36 0
 -1 -2 -10 69.99 17.36 0
 -1 -2 -9 16.17 15.88 0
 -1 -1 -16 131.65 26.84 0
 -1 0 -18 45.64 31.41 0
 -1 1 -20 -10.1 39.3 0
 -1 8 7 11.46 10.45 0
 -1 16 9 20.49 18.16 0
 0 -2 -14 61.52 22.15 0
 0 3 4 1440.16 11.37 0
 0 4 5 37.44 10.89 0
 1 -3 -11 237.13 17.3 0
 1 6 7 207.07 13.36 0
 1 10 9 9.37 16.21 0
 1 15 10 -14.13 21.97 0
 2 -3 -14 178.92 22.17 0
 2 7 8 -6.94 15.47 0
 2 9 9 49.45 16.99 0
 2 12 10 101.29 19.54 0
 2 13 10 -0.92 20.08 0
 3 11 10 367.59 21.67 0
 4 -4 -11 165.07 14.35 0
 4 -4 -10 108.78 13.02 0
 4 -4 -9 12.61 10.05 0
 4 -2 -19 15.48 32.17 0
 4 6 8 54.37 17.54 0
 5 -3 -17 25.56 25.15 0
 5 1 4 260.99 15.17 0
 5 2 5 29.52 15.83 0
 5 3 6 2105.31 19.59 0
 5 10 10 79.82 23.85 0
 6 -4 -13 269.71 15.64 0
 6 3 6 220.4 17.87 0
 6 4 7 577.5 15.14 0
 7 3 6 1545.51 20.91 0
 7 10 10 67.24 27.81 0
 8 -4 -13 84.49 12.37 0
 8 2 5 203.32 14.11 0
 8 3 6 102.02 14.46 0
 8 6 8 115.67 23.33 0
 8 8 9 72.53 25.06 0
 8 10 10 -8.93 21.08 0
 9 -4 -12 -4.71 9.08 0
 9 -3 -17 -4.67 21.29 0
 9 8 9 27.47 19.99 0
 9 11 10 84.09 31.54 0
 10 4 6 -5.5 22.53 0
 10 5 7 124.55 18.32 0
 10 7 8 5.7 27.29 0
 10 9 9 33.59 31.2 0
 11 -3 -15 4.52 12.65 0
 11 6 7 109.22 28.61 0
 11 10 9 -23.67 36.54 0
 12 -2 -4 7.8 15.58 0
 12 2 3 300.41 22.58 0
 12 4 5 1.85 25.85 0
 12 5 6 378.65 21.53 0
 12 9 8 79 34.51 0
 13 6 6 102.94 31.43 0
 13 8 7 32.98 36.71 0
 14 1 0 0.05 24.34 0
 14 7 6 8.01 27.74 0
 15 -1 -7 -1.16 19.98 0
 15 2 0 13.77 25.76 0
 -9 9 -12 2.9 34.25 0
 -9 9 -11 3.88 30.35 0
 -9 11 -4 -9.66 18.38 0
 -9 12 -3 57.01 18.32 0
 -9 14 -2 149.59 16.7 0
 -9 15 -2 -7.46 17.2 0
 -8 6 -11 73.89 25.68 0
 -8 6 -10 39.87 25.9 0
 -8 7 -14 -13.21 35.69 0
 -8 12 0 16.67 11.18 0
 -7 5 -14 244.37 28.98 0
 -7 5 -5 52.27 17.02 0
 -7 6 -16 70.46 34.15 0
 -7 6 -3 31.29 13.39 0
 -7 10 1 65.77 8.3 0
 -6 3 -13 128.7 25.88 0
 -6 3 -6 207.51 17.16 0
 -6 4 -16 19.85 32.08 0
 -6 16 4 49.48 6.09 0
 -5 2 -14 134.93 24.91 0
 -5 2 -5 41.59 15.84 0
 -5 3 -17 61.02 32.71 0
 -5 4 -1 1605.11 11.53 0
 -5 13 5 190.25 6.85 0
 -4 1 -5 476.07 12.55 0
 -4 2 -17 13.73 23.37 0
 -4 3 -19 5.8 37.61 0
 -3 1 -17 99.63 23.11 0
 -3 2 -19 -26.45 33.97 0
 -3 3 1 -5.95 4.24 0
 -2 -1 -14 149.54 25.1 0
 -2 -1 -6 507.84 12.22 0
 -2 1 -19 29.93 34.08 0
 -2 10 7 205.05 11.74 0
 -2 17 8 -5.25 18.9 0
 -1 -2 -12 23.63 21.06 0
 -1 -2 -11 288.93 14.07 0
 -1 5 5 404.78 9.1 0
 -1 11 8 1158.26 16.62 0
 0 -2 -15 27.26 25.26 0
 0 -1 -18 63.61 33.88 0
 0 -1 -2 430.58 5.43 0
 0 0 -20 203.82 39.99 0
 0 7 7 687.06 12.95 0
 0 9 8 156.23 13.3 0
 0 13 9 14.84 19.12 0
 1 -3 -13 15.64 19.29 0
 1 -3 -12 30.08 17.28 0
 1 -3 -8 1073.06 13.76 0
 1 -1 -19 50.4 33.89 0
 1 8 8 20.46 14.35 0
 2 -1 -20 25.98 38.57 0
 2 2 4 1135.71 14.78 0
 2 3 5 948.9 15.26 0
 2 15 10 2.98 22.56 0
 3 -3 -16 225.38 25.74 0
 3 -2 -19 112.41 31.35 0
 3 5 7 96.17 15.18 0
 3 9 9 16.88 17.71 0
 3 12 10 29.24 21.84 0
 4 -4 -12 175.76 14.22 0
 4 -3 -17 8.66 26.07 0
 4 11 10 188.54 22.14 0
 5 -4 -13 7.8 14.29 0
 5 -1 1 300.78 11.3 0
 5 6 8 844.5 19.86 0
 5 11 10 74.92 25.11 0
 6 -4 -14 9.75 16.96 0
 6 2 5 1217.9 13.98 0
 6 8 9 -8.4 22.64 0
 6 11 10 249.82 26.89 0
 7 -4 -14 120.04 15.23 0
 7 6 8 198.41 15.72 0
 7 8 9 66.3 23.44 0
 7 11 10 -25.25 27.69 0
 8 11 10 200.93 22.54 0
 8 12 10 12.14 30.57 0
 9 5 7 51.33 16.7 0
 9 7 8 11.71 23.83 0
 9 9 9 409.11 29.65 0
 9 12 10 15.31 25.59 0
 10 -1 0 108.13 15.41 0
 10 2 4 54.68 20.8 0
 10 3 5 139.46 22.6 0
 10 10 9 160.57 34.04 0
 11 -2 -3 262.18 15.35 0
 11 5 6 39.07 25.64 0
 11 11 9 5.15 35.79 0
 12 0 0 449.23 19.31 0
 12 3 4 236.06 18.84 0
 13 -2 -6 17.45 14.63 0
 13 -1 -3 69.27 17.1 0
 13 2 2 105.52 22.71 0
 13 4 4 0.19 27.5 0
 14 -1 -5 -15.7 19.96 0
 14 2 1 36.49 26.15 0
 14 5 4 -37.02 32.11 0
 14 6 5 67.49 25.35 0
 15 -1 -8 6.51 19.26 0
 15 1 -2 20.99 23.2 0
 15 3 1 -13.02 27.7 0
 15 4 2 33 29.96 0
 15 5 3 59.31 34.65 0
 -10 12 -9 118.57 32.03 0
 -10 12 -8 2.19 32.55 0
 -10 13 -7 19.14 27.83 0
 -10 14 -6 56.34 28.72 0
 -9 8 -11 58.62 31.68 0
 -9 8 -9 70.03 27.67 0
 -9 9 -13 46.12 35.46 0
 -9 9 -6 73.96 21.77 0
 -8 6 -13 54.15 30.76 0
 -8 6 -8 74.31 16.11 0
 -8 6 -7 127.94 21.33 0
 -8 7 -15 18.64 37.11 0
 -8 8 -3 39.57 14.95 0
 -8 10 -1 218.73 12.93 0
 -7 4 -13 237.34 27.61 0
 -7 4 -12 29.2 26.85 0
 -7 4 -8 5.02 21.78 0
 -7 4 -7 93.59 19.39 0
 -7 5 -15 -2.94 23.55 0
 -6 3 -14 31.76 19.72 0
 -6 4 -17 108.07 35.52 0
 -5 1 -11 524.06 22.38 0
 -5 1 -10 56.77 21.43 0
 -5 2 -15 89.57 20.03 0
 -5 10 4 8.87 3.7 0
 -4 0 -10 1149.4 22.75 0
 -4 1 -16 135.8 29.74 0
 -4 2 -18 35.12 34.74 0
 -4 13 6 26.04 9.26 0
 -3 1 -18 25.53 32.89 0
 -3 13 7 55.39 9.6 0
 -3 18 7 11.06 16.69 0
 -2 0 -18 270.56 33.98 0
 -2 1 -20 23.33 37.2 0
 -2 8 6 1563.53 11.22 0
 -2 15 8 23.57 14.2 0
 -2 16 8 85.44 15.07 0
 -1 -2 -14 572.55 23.93 0
 -1 -2 -13 96.59 16.76 0
 -1 -2 -7 804.46 16.55 0
 -1 -1 -17 307.82 29.56 0
 -1 4 4 275.29 9.51 0
 0 -2 -16 281.39 27.79 0
 0 14 9 8.93 17.42 0
 0 17 9 24.28 24.12 0
 1 -1 -20 36.9 36.65 0
 1 5 6 677.16 13.43 0
 1 11 9 102.16 16.26 0
 2 10 9 367.21 18.71 0
 3 -3 -17 17.38 31.28 0
 3 4 6 -9.14 14.94 0
 3 7 8 13.35 16.57 0
 3 13 10 48.14 21.82 0
 3 14 10 36.18 24.89 0
 4 -4 -8 687.5 8.83 0
 4 5 7 141.01 16.98 0
 4 9 9 290.26 20.95 0
 4 12 10 7.68 21.89 0
 5 -4 -14 -2.95 16.15 0
 5 -3 -18 61.01 26.79 0
 5 12 10 135.4 26 0
 6 -3 -18 98.52 25.11 0
 6 12 10 -9.56 27.86 0
 7 -3 -18 260.15 23.12 0
 7 5 7 178.7 20.35 0
 7 9 9 100.4 24.2 0
 7 12 10 34.38 28.46 0
 7 13 10 48.46 30.09 0
 8 -4 -14 7.19 14.87 0
 8 5 7 245.96 15.95 0
 8 7 8 13.95 23.41 0
 8 9 9 107 25.3 0
 9 -4 -13 77.68 10.84 0
 9 1 3 73.16 17.07 0
 9 3 5 66.79 19.94 0
 9 4 6 29.21 15.37 0
 10 6 7 113.07 18.06 0
 10 8 8 244.41 27.54 0
 10 11 9 11.07 34.12 0
 11 -3 -7 14.92 9.18 0
 11 -1 -1 45.68 15.5 0
 11 4 5 369.19 25.33 0
 11 7 7 34.78 29.09 0
 11 9 8 55.98 32.53 0
 12 -1 -2 94.22 16.38 0
 12 6 6 33.86 27.96 0
 12 8 7 18.33 33.32 0
 12 10 8 -19.04 27.86 0
 13 7 6 29.4 24.51 0
 14 3 2 49.95 19.34 0
 14 4 3 83.19 21.38 0
 14 7 5 -9.83 36.25 0
 -10 11 -10 93.04 34.16 0
 -10 11 -9 1.57 30.98 0
 -10 12 -7 181.83 27.13 0
 -9 8 -13 2.93 35.53 0
 -9 8 -8 -0.82 18.85 0
 -9 8 -7 17.88 23.27 0
 -9 9 -5 2.1 19.99 0
 -9 10 -4 10.65 18.09 0
 -9 11 -3 -1.03 15.64 0
 -9 13 -2 11.87 13.74 0
 -8 6 -14 202.08 31.66 0
 -8 7 -4 490.45 17.09 0
 -8 15 1 15.1 8.34 0
 -8 16 1 46.94 8.05 0
 -7 4 -14 62.72 30.25 0
 -7 5 -16 175.78 26.51 0
 -7 5 -4 280.83 16.21 0
 -6 2 -12 165.95 23.78 0
 -6 2 -10 13.86 22.15 0
 -6 2 -9 40.63 20.64 0
 -6 3 -16 232.74 30.78 0
 -6 3 -15 7.3 21.02 0
 -6 3 -5 8.87 16.14 0
 -6 4 -18 -4.22 36.41 0
 -5 1 -13 808.13 25.84 0
 -5 1 -8 84.12 19.27 0
 -5 2 -16 47.56 22.55 0
 -5 3 -18 2.71 26.94 0
 -5 18 5 2.66 11.84 0
 -4 0 -12 211.46 16.41 0
 -4 0 -8 73.33 18.04 0
 -4 1 -17 303.77 31.15 0
 -4 2 -19 22.89 35.26 0
 -4 18 6 0.24 14.71 0
 -3 -1 -11 652.9 16.38 0
 -3 -1 -10 19.58 13.64 0
 -3 -1 -9 809.53 19.95 0
 -3 1 -19 194.11 37.27 0
 -3 10 6 26.2 8.58 0
 -3 14 7 20.24 12.3 0
 -3 17 7 15.13 15.74 0
 -2 -1 -5 1038.87 15.82 0
 -1 -1 -18 21.47 33.08 0
 -1 0 -20 71.28 39.65 0
 -1 3 3 12.43 7.71 0
 -1 12 8 15.95 13.68 0
 0 -3 -12 2657.98 22.85 0
 0 -3 -11 14.44 17.95 0
 0 -3 -10 74.7 16.32 0
 0 -2 -17 177.92 29.17 0
 0 -1 -19 9.17 26.02 0
 0 10 8 188.56 13.94 0
 0 16 9 44.71 20.22 0
 1 -3 -15 -18.63 24.89 0
 1 -2 -18 269.54 31.16 0
 1 9 8 533.43 14.61 0
 1 12 9 -8.25 17.3 0
 2 -3 -16 112.63 25.43 0
 2 -3 -5 410.43 7.08 0
 2 -2 -19 37.23 35.13 0
 2 6 7 200.63 13.97 0
 2 8 8 772.8 16.72 0
 2 11 9 7.58 17.71 0
 3 -4 -12 28.97 15.08 0
 3 -4 -11 464.97 14.1 0
 3 -4 -10 8.97 11.02 0
 3 -4 -9 340.61 11.99 0
 3 1 3 1390.07 14.44 0
 3 3 5 46 15.22 0
 3 10 9 191.82 18.76 0
 3 15 10 8.65 18.75 0
 4 -4 -14 27.57 18.07 0
 4 4 6 592.68 16.08 0
 4 7 8 11.96 17.59 0
 4 14 10 164.46 26.63 0
 4 15 10 30.21 28.77 0
 5 5 7 183.88 12.85 0
 5 7 8 6.64 18.94 0
 5 9 9 89.39 15.5 0
 5 13 10 -8.74 25.64 0
 5 14 10 51.93 28.86 0
 5 15 10 28.06 28.85 0
 6 -4 -15 228.25 16.51 0
 6 5 7 60.76 14.22 0
 6 7 8 89.27 21.1 0
 6 9 9 266.39 17.35 0
 6 13 10 26.21 28.48 0
 6 14 10 -13.59 31.43 0
 6 15 10 13.13 31.14 0
 7 4 6 30.51 19 0
 7 7 8 23.48 20.84 0
 8 1 3 306.86 15.57 0
 8 3 5 190.42 18.67 0
 8 4 6 6.57 14.52 0
 8 10 9 71.21 28.16 0
 9 -2 -2 46.11 12.13 0
 9 -1 0 119.09 13.03 0
 9 6 7 91.92 22.78 0
 9 8 8 -10.2 25.14 0
 9 11 9 7.35 31.88 0
 10 5 6 337.22 24.04 0
 10 9 8 -1.78 29.83 0
 11 2 3 25.38 14.8 0
 11 3 4 32.23 16.33 0
 11 6 6 74.87 26.25 0
 11 10 8 14.87 34.39 0
 12 -2 -5 203.87 14.5 0
 12 1 1 112.51 21.04 0
 12 4 4 117.55 25.09 0
 12 5 5 94.63 20.11 0
 12 9 7 117.95 33.67 0
 13 -2 -7 48.16 14.04 0
 13 1 0 -19.06 22.11 0
 13 6 5 47.4 22.81 0
 13 8 6 98.55 34.59 0
 15 1 -3 111.89 27.28 0
 -10 10 -11 202.84 34.07 0
 -10 10 -10 95.3 32.67 0
 -10 10 -9 256.78 28.7 0
 -10 11 -8 8.94 27.08 0
 -10 11 -7 -7.76 26.04 0
 -10 12 -6 -6.51 23.59 0
 -10 13 -5 192.43 24.93 0
 -10 14 -5 8.81 23.06 0
 -9 7 -12 -7.76 32.42 0
 -9 7 -11 150.19 30.32 0
 -9 7 -9 119.08 26.45 0
 -9 8 -14 109.46 28.49 0
 -9 12 -2 19.14 15.01 0
 -8 5 -13 25.28 30.04 0
 -8 5 -12 140.31 28.03 0
 -8 5 -8 56.73 22.51 0
 -8 6 -15 55.23 25.89 0
 -8 6 -5 0.43 17.52 0
 -8 11 0 79.32 10.81 0
 -7 3 -11 44.62 24.72 0
 -7 3 -10 15.14 22.92 0
 -7 4 -15 0.92 30.22 0
 -7 5 -17 51.61 28.32 0
 -7 6 -2 325.15 12.25 0
 -6 2 -14 143.92 26.58 0
 -6 2 -8 386.92 15.14 0
 -6 3 -17 14.21 32.93 0
 -6 6 0 0.99 7.49 0
 -5 1 -15 50.74 26.68 0
 -5 1 -14 -17.93 24.84 0
 -5 2 -17 127.83 24.3 0
 -5 17 5 71.22 10.9 0
 -4 0 -14 211.11 19.47 0
 -4 4 1 15.95 4.97 0
 -4 10 5 1183.45 8.03 0
 -4 17 6 22.57 13.83 0
 -3 -1 -14 128.38 25.65 0
 -3 -1 -13 301.47 17.6 0
 -3 -1 -8 -2.33 12.35 0
 -3 0 -4 133.22 10.88 0
 -3 16 7 26.93 14.48 0
 -2 -2 -12 430.68 22.18 0
 -2 -2 -11 702.03 20.36 0
 -2 -2 -10 634.11 19.39 0
 -2 -1 -17 183.93 31.73 0
 -2 11 7 20.99 12.01 0
 -1 -2 -16 90.52 27.18 0
 -1 -2 -6 1851.9 12.86 0
 -1 -1 -3 8452.59 14.81 0
 -1 7 6 3.25 9.79 0
 -1 9 7 811.95 12.04 0
 -1 18 8 -6.35 23.52 0
 0 -3 -9 -0.27 10.68 0
 0 -1 -20 47.12 39.83 0
 0 6 6 35.81 11.07 0
 0 8 7 136.18 11.63 0
 1 -3 -6 922.75 10.96 0
 1 -2 -19 133.64 33.95 0
 1 -2 -3 4993.86 9.32 0
 1 4 5 654.44 13.13 0
 1 7 7 227.3 13.54 0
 1 13 9 302.77 19.33 0
 1 17 9 17.61 26.41 0
 2 -3 -17 24.11 28.93 0
 3 -3 -4 1505.58 5.26 0
 3 2 4 500.46 11.13 0
 3 8 8 544.52 18.01 0
 3 11 9 2.98 19.4 0
 4 10 9 274.52 19.85 0
 5 -3 -19 36.27 34.48 0
 5 10 9 560.56 23.06 0
 6 -4 -16 -9.06 21.29 0
 6 4 6 6.27 16.75 0
 6 10 9 7.29 24.21 0
 7 1 3 188.45 14.46 0
 7 3 5 123.74 17.87 0
 7 10 9 85.31 19.61 0
 8 -4 -15 -0.02 14.93 0
 8 2 4 15.67 12.94 0
 8 6 7 124.91 21.87 0
 8 8 8 640.13 25.07 0
 9 -4 -14 38.8 12.25 0
 9 5 6 314.24 22.45 0
 9 9 8 139.57 26.61 0
 9 13 9 24.45 32.79 0
 10 -1 -1 101.01 16.52 0
 10 2 3 90.11 19.13 0
 10 4 5 -1.45 22.12 0
 10 7 7 73.21 19.05 0
 10 10 8 41.18 30.34 0
 11 8 7 -2.11 22.09 0
 11 11 8 119.07 34.86 0
 12 3 3 8.2 17.06 0
 12 7 6 19.16 22.49 0
 12 10 7 17.33 34.38 0
 13 -1 -4 2.28 16.56 0
 13 0 -2 702.26 20.16 0
 13 3 2 416 24.72 0
 13 7 5 32.89 30.62 0
 13 9 6 16.65 34.64 0
 14 2 0 9.15 23.35 0
 14 4 2 19.66 28.45 0
 14 5 3 21.2 29.18 0
 15 3 0 22.27 27.26 0
 15 4 1 86.6 30.47 0
 15 5 2 19.15 30.83 0
 -10 10 -8 77.83 28.13 0
 -10 12 -5 15.5 23.99 0
 -10 14 -4 -5.83 22.98 0
 -9 7 -14 -14.19 36.98 0
 -9 7 -13 17.57 25.56 0
 -9 7 -8 30.08 17.98 0
 -9 7 -7 621.13 24.06 0
 -9 8 -5 -14.76 18.73 0
 -9 9 -4 19.76 17.26 0
 -9 10 -3 568.96 16.34 0
 -9 14 -1 16.85 13.95 0
 -9 15 -1 28.21 13.22 0
 -9 16 -1 -0.79 13.23 0
 -8 5 -15 9.11 32.74 0
 -8 5 -14 41.68 23.58 0
 -8 5 -7 270.02 21.5 0
 -8 14 1 8.61 7.8 0
 -7 3 -14 239.39 28.84 0
 -7 3 -13 31.33 27.5 0
 -7 3 -12 46.42 19.1 0
 -7 3 -8 364.54 22.12 0
 -7 4 -16 -11.61 25.5 0
 -7 5 -3 5.32 13.24 0
 -6 2 -15 362.18 29.52 0
 -6 3 -18 283.77 36.44 0
 -6 5 -1 25.29 9.93 0
 -5 1 -16 28.56 30.79 0
 -5 2 -18 70.47 33.73 0
 -5 16 5 -8.63 9.71 0
 -4 0 -16 109.94 30.68 0
 -4 1 -18 -11.5 25.33 0
 -4 15 6 20.06 11.79 0
 -4 16 6 14.33 12.84 0
 -3 -1 -15 61.07 26.76 0
 -3 -1 -7 -6.84 12.21 0
 -3 0 -18 295.73 32.43 0
 -3 8 5 143.45 6.65 0
 -2 -2 -14 15.08 24.75 0
 -2 -2 -8 329.12 16.65 0
 -2 -1 -18 -18.91 31.35 0
 -1 -2 -17 0.27 29.04 0
 -1 -1 -19 180.29 26.86 0
 -1 14 8 -7.06 14.94 0
 0 -3 -15 102.7 24.58 0
 0 -3 -14 410.8 17.22 0
 0 -3 -8 277.7 10.43 0
 0 -2 -18 200.94 31.65 0
 0 -2 -4 53.57 10.76 0
 0 11 8 89.39 14.43 0
 1 1 2 707.82 9.39 0
 1 16 9 -0.48 22.25 0
 2 -4 -12 23.78 16.54 0
 2 -4 -11 91.13 14.83 0
 2 -4 -10 8.3 12.82 0
 2 -3 -18 144.97 29.61 0
 2 -2 -20 -0.73 36.02 0
 2 5 6 275.68 14.19 0
 2 9 8 403.67 16.55 0
 3 -4 -15 147.11 20.98 0
 3 -4 -8 52.72 8.39 0
 3 12 9 140.31 19.93 0
 4 -4 -7 576.15 6.77 0
 4 -3 -19 64.17 31.64 0
 4 1 3 156.36 14.04 0
 4 2 4 1140.33 16.33 0
 4 3 5 90.52 11.06 0
 4 6 7 47.72 16.44 0
 4 8 8 -19.36 18.93 0
 4 11 9 9.17 21.09 0
 5 -4 -16 -33.25 20.13 0
 5 1 3 813.5 15.3 0
 5 3 5 -4.6 16.06 0
 5 8 8 315.35 19.91 0
 6 2 4 473.62 15.98 0
 6 3 5 10.65 11.9 0
 6 6 7 286.44 20.54 0
 6 8 8 64.5 20.94 0
 7 -4 -16 0.2 18.94 0
 7 6 7 -3 14.78 0
 7 8 8 137.95 17.01 0
 7 11 9 47.87 19.76 0
 8 5 6 31.34 20.22 0
 8 9 8 38.09 24.06 0
 8 12 9 64.09 28.8 0
 8 13 9 16.91 31.34 0
 9 -3 -5 -2.76 8.34 0
 9 4 5 143.03 20.85 0
 9 7 7 482.89 24 0
 10 6 6 82.69 24.29 0
 10 8 7 139.7 26.78 0
 10 11 8 -33.19 33.77 0
 11 4 4 -13.04 23.71 0
 11 5 5 -10.2 18.09 0
 11 7 6 -6.5 28.42 0
 11 9 7 134.59 32.14 0
 13 -2 -8 48.54 13.16 0
 13 6 4 30.54 28.74 0
 14 1 -2 -6.36 22.79 0
 14 7 4 -6 32.57 0
 15 0 -6 214.06 21.11 0
 15 2 -2 -5.46 26 0
 -10 9 -12 60.23 34.66 0
 -10 9 -11 28.84 25.03 0
 -10 9 -10 13.18 23.03 0
 -10 9 -9 32.66 29.65 0
 -10 9 -8 34.98 25.86 0
 -10 10 -7 -9.65 24.25 0
 -10 13 -4 -14.31 22.26 0
 -9 6 -13 -29.01 33.08 0
 -9 6 -11 117.13 29.65 0
 -9 6 -9 115.17 25.95 0
 -9 7 -6 53.28 19.96 0
 -9 11 -2 111.42 15.68 0
 -8 4 -13 14.16 29.13 0
 -8 4 -12 24.9 29.37 0
 -8 4 -11 151.92 27.39 0
 -8 4 -10 -1.02 25.78 0
 -8 5 -16 -2.92 37.59 0
 -8 5 -6 30.07 19.53 0
 -7 3 -15 -0.11 31.82 0
 -7 3 -7 -3.91 19.83 0
 -7 4 -17 187.86 27.93 0
 -6 1 -12 41.56 24.01 0
 -6 1 -11 368.3 23.05 0
 -6 2 -16 -16.54 30.35 0
 -6 4 -2 224.41 12.63 0
 -5 0 -12 -2.8 23.95 0
 -5 0 -10 87.31 21.58 0
 -5 1 -17 19.55 32.86 0
 -5 2 -19 84.69 38.84 0
 -4 -1 -11 16.98 21.69 0
 -4 1 -19 29.3 35 0
 -3 -1 -16 36.19 20.74 0
 -3 -1 -6 7.03 16.89 0
 -2 -1 -4 1839.55 15.88 0
 -2 4 3 690.54 5.59 0
 -2 12 7 774.36 14.47 0
 -1 -3 -12 176.71 20.77 0
 -1 -3 -11 106.34 19.17 0
 -1 -3 -10 1611.49 18.81 0
 -1 -1 -20 2.48 39.68 0
 -1 15 8 10.98 15.84 0
 -1 16 8 13.52 17.61 0
 0 -3 -7 118.22 13.54 0
 0 -2 -19 81.03 36.63 0
 0 12 8 50.1 14.66 0
 1 -3 -17 90.03 27.96 0
 1 -2 -20 89.03 40.52 0
 1 3 4 224.08 8.51 0
 1 10 8 55.54 10.54 0
 2 -4 -14 -5.79 20.93 0
 2 7 7 1761.84 16.77 0
 2 14 9 64.5 21.86 0
 2 15 9 2.83 23.12 0
 2 17 9 -24.92 26.72 0
 3 -4 -16 37.07 27.07 0
 3 -3 -19 27.06 32.83 0
 3 -1 0 4.17 7.24 0
 4 12 9 -9.27 22.54 0
 5 2 4 175.22 11.01 0
 5 12 9 187.09 25.39 0
 6 -4 -17 -11.94 22.2 0
 6 12 9 87.71 26.99 0
 7 -1 0 129.87 11.06 0
 7 5 6 169.92 19.6 0
 7 9 8 28.9 23.77 0
 7 13 9 2.55 30 0
 7 14 9 6.26 30.04 0
 8 -4 -16 48.38 16.77 0
 8 7 7 -16.18 21.05 0
 8 14 9 30.06 32.76 0
 9 -4 -15 132.09 13.31 0
 9 2 3 1586.79 20.38 0
 9 6 6 224.05 21.6 0
 9 8 7 -12.9 23.43 0
 9 10 8 13.86 21.23 0
 10 5 5 207.66 23.65 0
 11 2 2 -1.82 18.27 0
 11 3 3 86.45 20.36 0
 11 10 7 92.4 33.39 0
 12 1 0 2.51 19.13 0
 12 4 3 279.65 25.2 0
 12 5 4 111.03 19.66 0
 12 7 5 122.36 27.71 0
 12 9 6 7.64 33.64 0
 13 1 -1 30.64 19.53 0
 13 5 3 81.9 27.93 0
 13 8 5 56.08 31.46 0
 14 -1 -7 55.73 15.82 0
 14 2 -1 -8.72 24.26 0
 14 5 2 51.86 28.03 0
 14 8 4 79.43 35.04 0
 15 1 -4 -5.65 23.25 0
 15 3 -1 -10.31 27.89 0
 15 5 1 24.42 31.72 0
 15 6 2 20.58 25.57 0
 -10 8 -13 22.3 37.77 0
 -10 8 -12 17.79 35.73 0
 -10 8 -11 32.38 32.76 0
 -10 8 -10 198.01 30.81 0
 -10 8 -9 68.65 27.12 0
 -10 10 -6 27.69 21.89 0
 -10 11 -5 0.86 20.86 0
 -9 6 -15 9.02 38.4 0
 -9 6 -14 148.81 33.8 0
 -9 6 -8 22.34 24.57 0
 -9 8 -4 316.54 16.82 0
 -9 9 -3 -1.54 17.45 0
 -9 13 -1 131.84 12.78 0
 -8 4 -15 494.86 35.42 0
 -8 4 -14 -4.24 30.62 0
 -8 4 -8 118.2 22.84 0
 -8 13 1 10.4 7.57 0
 -7 2 -13 40.31 26.63 0
 -7 2 -12 200.47 26.71 0
 -7 2 -11 589.34 25.02 0
 -7 2 -10 988.02 24.28 0
 -7 3 -16 130.12 25.11 0
 -7 4 -4 24.52 15.8 0
 -6 1 -14 30.19 27.46 0
 -6 1 -13 -1.02 18.66 0
 -6 1 -9 867.4 22.71 0
 -6 2 -17 35.45 25.11 0
 -5 0 -14 5.93 25.13 0
 -5 0 -8 1735.24 21.25 0
 -5 1 -18 8.16 36.01 0
 -5 1 -5 1411.52 18.57 0
 -5 2 -3 1.26 10.13 0
 -4 -1 -13 1.5 18.03 0
 -4 -1 -10 238.49 15.53 0
 -4 -1 -9 709.2 20.3 0
 -4 0 -18 80.92 35.4 0
 -3 -2 -11 45.02 20.77 0
 -3 -1 -17 91.39 23.05 0
 -3 2 0 972.74 7.33 0
 -3 11 6 845.78 10.58 0
 -2 -2 -7 282.06 12.16 0
 -2 -1 -19 36.35 26.79 0
 -2 9 6 105.71 8.88 0
 -2 13 7 26.7 14.1 0
 -2 18 7 47.83 19.62 0
 -1 -3 -14 74.88 23.94 0
 -1 -3 -13 388.44 16.98 0
 -1 -2 -18 66.39 24.91 0
 -1 -2 -5 1866.56 12.11 0
 0 -3 -17 26.47 28.4 0
 0 5 5 1386.43 11.91 0
 0 13 8 -9.99 16.16 0
 0 18 8 -7.62 22.85 0
 1 -4 -13 743.38 21.18 0
 1 -4 -12 38.86 17.06 0
 1 -4 -11 1003.1 17.39 0
 1 -3 -18 77.07 32.74 0
 1 8 7 227.9 13.82 0
 1 11 8 150.13 16.35 0
 2 -4 -8 311.81 12.1 0
 2 -3 -19 -4.96 33.79 0
 2 4 5 63.37 14.14 0
 2 10 8 90.31 16.43 0
 3 -4 -7 115.88 8.01 0
 3 5 6 107.14 10.33 0
 3 7 7 0.96 15.64 0
 3 14 9 4.26 21.73 0
 3 15 9 13.46 25.39 0
 3 17 9 37.41 26.72 0
 4 -4 -17 41.72 24.14 0
 4 5 6 801.68 17.06 0
 4 9 8 301.65 19.71 0
 4 13 9 103.22 22.05 0
 4 14 9 5.94 25.61 0
 4 16 9 17.79 27.53 0
 5 5 6 23.48 16.85 0
 5 9 8 42.41 20.82 0
 5 13 9 7.64 24.35 0
 5 14 9 3.79 27.42 0
 5 15 9 -10.22 27.21 0
 5 16 9 10.67 29.57 0
 6 5 6 10.64 18.41 0
 6 7 7 726.33 20.19 0
 6 14 9 40.82 29.82 0
 6 15 9 80.83 32.01 0
 7 -4 -17 183.31 18.26 0
 7 10 8 48.96 23.82 0
 9 12 8 26.12 32.46 0
 10 7 6 -11.19 23.7 0
 10 9 7 70.45 21.5 0
 10 13 8 -19.07 27.6 0
 11 6 5 138.83 18.88 0
 11 8 6 343.98 28.63 0
 11 11 7 -12.78 32.82 0
 12 0 -2 9.17 19.82 0
 12 3 2 36.56 16.46 0
 12 10 6 64.08 35.74 0
 13 -2 -9 49.47 13.39 0
 13 3 1 43.31 23.2 0
 13 4 2 27.36 24.55 0
 13 9 5 48.76 35.09 0
 14 1 -3 21.41 24.2 0
 14 3 0 271.48 23.67 0
 14 4 1 26.65 25.37 0
 14 7 3 -7.02 31.22 0
 15 2 -3 27.94 23.72 0
 -10 8 -8 280.51 27.03 0
 -10 9 -6 64.13 21.43 0
 -10 10 -5 161.91 20.93 0
 -10 14 -3 5.42 18.74 0
 -9 5 -12 3.14 31.21 0
 -9 5 -11 1.54 28.53 0
 -9 6 -7 84.06 21.75 0
 -9 7 -5 169.23 19.4 0
 -9 10 -2 28.95 14.92 0
 -9 12 -1 47.96 14.01 0
 -8 4 -16 13.41 37.21 0
 -8 4 -7 973.55 22.9 0
 -7 2 -15 -0.16 29.41 0
 -7 2 -14 15.55 28.11 0
 -6 1 -15 45.43 21.23 0
 -6 1 -8 22.44 14.72 0
 -6 2 -18 0.07 27.34 0
 -6 3 -3 42.88 14.05 0
 -5 0 -16 342.53 30.87 0
 -5 1 -19 13.43 36.65 0
 -4 -1 -16 112.06 28.57 0
 -4 -1 -15 346.99 21.7 0
 -4 -1 -8 27.18 18.03 0
 -3 -2 -14 387.45 26.46 0
 -3 -2 -13 275.06 17.68 0
 -3 -2 -10 356.51 14.44 0
 -3 -1 -18 21.19 24.92 0
 -2 -2 -17 68.97 23.38 0
 -2 -1 -20 17.06 39.71 0
 -2 7 5 189 7.18 0
 -2 14 7 -9.94 14.29 0
 -2 17 7 4.07 18.56 0
 -1 -3 -16 105.49 27.36 0
 -1 -3 -15 17.18 18.75 0
 -1 -3 -8 606.05 15.98 0
 -1 -2 -19 32.63 36.14 0
 -1 6 5 1590.04 10.22 0
 -1 8 6 325.48 11.7 0
 0 -2 -20 32.07 29.04 0
 0 14 8 282.7 17.67 0
 0 15 8 0.71 17.91 0
 0 17 8 8.9 21.18 0
 1 -4 -15 247.54 23.14 0
 1 -4 -14 -11.06 21.15 0
 1 -4 -10 52.69 14.14 0
 1 -3 -19 1.61 34.55 0
 1 12 8 29.7 15.89 0
 2 -4 -16 -17.65 25.62 0
 2 -3 -20 110.54 41.4 0
 3 -4 -17 322.23 27.39 0
 3 4 5 1855.73 16.45 0
 3 10 8 126.77 18.37 0
 4 -4 -18 15.72 25.21 0
 4 -1 0 1945.51 10.05 0
 4 7 7 2704.1 17.12 0
 4 10 8 12.67 19.11 0
 5 -4 -18 1.48 24.06 0
 5 7 7 502.25 14.26 0
 5 10 8 114.62 20.89 0
 6 -4 -18 -11.64 22.11 0
 6 4 5 1284.4 18.22 0
 6 10 8 30.02 23.38 0
 7 4 5 85.32 13.16 0
 7 11 8 298.95 25.24 0
 8 -4 -17 148.36 18.72 0
 8 2 3 27.35 16.18 0
 8 6 6 916.22 17.16 0
 8 8 7 81.74 16.89 0
 8 11 8 -2.52 21.14 0
 8 12 8 47.84 29.88 0
 9 -4 -16 11.96 14.95 0
 9 -2 -3 203 11.51 0
 9 7 6 25.92 22.31 0
 9 14 8 -14.59 36.71 0
 10 -1 -2 33.87 15.45 0
 10 2 2 41.4 18.34 0
 10 3 3 13.15 20.09 0
 10 8 6 83.27 24.03 0
 10 10 7 12.2 21.76 0
 11 -2 -5 445.62 12.87 0
 11 5 4 240.39 23.86 0
 11 7 5 -10.22 25.77 0
 11 9 6 3.36 30.16 0
 12 -1 -4 241.78 14.79 0
 12 6 4 18.75 19.86 0
 12 8 5 9.88 30.62 0
 12 11 6 160.71 38.35 0
 13 1 -2 21.46 22.66 0
 13 10 5 10.63 38.22 0
 14 -1 -8 80.48 17.61 0
 14 6 2 58.14 29.64 0
 15 0 -8 24.28 21.89 0
 15 1 -5 76.05 23.17 0
 15 3 -2 67.61 27.56 0
 15 6 1 60.06 33.88 0
 -11 10 -10 19.41 32.79 0
 -11 12 -7 122.18 26.6 0
 -10 7 -12 -10.61 24.99 0
 -10 7 -11 120.49 24.01 0
 -10 7 -10 18.15 28.07 0
 -10 7 -9 -26.84 27.72 0
 -10 11 -4 219.93 18.71 0
 -10 13 -3 150.86 18.53 0
 -9 5 -15 52.8 38.34 0
 -9 5 -14 20.07 25.51 0
 -9 6 -6 221.19 21.27 0
 -8 3 -15 7.39 32.1 0
 -8 3 -14 243.41 32.83 0
 -8 3 -13 -16.24 21.39 0
 -8 3 -11 99.17 19.82 0
 -8 3 -10 130.82 18.06 0
 -8 4 -6 22.66 19.17 0
 -8 6 -3 8.48 14.42 0
 -8 7 -2 92.04 12.61 0
 -8 8 -1 17.25 12.27 0
 -7 2 -16 0.4 34.41 0
 -7 2 -8 90.32 15.42 0
 -7 3 -5 150.4 17.55 0
 -7 5 -2 16.94 12 0
 -6 1 -17 243.9 35.21 0
 -6 1 -7 242.11 13.82 0
 -5 3 -1 18.5 11.52 0
 -4 -1 -17 297.29 32.95 0
 -4 -1 -7 1536.02 19.73 0
 -4 2 -1 283.5 9.73 0
 -3 -2 -16 173.75 30.12 0
 -3 -2 -8 101.12 17.48 0
 -3 -1 -19 220.86 36.43 0
 -3 -1 -5 1281.18 13.37 0
 -3 12 6 5.68 10.17 0
 -2 -3 -14 339.38 23.7 0
 -2 -3 -13 5.6 23.57 0
 -2 -3 -12 281.51 22.47 0
 -2 -3 -11 -20.3 19.26 0
 -2 -2 -18 109.25 33.15 0
 -2 15 7 -0.63 13.85 0
 -1 -3 -17 -24.71 30.94 0
 -1 -2 -20 7.55 40.97 0
 0 -4 -12 30.98 18.29 0
 0 -3 -18 31.85 24.15 0
 0 -3 -6 1376.63 13.46 0
 1 -4 -16 36.17 27.03 0
 1 -4 -9 37.26 9.48 0
 1 -3 -5 1.68 8.66 0
 1 17 8 15.47 21.99 0
 1 18 8 -7.68 24.93 0
 2 8 7 213.13 14.87 0
 2 11 8 568.88 14.43 0
 3 -4 -18 41.2 28.87 0
 3 11 8 67.73 19.61 0
 4 4 5 1113.23 16.85 0
 5 4 5 49.59 16.08 0
 5 11 8 25.01 21.61 0
 6 8 7 -6.69 20.43 0
 7 -4 -18 -15.26 20.08 0
 7 2 3 701.6 16.37 0
 7 3 4 813.22 13.72 0
 7 6 6 28.14 14.27 0
 7 8 7 10.51 15.75 0
 8 9 7 -29.42 23.52 0
 8 13 8 -15.95 29.32 0
 8 14 8 42.92 33.95 0
 9 0 0 5.67 13.85 0
 9 4 4 186.59 19.37 0
 9 10 7 -10.89 27.47 0
 10 -2 -4 18.02 10.07 0
 11 -1 -3 -10.11 13.81 0
 11 1 0 35.94 17.72 0
 11 2 1 8.05 16.32 0
 11 10 6 -12.39 32.05 0
 12 -2 -7 94.95 12.22 0
 12 1 -1 226.31 19.9 0
 12 4 2 4.29 22.48 0
 12 5 3 -19.01 18.15 0
 12 7 4 -11.03 26.37 0
 12 9 5 97.13 32.63 0
 13 -2 -10 16.56 13.25 0
 13 -1 -6 93.99 16.86 0
 13 0 -4 37.51 19.91 0
 13 5 2 126.96 27.02 0
 13 8 4 48.95 24.03 0
 14 3 -1 -11.9 23.76 0
 14 4 0 31.04 24.1 0
 14 5 1 72.71 28.83 0
 15 5 0 9.07 23.16 0
 -11 9 -11 59.21 36.68 0
 -11 9 -10 107.35 32.05 0
 -11 10 -9 10.33 29.99 0
 -11 10 -8 31.33 32.07 0
 -11 11 -7 49.82 27.18 0
 -10 6 -13 2.42 34.41 0
 -10 6 -12 44.58 34.18 0
 -10 6 -11 39.63 29.05 0
 -10 9 -5 377.44 21.2 0
 -10 10 -4 9.08 20.69 0
 -10 12 -3 61 18.15 0
 -9 4 -14 -28.63 32.43 0
 -9 4 -12 -7.57 29.69 0
 -9 4 -11 443 29.04 0
 -9 5 -7 74.47 22.78 0
 -9 7 -4 8.15 16.56 0
 -9 8 -3 17.83 15.14 0
 -9 11 -1 62.75 13.64 0
 -8 3 -8 301.65 23.05 0
 -8 5 -4 46.81 16.1 0
 -7 1 -14 5.69 27.41 0
 -7 1 -13 479.01 27.83 0
 -7 1 -11 -15.28 24.71 0
 -7 2 -17 23.47 26.74 0
 -7 2 -7 45.89 14.07 0
 -7 7 0 -10.79 9.25 0
 -6 0 -14 900.83 28.93 0
 -6 0 -12 127.35 18.23 0
 -6 0 -10 182.33 23.32 0
 -6 1 -18 -0.05 38.07 0
 -6 2 -4 474.94 15.91 0
 -5 -1 -14 -7.54 25.62 0
 -5 -1 -13 838.24 25.49 0
 -5 -1 -12 308.89 17.45 0
 -5 -1 -11 534.09 22.82 0
 -5 -1 -10 50.69 21.76 0
 -5 0 -18 483.61 35.02 0
 -4 -2 -13 672.58 24.75 0
 -4 -2 -12 833.22 23.78 0
 -4 -1 -18 -6.99 34.14 0
 -4 0 -4 2003.08 17.87 0
 -4 11 5 51.33 6.42 0
 -3 -2 -17 62.88 32.71 0
 -3 18 6 5.08 17.19 0
 -2 -3 -10 5.51 12.88 0
 -2 -3 -9 24.97 16.31 0
 -2 -2 -19 122.07 35.85 0
 -2 10 6 60.49 10.95 0
 -1 -3 -18 204.51 32.96 0
 -1 -3 -7 474.83 15.29 0
 -1 12 7 6.01 12.76 0
 0 -4 -15 307.47 25.54 0
 0 -4 -14 10.33 16.95 0
 0 -4 -11 208.33 12.69 0
 0 -4 -10 227.33 16.21 0
 0 -3 -19 36.86 35.03 0
 0 4 4 1335.65 10.6 0
 0 10 7 84.75 13.05 0
 1 -4 -17 18.67 29.23 0
 1 -4 -8 12.74 12.05 0
 1 5 5 55.75 12.47 0
 1 9 7 398.48 13.98 0
 1 14 8 73.64 18.09 0
 1 15 8 -24.97 19.14 0
 1 16 8 21.85 21.56 0
 2 -4 -18 -13.19 30.1 0
 2 -4 -7 1578.4 10.34 0
 2 2 3 3683.93 12.4 0
 2 12 8 27.78 13.29 0
 2 13 8 49.99 19.86 0
 3 -4 -19 206.42 30.43 0
 3 3 4 1125.74 15.53 0
 3 6 6 1194.6 16.47 0
 3 8 7 150.68 11.81 0
 3 12 8 128.33 20.67 0
 4 -5 -14 66.47 18.54 0
 4 -5 -13 9.39 14.41 0
 4 -5 -12 50.18 14.56 0
 4 6 6 896.81 17.71 0
 4 8 7 26 17.59 0
 4 11 8 554.64 15.91 0
 4 12 8 21.81 20.76 0
 5 -5 -14 79 16.01 0
 5 -5 -13 96.37 12.71 0
 5 -4 -19 31.11 25.78 0
 5 3 4 1329.02 17.11 0
 5 6 6 177.27 17.04 0
 5 8 7 11.99 18 0
 5 12 8 113.42 23.76 0
 6 -5 -13 40.14 12.34 0
 6 3 4 1023.21 13.24 0
 6 6 6 920.2 15.64 0
 6 12 8 -23.2 24.35 0
 6 13 8 57.45 26.35 0
 7 9 7 351.33 23.39 0
 7 15 8 18.93 33.53 0
 8 7 6 32.09 15.54 0
 8 10 7 213.77 25.89 0
 9 6 5 80.31 21.6 0
 9 8 6 243.8 23.83 0
 9 11 7 5.27 27.23 0
 10 -4 -14 -3.05 7.77 0
 10 -3 -7 -2.21 8.4 0
 10 5 4 434.5 16.9 0
 10 7 5 433.51 24.52 0
 10 9 6 44.08 19.52 0
 10 13 7 -10.32 26.9 0
 11 -3 -9 15.16 8.44 0
 11 6 4 363.28 24.49 0
 11 8 5 170.79 27.47 0
 11 11 6 4.61 31.65 0
 12 3 1 2.43 20.72 0
 12 10 5 17.77 34.99 0
 14 -1 -9 81.04 16.72 0
 14 0 -6 67.44 18.55 0
 14 1 -4 24.56 21.17 0
 14 7 2 -6.71 32.3 0
 15 1 -6 38.66 22 0
 15 2 -4 0.21 22.83 0
 15 6 0 52.51 30.93 0
 -11 10 -7 98.84 29.31 0
 -11 12 -6 75.42 25.23 0
 -10 6 -14 26.2 29.8 0
 -10 6 -10 213.45 21.58 0
 -10 6 -9 295.14 27.67 0
 -10 7 -7 72.82 24.54 0
 -10 11 -3 53.44 18.4 0
 -9 4 -15 116.14 34.99 0
 -9 4 -10 108.7 19.73 0
 -9 6 -5 72.87 19.45 0
 -9 9 -2 16.67 12.9 0
 -8 2 -14 57.17 32.01 0
 -8 2 -13 85.23 30.4 0
 -8 2 -11 23.25 27.04 0
 -8 3 -17 27.85 29.5 0
 -7 1 -16 -9.61 31.29 0
 -7 1 -10 25.08 16.68 0
 -7 1 -9 245.91 22.38 0
 -6 0 -16 882.47 34.31 0
 -6 4 -1 -4.08 11.61 0
 -5 -1 -16 52.2 31.59 0
 -5 -1 -15 73.13 21.48 0
 -5 -1 -9 53.17 20.74 0
 -4 -2 -15 2.12 29.24 0
 -4 -2 -14 182.57 19.8 0
 -4 -2 -10 80.2 20.67 0
 -4 -1 -19 28.07 39.09 0
 -4 -1 -6 265.98 17.22 0
 -3 -2 -18 -3.98 32.73 0
 -3 -2 -7 886.48 13.37 0
 -3 9 5 297.28 7.87 0
 -3 13 6 233.85 11.8 0
 -2 -3 -17 17.09 31.53 0
 -2 -3 -16 213.52 21.96 0
 -2 -2 -20 2.05 40.84 0
 -2 -1 -3 388.7 13.98 0
 -1 -3 -19 28.86 34.63 0
 -1 -2 -4 585.32 12.93 0
 -1 13 7 115.67 13.79 0
 -1 17 7 -5.9 18.31 0
 0 -4 -16 72.97 26.55 0
 0 -4 -9 1472.61 16.35 0
 0 11 7 36.96 13.71 0
 1 -4 -18 25.67 32.48 0
 2 -4 -19 48.71 34.05 0
 2 -3 -4 620.84 6.52 0
 2 9 7 241.19 15.38 0
 2 14 8 141.48 20.25 0
 2 15 8 -4.98 22.28 0
 2 16 8 89.43 23 0
 3 -5 -14 126.96 17.8 0
 3 -5 -13 76.64 16.26 0
 3 -5 -12 180.13 14.3 0
 3 2 3 334.04 14.01 0
 3 14 8 143.83 22.99 0
 3 15 8 -12.69 22.76 0
 3 16 8 63.94 25.63 0
 3 17 8 1.52 27.26 0
 4 -5 -15 13.65 17.72 0
 4 -5 -11 134.05 10.55 0
 4 -4 -6 41.41 4.61 0
 4 3 4 521.2 11.55 0
 4 14 8 12.69 24 0
 4 15 8 -4.55 24.38 0
 4 16 8 2.68 26.69 0
 5 -5 -15 3.23 15.7 0
 5 -5 -11 145.36 8.91 0
 5 9 7 20.69 18.35 0
 5 13 8 -15.25 24.15 0
 5 15 8 1.95 28.26 0
 5 16 8 11.92 30.34 0
 6 -5 -12 31.43 10.07 0
 6 -5 -11 155.5 9.97 0
 6 1 2 123.35 9.55 0
 6 9 7 33.43 20.82 0
 6 14 8 50.05 27.17 0
 6 15 8 -1.57 28.49 0
 6 16 8 24.68 30.93 0
 7 5 5 39.41 13.68 0
 7 7 6 126.02 19.26 0
 7 10 7 163.84 23.92 0
 8 -3 -5 20.5 6.77 0
 8 4 4 271.57 14.08 0
 8 8 6 392.38 21.83 0
 8 11 7 60.42 27.31 0
 9 12 7 114.53 22.97 0
 9 13 7 79.21 33.2 0
 9 14 7 19.66 34.39 0
 10 -4 -15 54.87 10.02 0
 10 4 3 133.09 19.85 0
 10 10 6 1.28 26.89 0
 11 9 5 83.99 29.34 0
 11 12 6 44.94 26.95 0
 12 -1 -5 27.45 15.92 0
 12 6 3 81.4 24.82 0
 12 8 4 207.17 28.77 0
 12 11 5 -11.86 36.21 0
 13 -2 -11 20.55 13.46 0
 13 1 -3 83.09 22.3 0
 13 6 2 6.06 28.93 0
 13 8 3 8.66 29.96 0
 13 10 4 8.27 33.74 0
 14 -1 -10 -16.45 18.02 0
 14 2 -3 29.46 22.7 0
 14 8 2 84.02 33.05 0
 15 3 -3 17.01 24.77 0
 15 4 -2 -15.41 28.54 0
 -11 8 -11 -0.56 26.81 0
 -11 8 -10 -15.37 32.65 0
 -11 9 -8 34.37 29.04 0
 -11 11 -6 20.77 23.9 0
 -11 13 -5 -3.36 22.01 0
 -10 5 -14 69.78 35.27 0
 -10 5 -13 63.4 35.11 0
 -10 5 -12 146.95 33.33 0
 -10 5 -11 101.96 31.19 0
 -10 6 -8 126.21 25.86 0
 -10 7 -6 3.92 21.28 0
 -10 8 -5 31.18 20.16 0
 -10 15 -2 12.96 14.3 0
 -9 3 -13 3.08 30.54 0
 -9 3 -12 -16.59 28.44 0
 -9 4 -8 31.91 23.95 0
 -9 5 -6 287.73 20.96 0
 -9 15 0 -7.34 8.75 0
 -9 16 0 25.55 8.95 0
 -8 2 -16 79.41 36.64 0
 -8 2 -15 58.08 24.78 0
 -8 2 -10 -4.37 18.74 0
 -8 2 -9 43.38 24.55 0
 -8 9 0 49.59 9.54 0
 -7 1 -17 123.05 37.58 0
 -7 1 -8 129.03 20.73 0
 -6 0 -18 84.62 35.13 0
 -6 0 -8 63.45 14.63 0
 -5 -1 -17 34.06 24.36 0
 -4 -2 -17 5.81 32.85 0
 -4 -2 -16 34.65 22.16 0
 -4 18 5 24.63 14.25 0
 -3 -3 -15 -11.39 28 0
 -3 -3 -14 78.56 25.51 0
 -3 -3 -13 113.34 17.55 0
 -3 -3 -12 259.98 16.79 0
 -3 -3 -11 210.05 21.15 0
 -3 -1 -4 547.7 15.2 0
 -3 14 6 15.1 10.88 0
 -3 15 6 7.69 13.41 0
 -3 16 6 6.35 12.47 0
 -2 -3 -18 98.09 34.51 0
 -2 -3 -8 2377.1 15.29 0
 -2 -2 -5 55.13 10.79 0
 -1 -4 -14 96.46 17.06 0
 -1 -4 -13 887.24 18.32 0
 -1 -4 -12 26.58 14.48 0
 -1 -4 -11 464.81 19.22 0
 -1 -1 -2 694.78 10.13 0
 -1 9 6 608.14 10.87 0
 -1 14 7 17.9 14.85 0
 -1 15 7 424.5 16.96 0
 -1 16 7 11.21 17.48 0
 0 -4 -17 376.31 28.7 0
 0 -2 -3 3436.44 11.23 0
 0 3 3 1527.52 9.87 0
 0 6 5 630.93 11.06 0
 0 8 6 375.22 11.9 0
 0 12 7 763.67 17.71 0
 0 18 7 19.39 20.44 0
 1 -4 -19 104.37 33.59 0
 1 10 7 317.9 10.65 0
 2 -5 -15 172.31 25.36 0
 2 -5 -13 69.71 17.52 0
 2 -5 -12 288.39 16.25 0
 2 5 5 187.19 13.89 0
 2 7 6 -16.18 13.36 0
 3 -5 -16 239.96 22.91 0
 3 -5 -11 49.47 12.13 0
 3 1 2 3279.66 12.2 0
 4 -5 -16 -1.72 20.32 0
 4 9 7 170.79 13.78 0
 5 -5 -16 5.66 17.97 0
 5 -5 -10 72.82 8.68 0
 5 1 2 1070.27 10.89 0
 5 5 5 123.1 15.89 0
 6 -3 -4 2.49 4.29 0
 6 5 5 39.86 11.9 0
 6 7 6 12.63 18.61 0
 6 10 7 383.93 23.12 0
 7 -5 -14 22.56 13.6 0
 7 -5 -13 50.46 10.93 0
 7 4 4 14.62 17.16 0
 7 11 7 -7.72 24.92 0
 8 0 0 904.23 14.06 0
 8 2 2 10.96 14.95 0
 8 3 3 344.68 12.63 0
 8 6 5 4.11 14.3 0
 8 12 7 373.07 28.08 0
 8 13 7 13.62 29.69 0
 9 -3 -6 23.17 6.71 0
 9 -1 -2 589.29 11.91 0
 9 5 4 43.59 14.71 0
 9 7 5 142.24 22.05 0
 9 10 6 18.97 24.43 0
 10 1 0 87.31 14.89 0
 10 3 2 108.42 14.19 0
 10 6 4 -4.43 22.38 0
 10 8 5 27.87 23.24 0
 10 11 6 195.45 22.78 0
 10 12 6 5.95 32.87 0
 11 -2 -6 47.48 11.37 0
 11 1 -1 48.34 17.33 0
 11 4 2 51.26 20.85 0
 11 7 4 27.42 18.48 0
 12 -2 -8 42.21 13.42 0
 12 5 2 48.27 23.27 0
 12 7 3 156.78 26.73 0
 12 9 4 23.53 31.46 0
 13 -1 -7 138.93 13.63 0
 13 2 -2 26.52 19.79 0
 14 1 -5 -6.09 22.37 0
 14 3 -2 123.82 24.74 0
 14 5 0 77.36 26.64 0
 15 1 -7 12.05 21.86 0
 15 2 -5 -9.55 24 0
 -11 7 -12 4.71 35.82 0
 -11 7 -10 -15.62 30.34 0
 -11 8 -9 17.23 21.43 0
 -11 8 -8 116.15 26.72 0
 -11 9 -7 208.8 26.62 0
 -11 10 -6 -11.9 23.2 0
 -10 5 -10 92.19 21.26 0
 -10 10 -3 72.26 17.37 0
 -10 13 -2 67.27 14.36 0
 -9 3 -15 24.22 34.5 0
 -9 3 -14 150.92 24.82 0
 -9 3 -11 57.43 20.9 0
 -9 3 -10 392.7 27.54 0
 -9 4 -7 26.61 21.73 0
 -9 7 -3 -9.89 15.16 0
 -9 14 0 14.54 8.54 0
 -8 2 -17 104.48 29.73 0
 -8 2 -8 672.24 24.36 0
 -8 6 -2 447.58 13.11 0
 -7 0 -14 75.23 29.07 0
 -7 1 -18 -1.44 29.25 0
 -7 1 -7 858.15 20.65 0
 -7 2 -5 167.88 17.22 0
 -7 8 1 196.68 6.97 0
 -6 -1 -15 55.15 28.99 0
 -6 -1 -13 -18.53 26.11 0
 -6 -1 -12 76.58 24.58 0
 -6 -1 -11 381.68 24.62 0
 -6 1 -5 -7.61 11.64 0
 -5 -2 -14 128.7 26.31 0
 -5 -2 -13 9.8 23.88 0
 -5 -1 -19 19.51 37.28 0
 -5 -1 -18 4.09 26.49 0
 -5 11 4 221.81 5.69 0
 -4 -2 -18 46.06 36.54 0
 -4 -2 -8 36.1 18.43 0
 -4 12 5 133.67 7.86 0
 -3 -3 -17 28.18 31.52 0
 -3 -3 -16 18.21 21.51 0
 -3 -3 -10 2049.88 17.78 0
 -3 -2 -6 584.92 17.16 0
 -2 -3 -19 47.8 37.78 0
 -2 8 5 14.34 8.67 0
 -2 11 6 83.6 9.8 0
 -1 -4 -17 129.2 31.58 0
 -1 -4 -16 94.63 20.56 0
 -1 -4 -10 -2.22 12.09 0
 -1 -3 -20 263.64 30.15 0
 -1 -3 -6 44.77 13.49 0
 -1 5 4 7.58 7.34 0
 0 -4 -18 22.96 23.43 0
 0 -4 -8 199.33 13.6 0
 0 13 7 191.09 15.46 0
 1 -5 -14 155.07 20.22 0
 1 -5 -13 7.83 18.27 0
 1 -4 -7 37.32 10.46 0
 1 4 4 297.39 11.62 0
 1 11 7 153.05 15.59 0
 2 -5 -16 9.26 24.52 0
 2 -5 -11 109.01 14.08 0
 2 10 7 -8.1 11.04 0
 3 -5 -17 155.37 24.82 0
 3 -5 -10 93.11 10.55 0
 3 -4 -6 622.52 6.79 0
 3 5 5 942.79 11.86 0
 3 7 6 3.11 14.97 0
 3 10 7 664.26 19.09 0
 4 -5 -17 65.18 22.73 0
 4 5 5 84.53 10.84 0
 4 7 6 45.31 15.75 0
 4 10 7 103.34 19.64 0
 5 -5 -17 -3.85 20.27 0
 5 -2 -2 7.05 6.59 0
 5 7 6 -11.77 12.74 0
 5 10 7 202.25 19.98 0
 6 -5 -17 41.6 20.75 0
 6 4 4 10.21 15.74 0
 6 11 7 44.8 23.27 0
 7 -5 -15 10.39 14.1 0
 7 -5 -12 435.85 9.52 0
 7 3 3 -0.84 15.6 0
 7 6 5 32.54 19.01 0
 7 8 6 44.65 14.6 0
 7 12 7 -16.14 24.21 0
 7 13 7 115.85 26.41 0
 8 5 4 39.91 18.43 0
 8 9 6 -17.48 21.84 0
 8 14 7 23.67 23.34 0
 8 15 7 18.32 24.81 0
 9 11 6 143.32 29.25 0
 10 -2 -5 21.98 10.67 0
 10 9 5 363.04 26.01 0
 10 13 6 28.48 25.71 0
 10 14 6 35.46 37.57 0
 11 2 0 31.34 15.87 0
 11 3 1 -1.11 13.24 0
 11 6 3 37.61 23.97 0
 11 11 5 26.54 32.76 0
 12 2 -1 297.92 19.67 0
 12 10 4 5.23 33.24 0
 13 -2 -12 -3.98 12.8 0
 13 4 0 14.99 17.23 0
 13 7 2 -24.5 27.91 0
 13 9 3 88.46 23.8 0
 14 7 1 42.53 30.39 0
 14 9 2 18.95 26.87 0
 15 3 -4 132.5 26.49 0
 -11 6 -13 -30.2 36.41 0
 -11 6 -12 160.25 34.55 0
 -11 9 -6 48.32 26.12 0
 -11 11 -5 -1.32 21.33 0
 -11 13 -4 -19.49 20.03 0
 -10 4 -13 0.93 35.32 0
 -10 4 -11 282.99 29.86 0
 -10 7 -5 505.76 21.05 0
 -10 8 -4 16.5 20.35 0
 -10 12 -2 69.06 14.55 0
 -9 3 -9 12.13 18.22 0
 -9 5 -5 0.56 18.88 0
 -9 13 0 82.88 8.9 0
 -8 1 -16 -28.08 34.76 0
 -8 1 -15 26.92 34.15 0
 -8 1 -14 25.24 22.5 0
 -8 1 -13 345.32 21.75 0
 -8 1 -12 -1.92 20.6 0
 -8 1 -11 362.6 27.91 0
 -8 11 1 16.07 6.51 0
 -7 0 -16 74.49 32.74 0
 -7 0 -10 156.26 24.03 0
 -7 5 -1 1.11 11.26 0
 -6 -1 -16 39.92 31.38 0
 -5 -2 -16 41.32 31.67 0
 -5 -2 -15 62.18 22.32 0
 -5 -2 -11 515.36 22.7 0
 -5 -2 -10 722.81 22.63 0
 -5 18 4 -1.28 13.07 0
 -4 -3 -14 14.1 25.75 0
 -4 -3 -13 67.29 25.3 0
 -4 -2 -19 38.03 40.17 0
 -4 -1 -5 488.28 12.47 0
 -4 13 5 11.76 9.33 0
 -4 17 5 0.92 12.89 0
 -3 -3 -18 235.71 35.67 0
 -3 -3 -9 36.56 12.85 0
 -3 0 -2 226.84 12.5 0
 -2 -4 -15 22.06 27.35 0
 -2 -4 -14 29.23 23.24 0
 -2 -4 -13 402.55 22.67 0
 -2 -4 -12 234.86 22.16 0
 -2 -4 -11 794.24 19.87 0
 -2 -3 -7 -9.54 11.01 0
 -2 6 4 483.11 7.17 0
 -2 12 6 73.73 12.82 0
 -2 18 6 -10.38 17.12 0
 -1 -4 -18 36.06 35.38 0
 -1 -4 -9 186.37 15.52 0
 -1 7 5 321.75 9.37 0
 -1 10 6 53.11 11.06 0
 0 14 7 16.18 16.76 0
 0 15 7 98.29 17.73 0
 0 16 7 14.09 17.4 0
 1 -5 -15 159.8 22.72 0
 1 -5 -12 79.88 16.63 0
 1 -5 -11 75.31 15.04 0
 1 8 6 2015.98 15.74 0
 1 12 7 99.18 16.58 0
 1 17 7 14.82 22.85 0
 2 -5 -17 53.67 27.28 0
 2 -5 -10 107.68 11.66 0
 2 11 7 7.62 16.65 0
 2 18 7 -13.25 26.12 0
 3 -5 -18 1.95 27.62 0
 3 11 7 -3.46 18.19 0
 4 -5 -18 295.18 25.31 0
 4 11 7 4.41 19.76 0
 5 -5 -18 0.65 22.82 0
 5 4 4 132 15.36 0
 5 11 7 17.9 20.69 0
 6 -5 -10 209.67 7.42 0
 6 6 5 170.72 18.13 0
 6 8 6 704.19 15.41 0
 6 12 7 236.93 23.23 0
 6 13 7 149.88 26.41 0
 6 16 7 24.94 29.55 0
 7 -5 -16 17.09 15.91 0
 7 9 6 159.86 21.81 0
 7 14 7 35.73 21.44 0
 7 16 7 27.78 26.43 0
 8 7 5 325.75 15.63 0
 8 10 6 28.14 22.69 0
 9 6 4 761.14 21.31 0
 9 12 6 -23.05 28.25 0
 9 13 6 10.35 32.71 0
 9 14 6 16.15 32.01 0
 10 7 4 84.7 17.21 0
 10 10 5 85.61 27.81 0
 11 5 2 110.08 21.05 0
 11 9 4 10.18 28.17 0
 11 12 5 87.53 26.52 0
 11 13 5 7.28 34.93 0
 12 -1 -6 23.31 15.18 0
 12 0 -4 515.41 16.07 0
 12 8 3 3.64 27.17 0
 12 11 4 24.27 33.12 0
 12 12 4 37.71 36.11 0
 13 -1 -8 0.03 15.19 0
 13 1 -4 18.64 17.39 0
 13 6 1 39.7 27.1 0
 13 8 2 49.75 30.73 0
 13 10 3 18.25 26.18 0
 14 2 -4 33.57 21.44 0
 14 5 -1 27.57 25.62 0
 14 6 0 30.76 27.55 0
 15 1 -8 -3.08 21.32 0
 15 2 -6 8.01 23.68 0
 -11 6 -11 51.31 31.36 0
 -11 6 -10 25.73 31.6 0
 -11 7 -8 -15.02 27.03 0
 -11 8 -7 22.41 24.2 0
 -11 10 -5 60.43 20.91 0
 -11 12 -4 30.04 21.09 0
 -10 4 -10 15.44 28.25 0
 -10 5 -7 104.62 22.84 0
 -10 6 -6 73.26 20.98 0
 -10 9 -3 37.53 16.83 0
 -9 2 -16 12.77 39.76 0
 -9 2 -15 -7.15 36.2 0
 -9 2 -14 28.44 24.82 0
 -9 2 -13 143.26 23.98 0
 -9 2 -11 242.22 29.87 0
 -9 4 -6 -3.22 14.61 0
 -8 1 -17 -0.05 36.42 0
 -8 1 -10 109.68 18.48 0
 -8 1 -9 426.46 24.7 0
 -8 3 -5 192.8 17.97 0
 -7 0 -18 221.91 40.8 0
 -7 1 -6 22.6 18.47 0
 -7 3 -3 20.53 14.05 0
 -6 -1 -18 32.87 37.76 0
 -6 0 -6 1318.72 20.38 0
 -6 1 -4 150.12 15.44 0
 -5 -2 -18 59.77 34.33 0
 -5 -2 -17 138.74 24.93 0
 -5 -2 -9 614.39 21.8 0
 -4 -3 -16 457.56 32.19 0
 -4 -3 -15 156.4 21.63 0
 -4 -3 -11 399.68 22.29 0
 -4 -2 -7 35.72 12.57 0
 -4 14 5 8.36 9.4 0
 -4 15 5 18.22 11.03 0
 -4 16 5 57.45 11.98 0
 -3 -3 -19 28.95 39.49 0
 -3 -3 -8 602.2 18.08 0
 -3 10 5 -3.61 8.04 0
 -2 -4 -17 172.69 32.59 0
 -2 -4 -10 -10.96 17.97 0
 -2 13 6 40 14.02 0
 -2 16 6 123.77 17.06 0
 -2 17 6 -15.45 16.01 0
 -1 -4 -19 37.98 37.17 0
 0 -5 -15 89.96 24.73 0
 0 -5 -13 187.41 21.31 0
 0 -4 -20 25.22 38.05 0
 0 -4 -7 114 11.87 0
 0 2 2 85.51 6.85 0
 0 9 6 128.84 11.24 0
 1 -5 -10 52.56 12.8 0
 1 6 5 1373.41 13.49 0
 1 13 7 -4.46 16.64 0
 1 14 7 -1.91 18.26 0
 1 15 7 69.08 19.69 0
 2 4 4 23.44 8.82 0
 2 8 6 15.51 14.17 0
 2 12 7 232.71 18.48 0
 2 13 7 176.98 18.49 0
 2 16 7 8.02 21.61 0
 2 17 7 51.17 24.98 0
 3 -5 -19 43.48 33.32 0
 3 -5 -9 16.72 8.55 0
 3 4 4 -6.18 14.46 0
 3 8 6 1205.33 17.41 0
 3 12 7 318.9 20.09 0
 3 17 7 -8.02 26.27 0
 4 -5 -19 135.56 28.53 0
 4 4 4 856.1 15.88 0
 4 8 6 150.02 16.69 0
 4 12 7 19.86 20.35 0
 4 16 7 45.03 25.57 0
 4 17 7 44.44 29.36 0
 5 -5 -9 40.79 7.42 0
 5 6 5 616.08 17.32 0
 5 8 6 160.47 13.14 0
 5 13 7 61.39 24.1 0
 5 14 7 179.33 25.9 0
 5 15 7 13.4 27.56 0
 6 -5 -18 55.72 20.54 0
 6 3 3 44.73 14.98 0
 6 9 6 95.84 20.37 0
 6 15 7 -4.54 21.64 0
 7 -5 -17 28.33 18.62 0
 7 -5 -11 183.24 7.4 0
 7 5 4 265.74 18 0
 7 7 5 1646.85 22.35 0
 7 10 6 -1.32 22.68 0
 8 -1 -2 38.82 11.78 0
 8 4 3 14.18 17.43 0
 8 8 5 8.74 21.34 0
 8 11 6 66.31 18.47 0
 8 12 6 58.83 28.03 0
 9 2 1 59.22 10.4 0
 9 9 5 24.68 22.88 0
 10 0 -2 103.84 13.88 0
 10 3 1 82.25 18.34 0
 10 4 2 -6.65 14.38 0
 10 6 3 46.45 21.11 0
 10 11 5 -17.42 27.85 0
 10 12 5 -5.04 29.91 0
 11 4 1 29.59 19.14 0
 11 7 3 142.8 24.58 0
 11 10 4 22.94 30.17 0
 12 -2 -9 -9.87 12.58 0
 12 5 1 45.49 23.69 0
 12 7 2 32.18 25.36 0
 12 9 3 46.06 30.29 0
 13 0 -6 17.8 18.58 0
 13 4 -1 326.29 21.3 0
 13 5 0 49.95 25.05 0
 13 9 2 45.38 30.97 0
 14 0 -8 23.97 17.02 0
 14 1 -6 27.21 19.58 0
 14 3 -3 -19.41 22.3 0
 14 4 -2 14.76 23.65 0
 14 7 0 5.28 31.5 0
 14 9 1 79.05 36.9 0
 15 3 -5 7.86 25.42 0
 15 6 -2 65.39 33.21 0
 -12 10 -8 25.78 30.42 0
 -11 5 -13 -11.44 38.16 0
 -11 6 -9 -9.86 29.2 0
 -11 8 -6 448.51 24.07 0
 -11 9 -5 28.7 23.42 0
 -11 11 -4 91.95 21.01 0
 -10 3 -15 -38.48 39.6 0
 -10 3 -13 35.1 34.78 0
 -10 3 -12 346.55 32.81 0
 -10 11 -2 26.68 12.21 0
 -9 2 -10 258.81 20.04 0
 -9 2 -9 -1.17 24.11 0
 -9 3 -7 222.11 22.5 0
 -9 6 -3 24.59 15.4 0
 -9 9 -1 80.97 11.78 0
 -9 12 0 -1.3 9.01 0
 -8 0 -14 616.63 31.36 0
 -8 1 -8 -9.41 21.91 0
 -8 2 -6 147.72 19.89 0
 -8 8 0 91.44 9 0
 -7 -1 -15 296.35 32.66 0
 -7 -1 -14 14.42 29.33 0
 -7 -1 -13 436.94 28.83 0
 -7 -1 -12 189.06 26.85 0
 -7 0 -8 446.51 21.36 0
 -7 2 -4 135.87 15.66 0
 -7 6 0 348.7 9.43 0
 -7 10 2 18.22 3.61 0
 -6 -2 -15 360.07 30.79 0
 -6 18 3 19.38 11.44 0
 -5 -2 -19 75.07 41.37 0
 -5 -1 -6 -1.99 12.17 0
 -5 0 -4 222.38 11.7 0
 -4 -3 -18 235.3 37.22 0
 -4 -3 -17 -7.35 24.85 0
 -4 -3 -10 85.54 15.14 0
 -3 -4 -16 -16.87 28.89 0
 -3 -4 -13 318.99 24.87 0
 -3 -4 -12 9.87 22.48 0
 -3 -2 -5 1653.79 17.38 0
 -2 -4 -18 -5.34 33.31 0
 -2 -3 -6 2679.82 17.78 0
 -2 -2 -4 1121.42 15 0
 -2 14 6 273.56 13.05 0
 -2 15 6 1.84 13.54 0
 -1 -4 -8 15.42 10.21 0
 -1 11 6 225.38 12.14 0
 -1 18 6 7.79 19.08 0
 0 -5 -17 -4.01 29.46 0
 1 -5 -18 186.98 29.95 0
 1 -3 -4 2.47 7.35 0
 1 3 3 25.5 10.84 0
 1 9 6 20 13.41 0
 2 -5 -9 390.72 10.78 0
 2 6 5 344.5 13.51 0
 2 14 7 -5.56 18.81 0
 2 15 7 180.03 20.94 0
 3 -2 -2 24.42 3.2 0
 3 6 5 29.43 14 0
 3 13 7 38.64 15.01 0
 3 14 7 42.62 21.73 0
 3 15 7 26.17 22.87 0
 4 14 7 9.14 21.8 0
 4 15 7 33.51 23.94 0
 5 3 3 1467.03 16.4 0
 5 9 6 218.16 19.38 0
 6 10 6 56.04 20.93 0
 7 -5 -18 4.16 20.51 0
 7 -2 -3 88.95 7.93 0
 7 11 6 572.25 25.37 0
 8 -5 -15 76.61 12.21 0
 8 -5 -14 258.86 10.43 0
 8 -5 -13 220.32 9.45 0
 8 3 2 1347.52 17.63 0
 8 6 4 347.34 14.71 0
 8 13 6 -15.45 21.57 0
 8 14 6 108.52 29.81 0
 8 15 6 -10.63 32.48 0
 9 5 3 46.7 14.05 0
 9 7 4 -13.75 15.1 0
 9 10 5 305.84 24.86 0
 10 -3 -8 22.67 7.94 0
 10 1 -1 68.16 14.17 0
 10 9 4 221.83 24.7 0
 10 13 5 85.76 32.76 0
 10 14 5 12.67 36.75 0
 11 -2 -7 -3.75 10.53 0
 11 -1 -5 126.2 14.16 0
 11 1 -2 130.92 15.81 0
 11 8 3 23.41 26.52 0
 11 12 4 39.41 32.99 0
 12 3 -1 21.29 18.27 0
 12 4 0 75.82 20.72 0
 12 10 3 35.28 33.13 0
 13 3 -2 90.45 20.98 0
 13 7 1 146.02 21.41 0
 13 10 2 33.72 34.79 0
 14 2 -5 96.47 24.17 0
 14 6 -1 54.78 28.77 0
 15 2 -7 2.12 23.52 0
 15 4 -4 18.99 25.54 0
 15 5 -3 6.85 27.43 0
 -12 8 -10 64.36 33.16 0
 -12 9 -8 70.83 29.8 0
 -12 10 -7 4.31 25.07 0
 -11 5 -11 46.68 24.5 0
 -11 5 -10 181.4 32.54 0
 -11 6 -8 51.69 27.08 0
 -10 3 -11 20.44 22.48 0
 -10 3 -10 19.1 29.31 0
 -10 6 -5 64.58 19.38 0
 -10 7 -4 95.52 18.28 0
 -10 10 -2 130.63 14.87 0
 -9 1 -16 59.53 36.91 0
 -9 1 -15 127.2 36.99 0
 -9 1 -14 15.45 34.32 0
 -9 1 -13 -7.6 31.32 0
 -9 1 -12 60.29 30.35 0
 -9 7 -2 4.5 12.77 0
 -8 0 -16 397.07 35.04 0
 -8 0 -12 144.91 21 0
 -8 4 -3 4.01 14.19 0
 -7 -1 -17 168.08 37.19 0
 -7 -1 -16 45.08 25.84 0
 -7 -1 -11 -19.11 17.6 0
 -7 -1 -10 15.76 22.71 0
 -6 -2 -17 -12.89 36.04 0
 -6 -2 -16 10.99 23.83 0
 -6 -2 -12 124.31 17.97 0
 -6 -2 -11 78.16 24.45 0
 -5 -3 -16 124.87 31.07 0
 -5 -3 -15 17.67 30.04 0
 -5 -3 -14 425.22 29.19 0
 -5 -3 -13 65.28 27.01 0
 -5 -3 -12 497.23 24.93 0
 -5 -2 -8 507.3 14.47 0
 -5 12 4 -3.46 6.45 0
 -4 -3 -19 47.25 40.7 0
 -4 -2 -6 262.71 16.99 0
 -4 -1 -4 755.38 16.45 0
 -4 9 4 184.75 5.1 0
 -3 -4 -17 341.1 33.56 0
 -3 -4 -11 57.28 21.01 0
 -3 -1 -3 1397.47 15.35 0
 -2 -4 -9 1115.98 13.97 0
 -2 9 5 345.06 9.81 0
 -1 -5 -16 318.48 29.53 0
 -1 -5 -15 23.85 25.08 0
 -1 -5 -14 69.14 17.37 0
 -1 -5 -13 393.94 21.46 0
 -1 -5 -12 596.29 21.12 0
 -1 -3 -5 18.24 9.17 0
 -1 12 6 12.99 12.77 0
 -1 17 6 0.24 18.22 0
 0 -5 -18 91.76 32.51 0
 0 -5 -10 299.34 15.7 0
 0 5 4 2041.6 11.45 0
 0 7 5 428.07 11.17 0
 0 10 6 104.69 12.34 0
 0 18 6 0.35 23.19 0
 1 -5 -19 9.48 35.05 0
 1 -5 -9 32.65 12.24 0
 1 -4 -6 133.59 9.46 0
 2 9 6 22.08 14.66 0
 3 9 6 227.56 16.71 0
 4 3 3 85.22 14.25 0
 5 10 6 163.31 20.32 0
 6 5 4 321.91 12.29 0
 6 11 6 -14.22 22.1 0
 7 8 5 37.09 19.13 0
 7 12 6 17.66 19.27 0
 7 13 6 104.77 27.23 0
 7 14 6 17.12 28.87 0
 7 15 6 2.74 31.04 0
 7 16 6 -9.08 34.11 0
 8 -5 -16 17.09 14.74 0
 8 9 5 53.71 16.22 0
 9 -4 -10 9.44 4.25 0
 9 -1 -3 282.68 10.82 0
 9 4 2 61.34 18 0
 9 8 4 344.3 23.11 0
 9 11 5 77.66 19.86 0
 9 12 5 338.7 30.09 0
 10 -1 -4 418.14 11.58 0
 10 7 3 427.51 23.89 0
 11 9 3 110.36 26.64 0
 11 13 4 -3.78 34.74 0
 12 6 1 6.12 23.53 0
 12 8 2 406.56 27.14 0
 12 11 3 -17.62 26.06 0
 13 -1 -9 28.38 14.88 0
 13 8 1 -4.83 30.17 0
 14 1 -7 45.47 21.83 0
 14 3 -4 -14.17 23.13 0
 14 4 -3 223.25 26.08 0
 14 8 0 -13.65 24.21 0
 15 3 -6 -19.71 23.57 0
 -12 7 -10 3.57 35.34 0
 -12 8 -9 79.68 23.55 0
 -11 4 -13 348.5 36.4 0
 -11 4 -11 86.61 31.53 0
 -11 5 -9 125.98 30.12 0
 -11 6 -7 111.02 24.32 0
 -11 7 -6 -9.41 23.09 0
 -11 10 -4 57.57 17.88 0
 -11 13 -3 21.76 17.02 0
 -10 2 -15 -6.64 38.51 0
 -10 2 -14 43.96 36.19 0
 -10 2 -13 6.2 33.45 0
 -10 3 -9 22.18 27.33 0
 -10 15 -1 19.78 11.28 0
 -9 1 -11 40.24 20.74 0
 -9 1 -10 29.97 25.95 0
 -9 2 -8 32.08 16.95 0
 -9 11 0 320.09 9.5 0
 -8 1 -7 75.06 21.34 0
 -8 6 -1 13.8 10.23 0
 -8 10 1 114.63 6.73 0
 -7 -1 -18 13.45 30.13 0
 -7 -1 -9 255.28 23.03 0
 -6 -2 -18 29.01 36.19 0
 -6 -2 -10 26.09 16.42 0
 -6 2 -2 119.04 11.92 0
 -6 3 -1 -8.33 9.95 0
 -5 -3 -17 19.11 32.02 0
 -5 -3 -11 0.71 22.18 0
 -5 -2 -7 590.09 18.5 0
 -5 -1 -5 1419.62 18.27 0
 -5 16 4 25.04 10.99 0
 -4 -4 -14 13.5 27.44 0
 -4 -4 -13 209.58 24.69 0
 -4 -3 -8 3177.55 22.66 0
 -3 -4 -19 32.69 37.81 0
 -3 -4 -18 -12.82 26.94 0
 -3 -4 -10 105.05 18.27 0
 -3 11 5 107.68 9.17 0
 -3 17 5 32.83 15.86 0
 -2 -5 -14 563.8 24.47 0
 -2 -4 -8 -9.13 15.38 0
 -1 -5 -18 185.53 35.02 0
 -1 -5 -11 86.95 18.13 0
 -1 -4 -7 1991.39 16.15 0
 -1 -2 -3 1741.05 12.63 0
 -1 4 3 2400.32 9.27 0
 -1 8 5 476.26 10.02 0
 -1 13 6 93.92 13.68 0
 -1 14 6 76.46 14.94 0
 -1 15 6 34.66 15.48 0
 -1 16 6 55.27 16.59 0
 1 7 5 31.25 12.08 0
 1 10 6 77.14 13.96 0
 1 18 6 20.51 21.94 0
 2 10 6 67.6 15.32 0
 3 -6 -15 10.81 17.97 0
 3 -6 -14 -11.61 18.91 0
 3 -5 -8 1538.88 10.43 0
 3 3 3 1356.42 11.59 0
 3 10 6 0.03 16.62 0
 4 -6 -15 -21.61 18.81 0
 4 10 6 192.86 19.02 0
 5 -3 -4 1825.95 4.45 0
 5 5 4 903.41 16.51 0
 5 7 5 1113.32 14.07 0
 5 11 6 261.52 21.34 0
 6 8 5 17.71 18.66 0
 6 12 6 84.32 22.53 0
 6 13 6 -21.8 25.2 0
 6 14 6 224.52 27.82 0
 6 17 6 -2.94 24.88 0
 7 -3 -5 77.39 5.51 0
 7 3 2 65.06 14.63 0
 7 9 5 26.34 20.61 0
 8 -5 -17 15.8 16.21 0
 8 -2 -4 61.91 8.6 0
 8 5 3 -12.41 13.14 0
 8 7 4 504.21 15.39 0
 8 11 5 27.25 23.6 0
 9 6 3 29.62 14.26 0
 9 9 4 35.9 22.17 0
 9 14 5 3.76 24.24 0
 9 15 5 2.57 25.96 0
 10 -2 -6 52.34 10.44 0
 11 5 1 40.85 19.9 0
 11 7 2 25.49 23.7 0
 12 -1 -7 21.76 12.3 0
 12 5 0 48.62 22.74 0
 12 9 2 28.56 29.87 0
 13 2 -4 106.01 19.86 0
 13 3 -3 -0.34 20.52 0
 13 5 -1 -31.2 22.96 0
 13 7 0 7.81 26.61 0
 13 9 1 38.45 32.62 0
 14 9 0 24.51 27.86 0
 15 4 -5 23.25 27.48 0
 15 5 -4 45.92 29.29 0
 15 6 -3 -3.79 23.33 0
 -12 6 -11 -4.87 36.14 0
 -12 7 -9 159.56 31.38 0
 -12 8 -8 108.67 28.02 0
 -12 9 -7 138.62 25.42 0
 -12 10 -6 49.5 24.07 0
 -11 4 -10 43.21 30.31 0
 -11 9 -4 -2.69 17.63 0
 -11 12 -3 24.74 15.05 0
 -10 2 -11 33.85 28.43 0
 -10 3 -8 20.53 24.95 0
 -10 9 -2 67.1 14.64 0
 -10 13 -1 8.29 11.78 0
 -9 1 -9 833.17 27.72 0
 -9 2 -7 208.57 23.16 0
 -9 4 -4 174.19 16.56 0
 -9 8 -1 3.36 12.19 0
 -8 -1 -16 -3.93 34.82 0
 -8 -1 -15 40.05 33.8 0
 -8 -1 -14 34.81 31.84 0
 -8 -1 -13 380.43 30.37 0
 -7 -2 -15 38.87 32.87 0
 -7 -2 -14 11.44 30.66 0
 -7 -2 -13 67.14 28.12 0
 -7 0 -6 64.3 18.59 0
 -7 3 -2 78.4 12.5 0
 -6 17 3 -0.23 10.77 0
 -5 -3 -10 184.59 16.1 0
 -5 3 0 3.11 7.25 0
 -5 13 4 16.63 7.15 0
 -5 14 4 -5.18 8.47 0
 -5 15 4 -6.35 9.51 0
 -4 -4 -18 -13.26 35.48 0
 -4 -4 -17 -29.92 34.38 0
 -4 -4 -16 95.79 23.5 0
 -4 -4 -12 352.78 23.53 0
 -4 -4 -11 639.17 21.85 0
 -4 1 -1 858.85 10.7 0
 -3 -4 -9 866 18.64 0
 -3 12 5 100.64 10.05 0
 -3 16 5 -0.59 14.32 0
 -2 -5 -17 54.3 32.6 0
 -2 -5 -12 180.67 21.37 0
 -2 -1 -2 732.48 12.13 0
 -1 -5 -19 50.97 38.4 0
 -1 -5 -10 133.22 16.49 0
 0 -5 -9 28.79 13.72 0
 0 -3 -4 1384.95 10.85 0
 0 12 6 9.66 14.32 0
 0 13 6 193.15 18.14 0
 0 15 6 15.16 19.72 0
 1 -6 -16 20.51 28.06 0
 1 -6 -15 43.28 21.77 0
 1 -6 -14 121.63 19.9 0
 1 11 6 40.97 14.37 0
 1 17 6 -8.82 22.16 0
 2 -6 -17 219.17 24.6 0
 2 -6 -16 182.06 23.35 0
 2 -6 -15 46.13 20.07 0
 2 -6 -14 389.92 18.79 0
 2 -6 -13 56.33 16.81 0
 2 -5 -8 99.65 9.13 0
 2 7 5 819.78 14.23 0
 2 11 6 741.8 16.93 0
 2 18 6 5.93 24.01 0
 3 -6 -17 47.24 23.36 0
 3 -6 -16 141.85 20.32 0
 3 -6 -13 15.63 15.27 0
 3 5 4 1665.82 15.68 0
 3 7 5 1232.9 16.19 0
 3 11 6 159.4 17.44 0
 3 18 6 -4.52 26.35 0
 4 -6 -17 6.02 23.75 0
 4 -6 -16 97.26 19.07 0
 4 -6 -13 95.96 12.97 0
 4 -5 -8 654.83 7.42 0
 4 5 4 467.69 14.86 0
 4 11 6 371.4 20.05 0
 4 17 6 94.04 28.72 0
 5 -6 -15 0.78 16.9 0
 5 -6 -14 11 15.01 0
 5 1 1 287.66 10.46 0
 5 8 5 136.21 17.2 0
 5 13 6 94.41 23.43 0
 5 15 6 -13.84 26.8 0
 6 -5 -9 111.9 5.73 0
 6 4 3 203.2 11.28 0
 6 6 4 976.07 17.93 0
 7 7 4 4.4 18.37 0
 7 10 5 92.22 21.61 0
 8 -5 -12 62.79 6.14 0
 8 4 2 53.69 15.96 0
 8 8 4 66.27 20.72 0
 8 13 5 9.36 28.43 0
 8 14 5 31.55 30.57 0
 8 16 5 4.18 36.16 0
 9 -2 -5 89.11 9.61 0
 9 10 4 5.78 23.97 0
 10 3 0 44.5 16.83 0
 10 8 3 43.36 17.14 0
 10 13 4 1.06 31.43 0
 11 -3 -11 9.49 8.08 0
 11 4 0 -3.26 19.41 0
 11 8 2 26.24 24.91 0
 11 11 3 21.44 31.94 0
 12 -2 -10 -4.11 11.11 0
 12 1 -4 254.13 17.2 0
 12 2 -3 27.54 17.25 0
 12 4 -1 39.97 20.82 0
 12 11 2 -9.73 32.29 0
 13 -1 -10 9.91 14.51 0
 13 10 1 6.69 33.08 0
 13 11 1 18.02 35.41 0
 14 0 -10 18.59 19.09 0
 14 6 -2 2.31 26.64 0
 14 8 -1 -12.84 33.32 0
 15 3 -7 20.55 27.68 0
 -12 6 -10 191.63 33.24 0
 -12 7 -8 -16.68 29.15 0
 -12 8 -7 54.28 26.62 0
 -12 9 -6 21.73 26.5 0
 -12 11 -5 3.82 24.02 0
 -11 3 -13 26.96 35.43 0
 -11 3 -12 204.44 35.57 0
 -11 5 -7 104.81 24.59 0
 -11 6 -6 77.55 23.38 0
 -11 7 -5 -9.03 21.05 0
 -11 11 -3 24.98 14.91 0
 -10 1 -15 60.11 36.67 0
 -10 1 -14 -7.35 34.42 0
 -10 2 -10 160.08 21.76 0
 -10 7 -3 415.27 16.14 0
 -10 12 -1 96.16 11.17 0
 -9 0 -16 23.12 37.27 0
 -9 0 -14 404.67 26.02 0
 -8 -1 -17 -3.06 29.71 0
 -8 -1 -12 28.95 20.63 0
 -8 -1 -11 324.02 27.18 0
 -8 0 -8 245.76 22.13 0
 -7 -2 -17 19.35 27.92 0
 -7 -2 -12 230.36 19.96 0
 -7 -2 -11 582.19 26.59 0
 -7 -1 -8 151.29 15.93 0
 -7 4 -1 1359.68 11.89 0
 -7 7 1 339.56 6.93 0
 -6 -3 -17 -21.19 35.73 0
 -6 -3 -16 227.65 33.37 0
 -6 -3 -15 -2.56 22.9 0
 -6 -3 -14 19.36 21.14 0
 -6 -3 -12 86.17 25.19 0
 -6 -2 -8 374.44 20.88 0
 -6 -1 -6 17.3 12.93 0
 -6 11 3 13.05 3.99 0
 -5 -3 -9 151.96 20.68 0
 -4 -4 -19 194.14 42.05 0
 -4 -4 -10 89.61 19.94 0
 -4 -2 -5 423.97 16.76 0
 -4 18 4 -4.78 16.24 0
 -3 -5 -16 48.53 29.47 0
 -3 -5 -15 90.57 28.78 0
 -3 -5 -14 143.32 26.03 0
 -3 -5 -13 40.08 22.4 0
 -3 -3 -6 1374.99 13.19 0
 -3 -2 -4 492.01 14.44 0
 -3 13 5 452.84 11.87 0
 -3 14 5 -1.07 12.39 0
 -3 15 5 151.61 13.83 0
 -2 -5 -19 -8.13 39.58 0
 -2 -5 -18 18.47 25.62 0
 -2 -5 -11 5.57 19.05 0
 -2 -3 -5 931.58 15.13 0
 -2 10 5 509.14 9.81 0
 -1 6 4 1547.26 9.47 0
 0 -6 -16 52.46 25.36 0
 0 -6 -14 46.01 20.73 0
 0 8 5 -15.43 11.01 0
 0 14 6 129.36 16.04 0
 1 -6 -17 31.03 28.12 0
 1 -6 -12 895.86 20.37 0
 1 -5 -8 788.81 12.25 0
 1 2 2 16.65 6.67 0
 1 14 6 182.86 17.59 0
 1 15 6 4.04 19.7 0
 2 -6 -18 139.55 28.7 0
 2 -6 -12 239.11 15.02 0
 2 12 6 -0.09 17.62 0
 2 15 6 17.29 20.27 0
 2 16 6 4.03 22.59 0
 3 -6 -18 5.81 26.23 0
 3 -6 -12 1014.45 14.75 0
 3 2 2 916.47 13.63 0
 3 12 6 53.19 18.42 0
 3 13 6 4.05 19.27 0
 3 15 6 10.2 22.53 0
 4 -6 -18 36.29 26.79 0
 4 -6 -12 43.73 12.76 0
 4 8 5 6.11 15.81 0
 4 12 6 77.37 14.37 0
 4 13 6 89.24 21.78 0
 4 14 6 100.71 23.07 0
 4 15 6 26.89 24.11 0
 4 16 6 22.94 19.68 0
 5 -6 -17 19.35 21.6 0
 5 -6 -13 17.23 13.22 0
 5 4 3 378.32 15.31 0
 6 9 5 9.48 13.82 0
 7 -5 -10 101.46 4.93 0
 7 5 3 2.18 11.62 0
 7 11 5 33.91 23.52 0
 7 12 5 47.76 23.68 0
 7 16 5 24.17 33.28 0
 8 6 3 27.86 18.46 0
 8 9 4 149.02 21.1 0
 9 5 2 31.66 13.42 0
 9 7 3 -13.82 15.67 0
 9 11 4 6.02 25.95 0
 10 1 -2 34.03 14.62 0
 10 2 -1 366.4 15.69 0
 10 9 3 30.32 17.37 0
 11 -2 -8 54.42 10.51 0
 11 1 -3 11.65 14.29 0
 11 6 1 31.89 21.94 0
 11 13 3 30.34 26.84 0
 12 12 2 -10.63 35.29 0
 13 1 -6 106.74 17.76 0
 13 6 -1 53.66 19.6 0
 13 8 0 62.63 22.14 0
 14 3 -5 -11.26 21.33 0
 14 4 -4 1.95 24.93 0
 14 7 -2 -1.33 28.61 0
 15 4 -6 11.51 27.16 0
 15 5 -5 31.81 29.61 0
 -12 5 -11 -20.33 34.28 0
 -11 3 -11 8.34 23.8 0
 -11 3 -10 490.26 32.03 0
 -11 4 -8 4.88 26.83 0
 -11 8 -4 179.21 17.93 0
 -10 1 -12 -6.62 31.17 0
 -10 1 -11 153.8 28.99 0
 -10 2 -9 177.88 20.08 0
 -10 3 -7 21.27 17.49 0
 -10 11 -1 20 12.14 0
 -9 0 -10 210.61 28.29 0
 -9 2 -6 963.24 22.76 0
 -9 10 0 18.49 8.12 0
 -8 -1 -10 172.27 24.11 0
 -8 3 -3 405.16 15.41 0
 -8 4 -2 46.2 12.07 0
 -8 7 0 44.88 9.21 0
 -7 -2 -10 1015.54 26.01 0
 -7 -1 -7 812.05 21.6 0
 -7 1 -4 126.93 11.41 0
 -6 -3 -18 242.11 30.07 0
 -6 -3 -11 213.91 17.57 0
 -6 0 -4 1738.26 14.04 0
 -5 -4 -18 16.07 37.24 0
 -5 -4 -16 21.5 30.47 0
 -5 -4 -15 140.29 22.71 0
 -5 -4 -14 224.48 22.04 0
 -5 -4 -13 -1.56 25.56 0
 -5 -3 -8 15.8 18.34 0
 -5 -2 -6 26.76 12.48 0
 -3 -5 -18 84.52 36.91 0
 -3 -5 -17 93.8 31.9 0
 -3 -5 -12 714.92 23.56 0
 -3 -4 -8 346.2 17.47 0
 -3 8 4 368.21 5.93 0
 -2 -5 -10 -3.39 17.87 0
 -2 -4 -7 55 10.49 0
 -2 7 4 -15.48 6.96 0
 -2 17 5 -0.21 15.89 0
 -1 -6 -15 174.84 24.22 0
 -1 -5 -9 431.93 11.57 0
 -1 9 5 89.91 9.92 0
 0 -6 -18 150.43 30.62 0
 0 -6 -13 43.49 19.67 0
 0 -6 -12 132.5 17.62 0
 0 -5 -8 -12.48 12.67 0
 0 19 5 5.68 22.38 0
 1 -6 -19 51.6 31.59 0
 1 8 5 220.58 12.66 0
 2 -6 -19 -9.58 31.07 0
 2 -6 -11 64.97 13.2 0
 2 2 2 651.62 8.64 0
 2 13 6 261.88 13.93 0
 2 14 6 11.83 18.49 0
 3 -6 -19 64.89 29.46 0
 3 -6 -11 121.22 11.06 0
 3 8 5 351.38 15.02 0
 4 0 0 1703.91 10.94 0
 4 1 1 853.97 7.84 0
 5 -6 -18 256.56 24.95 0
 5 -6 -12 66.59 12.11 0
 5 6 4 24.4 11.21 0
 5 9 5 280.18 18.04 0
 6 -6 -16 14.76 16 0
 6 -6 -15 35.58 14.13 0
 6 3 2 1130.53 12.1 0
 6 7 4 77.75 17.3 0
 6 10 5 865.97 16.63 0
 6 11 5 -13.93 20.84 0
 6 17 5 -10.15 33.44 0
 7 14 5 -14.37 26.47 0
 7 15 5 118 22.88 0
 8 10 4 -10.77 22.61 0
 9 4 1 40.43 17.45 0
 9 8 3 31.44 21.23 0
 9 12 4 19.14 20.32 0
 9 13 4 11.95 28.83 0
 9 15 4 -23.79 32.87 0
 10 -3 -9 4.64 8.3 0
 10 5 1 38.17 14.19 0
 10 7 2 5.83 15.61 0
 10 10 3 58.11 18.37 0
 10 11 3 53.03 28.7 0
 11 7 1 994.49 25.01 0
 11 9 2 139.07 20.3 0
 11 10 2 -1.63 27.8 0
 12 -1 -8 120.26 13.94 0
 12 0 -6 87.74 14.3 0
 12 5 -1 15.17 21.93 0
 12 9 1 -21.31 28.27 0
 13 0 -8 116.37 15.05 0
 13 2 -5 27.2 19.13 0
 13 5 -2 16.78 17.04 0
 13 7 -1 -28.46 28.03 0
 13 9 0 50.91 30.37 0
 13 10 0 20.34 33.02 0
 14 2 -7 0.9 19.79 0
 14 6 -3 23.11 28.39 0
 -12 4 -12 -17.51 38.66 0
 -12 5 -9 35.85 29.55 0
 -12 6 -8 26.36 29.01 0
 -12 7 -7 253.29 25.13 0
 -12 8 -6 -5.6 23.88 0
 -12 10 -5 13.1 20.92 0
 -11 2 -14 11.32 29.48 0
 -11 2 -13 40.05 34.86 0
 -11 2 -12 51.8 35.32 0
 -11 3 -9 2.01 29.31 0
 -11 5 -6 35.82 23.66 0
 -11 6 -5 161.42 19.67 0
 -10 1 -10 38.32 29.2 0
 -10 2 -8 486.96 24.66 0
 -10 3 -6 508.35 22.7 0
 -10 4 -5 11.38 19.91 0
 -9 -1 -16 41.91 40.01 0
 -9 -1 -15 140.79 38.12 0
 -9 -1 -14 8.84 34.61 0
 -9 -1 -13 17.86 32.32 0
 -9 1 -7 330.84 23.97 0
 -8 -2 -17 114.83 41.38 0
 -8 -2 -16 98.83 38.01 0
 -8 -2 -15 38.45 33.74 0
 -8 -2 -14 60.21 32.02 0
 -8 -2 -13 83.36 29.9 0
 -8 -1 -9 425.51 23.77 0
 -8 1 -5 433.52 19.19 0
 -7 -3 -16 178.77 37.21 0
 -7 -3 -15 8.34 34 0
 -7 -3 -14 261.43 31.75 0
 -7 -3 -13 -3.16 27.42 0
 -7 -2 -9 340.99 23.04 0
 -6 -3 -10 708.27 17.92 0
 -6 -1 -5 -7.4 16.79 0
 -6 16 3 15.35 8.62 0
 -5 -1 -4 239.26 11.54 0
 -5 4 1 1323.47 6.56 0
 -4 -5 -16 259.57 33.34 0
 -4 -5 -15 242.32 30.24 0
 -4 -4 -9 454.48 14.06 0
 -4 10 4 230.04 5.98 0
 -4 17 4 -1.01 13.27 0
 -3 -5 -19 38.86 37.94 0
 -2 -2 -3 3640.32 15.78 0
 -2 11 5 26.34 9.72 0
 -2 16 5 107.1 14.82 0
 -1 -6 -18 42.16 31.6 0
 -1 -6 -17 22.8 30.98 0
 -1 -6 -16 30.85 26.47 0
 -1 -6 -14 222.08 22.72 0
 -1 -6 -13 180.87 22.01 0
 -1 -4 -6 83.02 9.24 0
 0 -6 -19 -5.28 35.66 0
 0 4 3 64.25 8.81 0
 0 6 4 885.41 10.7 0
 0 9 5 708.31 12.68 0
 0 18 5 -1.18 22.93 0
 1 -6 -11 10.37 14.63 0
 4 -6 -11 197.56 11.17 0
 4 4 3 715.01 11.31 0
 4 6 4 500.29 11.23 0
 4 9 5 396.08 17.04 0
 4 18 5 12.34 31.05 0
 5 -5 -8 94.95 5.3 0
 5 10 5 65.55 18.26 0
 6 -6 -17 14.98 18.84 0
 6 2 1 69.27 13.12 0
 6 5 3 194.08 11.56 0
 6 13 5 -11.18 24.5 0
 6 14 5 35.59 25.63 0
 6 15 5 -7.39 28.3 0
 7 4 2 28 15.29 0
 7 6 3 18.94 17.39 0
 7 9 4 70.51 20.27 0
 8 5 2 173.04 17.46 0
 8 7 3 1893.8 18.11 0
 8 11 4 480.88 24.79 0
 8 15 4 -13.06 30.31 0
 8 16 4 -0.44 35.22 0
 9 -1 -4 -3.5 11.78 0
 9 6 2 796.05 15.98 0
 9 9 3 -3.3 22.64 0
 10 -1 -5 479.89 11.17 0
 10 4 0 -19.19 18.23 0
 10 8 2 315.77 24.03 0
 10 12 3 48.62 22.49 0
 10 14 3 -19.81 33.21 0
 11 4 -1 301.99 19.53 0
 11 12 2 -1.11 30.76 0
 12 -2 -11 14.33 12.45 0
 12 1 -5 25.69 16.22 0
 12 11 1 3.31 33.87 0
 13 -1 -11 20.73 14.42 0
 13 8 -1 -28.09 28.21 0
 13 11 0 -17.8 37.99 0
 14 3 -6 0.02 22.72 0
 14 5 -4 33.26 25.72 0
 14 8 -2 5.64 24.32 0
 -12 4 -11 176.37 27.16 0
 -12 4 -10 9.53 30.93 0
 -12 6 -7 108.67 25.43 0
 -12 12 -4 42.76 20.48 0
 -11 2 -11 10.5 31.78 0
 -11 3 -8 71.78 25.63 0
 -11 4 -7 357.78 24.92 0
 -11 7 -4 48.38 18.11 0
 -11 9 -3 94.88 15.12 0
 -11 13 -2 25.18 13.97 0
 -11 14 -2 39.21 13.15 0
 -10 0 -14 51.06 27.41 0
 -10 0 -12 144.48 31.42 0
 -10 1 -9 39.08 27.27 0
 -10 2 -7 244.05 22.8 0
 -10 6 -3 39.99 15.23 0
 -10 10 -1 522.42 12.98 0
 -9 -1 -12 54.8 21.76 0
 -9 -1 -11 -8.69 27.79 0
 -9 2 -5 623.89 19.93 0
 -8 -2 -12 161.28 21.49 0
 -8 -1 -8 1.86 22.38 0
 -8 9 1 114.26 6.65 0
 -7 -3 -17 28.12 27.65 0
 -7 -3 -12 54.3 26.17 0
 -6 -4 -17 112.97 37.39 0
 -6 -4 -16 35.45 34.17 0
 -6 -4 -15 625.02 32.59 0
 -6 -4 -14 14.24 30.74 0
 -6 -4 -13 633.96 29.46 0
 -6 -3 -9 100.69 21.35 0
 -5 -4 -10 44.79 21.36 0
 -5 -3 -7 -2.65 17.45 0
 -4 -5 -18 15.83 38.75 0
 -4 -5 -17 69.8 25.64 0
 -4 -5 -13 20.17 18.61 0
 -4 -5 -12 44.03 23.85 0
 -4 -3 -6 1157.6 17.78 0
 -4 3 1 67.78 4.87 0
 -3 -4 -7 1010.34 16.82 0
 -2 -6 -17 197.65 32.56 0
 -2 -6 -16 118.68 29.61 0
 -2 -6 -15 26.29 26.78 0
 -2 -6 -14 -12.15 24.99 0
 -2 -6 -13 68.37 21.96 0
 -2 -5 -9 17.13 11.58 0
 -2 5 3 452.98 5.1 0
 -2 12 5 278.06 11.29 0
 -2 13 5 58.32 14.31 0
 -2 15 5 184.55 13.52 0
 -1 -6 -19 24 37.45 0
 -1 -6 -12 228.33 18.76 0
 -1 10 5 267.57 10.64 0
 -1 17 5 23.01 17.66 0
 0 -6 -11 2.74 15.43 0
 1 -4 -5 565.65 10.08 0
 1 1 1 3175.81 7.91 0
 1 6 4 215.75 12.04 0
 1 18 5 62.93 23.38 0
 2 -6 -10 152.05 11.36 0
 2 -5 -7 103.82 9.49 0
 2 -4 -5 1548.8 7.39 0
 2 6 4 1492.16 14.76 0
 2 18 5 9.15 24.74 0
 3 4 3 74 14.12 0
 3 6 4 830.66 11.3 0
 3 9 5 11.85 10.93 0
 3 18 5 49.49 26.87 0
 4 10 5 756.05 19.52 0
 4 17 5 -30.51 28.25 0
 5 3 2 292.17 10.51 0
 5 7 4 513.01 12.54 0
 5 11 5 98.84 14.65 0
 5 12 5 22.78 21.37 0
 5 13 5 469.86 24.06 0
 5 14 5 1.26 24.47 0
 5 15 5 90.53 26.11 0
 5 16 5 -8.17 20.81 0
 6 -6 -18 47.78 18.1 0
 6 -6 -13 28.99 10.15 0
 6 8 4 453.83 14.42 0
 7 10 4 45.17 21 0
 7 17 4 45.29 35.67 0
 8 1 -1 16.81 12.04 0
 8 8 3 40.09 20.44 0
 9 10 3 592.36 24.13 0
 9 11 3 -2.48 24.29 0
 10 -2 -7 208.35 10.15 0
 10 0 -4 10.64 14.47 0
 10 3 -1 29.24 13.87 0
 10 6 1 102.47 14.93 0
 11 -3 -12 11.88 9.07 0
 11 1 -4 29.22 14.38 0
 11 6 0 102.81 21.96 0
 11 8 1 -6.73 18.22 0
 11 13 2 -3.26 26.03 0
 12 2 -4 9.52 16.85 0
 12 6 -1 -4.22 24.07 0
 12 8 0 104 19.09 0
 12 12 1 23.87 27.3 0
 12 13 1 62.69 37.03 0
 13 1 -7 121.58 17.69 0
 13 9 -1 51.61 32.38 0
 14 7 -3 66.5 28.77 0
 14 9 -2 3.83 26.09 0
 -12 3 -11 -45.91 33.58 0
 -12 4 -9 285.05 30.29 0
 -12 5 -8 91.09 27.27 0
 -12 7 -6 19.13 22.67 0
 -12 8 -5 37.48 23.52 0
 -11 1 -13 21.66 37.88 0
 -11 1 -12 -42.39 33.35 0
 -11 2 -10 115.11 22.83 0
 -11 12 -2 8.41 13.43 0
 -9 -1 -10 65.82 27.84 0
 -9 0 -8 10.66 17.36 0
 -9 1 -6 -14.33 21.71 0
 -9 5 -2 36.13 13.33 0
 -8 -2 -10 19.8 25.34 0
 -7 -3 -11 66.45 18.61 0
 -7 -1 -6 17.66 13.06 0
 -7 1 -3 179.92 14.12 0
 -7 2 -2 510.2 12.99 0
 -6 -4 -18 1.29 29.99 0
 -6 -4 -12 69.25 25.36 0
 -6 -3 -8 739.54 21.61 0
 -6 -2 -6 600.61 18.88 0
 -6 1 -2 140.14 12.6 0
 -6 12 3 497.94 6.57 0
 -6 15 3 2.89 7.92 0
 -5 -5 -17 -26.05 34.28 0
 -5 -5 -16 -7.46 33.15 0
 -5 -5 -14 317.63 30.11 0
 -5 -4 -9 1194.64 22.44 0
 -5 18 3 0.91 12.51 0
 -4 -5 -11 142.5 21.73 0
 -4 -4 -8 133.94 12.89 0
 -4 -2 -4 1179 16.54 0
 -4 11 4 101.92 7.97 0
 -4 16 4 69.2 12.46 0
 -3 -6 -16 151.54 29.95 0
 -3 -6 -15 111.47 27.17 0
 -3 -1 -2 3340.99 15.27 0
 -3 18 4 -7.2 14.56 0
 -2 -6 -18 127.86 27.24 0
 -2 -6 -12 425.92 21.41 0
 -2 -4 -6 203.42 14.5 0
 -2 19 4 13.14 17.15 0
 -1 -6 -11 1.32 16.46 0
 -1 11 5 10.08 11.52 0
 -1 15 5 87.01 17.53 0
 0 -6 -10 2316.46 17.91 0
 0 -1 -1 455.85 4.28 0
 0 10 5 312.45 12.21 0
 0 17 5 6.36 18.25 0
 1 -5 -7 895.17 11.11 0
 1 -2 -2 668.93 4.99 0
 1 4 3 1134.73 9.39 0
 1 17 5 13.04 21.58 0
 2 4 3 645.95 9.97 0
 2 17 5 11 23.56 0
 3 -5 -7 320.49 7.4 0
 3 -4 -5 155.67 5.04 0
 3 10 5 218.9 16.02 0
 3 16 5 6.91 23.98 0
 3 17 5 12.63 18.67 0
 4 7 4 142.5 15.32 0
 4 12 5 176.95 19.74 0
 4 13 5 -13.68 19.69 0
 4 14 5 30.11 23.07 0
 4 16 5 74.22 19.69 0
 5 -6 -11 93.74 8.86 0
 5 5 3 837.58 12.16 0
 5 8 4 17.99 16.39 0
 6 -1 -2 77.37 7.94 0
 6 9 4 33.28 18.56 0
 6 17 4 31.12 31.09 0
 7 3 1 71.79 10.19 0
 7 7 3 563.42 19.36 0
 7 11 4 497.37 22.64 0
 7 12 4 84.46 24.83 0
 7 13 4 70.63 24.9 0
 7 15 4 15.01 29.85 0
 7 16 4 22.05 23.72 0
 8 4 1 577.19 16.33 0
 8 9 3 73.81 21.44 0
 9 -5 -16 -3.56 9.37 0
 9 1 -2 656.66 13.74 0
 9 5 1 69.76 13.16 0
 9 13 3 -12.14 29.91 0
 9 14 3 18.16 32.38 0
 9 15 3 30.52 33.22 0
 10 5 0 36.59 18.91 0
 10 7 1 28.34 22 0
 10 10 2 108.5 24.93 0
 10 11 2 31.48 25.95 0
 11 -2 -9 27.96 10.23 0
 11 9 1 36.29 18.87 0
 11 10 1 5.57 27.43 0
 12 5 -2 70.29 21.93 0
 12 7 -1 407.36 25.57 0
 12 9 0 71.67 21.59 0
 12 10 0 12.16 28.36 0
 13 -1 -12 -2.81 15.36 0
 13 2 -6 9.14 19.13 0
 13 3 -5 36.93 21.05 0
 13 7 -2 22.16 26.08 0
 13 10 -1 160.32 35.66 0
 14 1 -10 14.52 21.8 0
 14 2 -8 -26.2 20.76 0
 14 3 -7 -6.83 25.02 0
 14 5 -5 37.5 25.04 0
 14 6 -4 123.49 26.62 0
 14 8 -3 6.33 33.08 0
 -13 6 -9 8.99 31.46 0
 -13 7 -8 -16.7 30.32 0
 -12 3 -10 58.6 34.09 0
 -12 10 -4 13.21 17.83 0
 -11 1 -11 432.62 33.86 0
 -11 2 -9 34.04 21.26 0
 -11 3 -7 45 24.83 0
 -11 4 -6 227.69 22.75 0
 -11 5 -5 3.43 21.23 0
 -11 8 -3 -9.6 15.23 0
 -10 -1 -14 25.75 37.69 0
 -10 0 -10 465.16 29.15 0
 -10 1 -8 -6.76 18.52 0
 -10 2 -6 54.34 20.72 0
 -10 4 -4 47.7 17.71 0
 -10 7 -2 -0.93 13 0
 -9 -2 -16 39.47 29.76 0
 -9 -2 -15 37.58 27.3 0
 -9 -2 -14 25.61 33.86 0
 -9 -2 -13 177.69 33.17 0
 -9 -1 -9 796.4 27.12 0
 -8 -3 -16 116.29 27.39 0
 -8 -3 -15 -8.68 25.8 0
 -8 -3 -14 252.17 32.42 0
 -8 -3 -13 -14.24 30.2 0
 -8 -2 -9 78.46 23.81 0
 -8 1 -4 44.36 16.91 0
 -8 2 -3 19.1 14.95 0
 -7 -4 -17 215.13 37.18 0
 -7 -4 -16 26.37 36.23 0
 -7 -4 -15 -14.51 34.34 0
 -7 -3 -10 48.91 17.29 0
 -7 -2 -7 53.14 20.04 0
 -6 -4 -11 113.59 17.52 0
 -6 2 -1 57.72 10.51 0
 -6 7 2 -0.57 2.94 0
 -6 13 3 104 7.29 0
 -6 14 3 34.29 7.63 0
 -5 -5 -18 -43.59 37.24 0
 -5 -5 -13 351.09 20.62 0
 -5 -5 -12 733.69 26.69 0
 -4 -5 -10 535.47 20.88 0
 -4 15 4 15.55 11.06 0
 -3 -6 -18 89.88 38.05 0
 -3 -6 -17 52.12 24.72 0
 -3 -6 -14 173.3 19.52 0
 -3 -5 -9 146.92 12.68 0
 -3 9 4 555.81 7.39 0
 -2 -5 -8 453.75 11.48 0
 -2 -3 -4 607.26 13.69 0
 -1 -6 -10 304.18 16.41 0
 -1 12 5 758.98 14.09 0
 -1 13 5 -12.97 13.35 0
 -1 14 5 3.6 14.54 0
 -1 19 4 -13.62 21.49 0
 0 -7 -16 3.38 24.87 0
 0 -5 -7 3.06 8.4 0
 0 11 5 143.57 13.23 0
 1 -7 -17 62.8 26.69 0
 1 -7 -16 -10.25 24.34 0
 1 -7 -15 243.02 22.58 0
 1 -7 -14 73.57 22.66 0
 1 11 5 0.66 13.94 0
 1 15 5 10.65 18.08 0
 1 16 5 2.3 20.52 0
 2 -7 -18 -2.32 30 0
 2 -7 -17 101.02 24.3 0
 2 -7 -16 -3.19 22.05 0
 2 -7 -15 13.89 20.31 0
 2 -7 -14 26.4 20.43 0
 2 11 5 46.87 15.98 0
 2 16 5 79.45 20.87 0
 3 -7 -17 40.66 24.73 0
 3 -7 -16 -4.17 19.42 0
 3 -7 -15 685.2 20.76 0
 3 7 4 58.6 13.79 0
 3 11 5 27.19 12.8 0
 3 12 5 668.36 19.45 0
 3 14 5 16.19 20.65 0
 3 15 5 42.42 21.54 0
 4 -6 -10 10.05 9.1 0
 4 3 2 362.15 10.39 0
 4 5 3 69.5 14.35 0
 5 18 4 -22.98 30.43 0
 6 10 4 11.89 19.84 0
 7 -6 -17 11.82 17.52 0
 7 -6 -15 94.54 12.15 0
 7 5 2 1.72 11.46 0
 7 8 3 -5.76 18.75 0
 8 10 3 12.39 22.51 0
 8 16 3 9.85 34.37 0
 9 -2 -6 124.35 9.2 0
 9 4 0 -17.68 16.46 0
 9 8 2 248.97 15.44 0
 10 8 1 -19.65 22.61 0
 10 12 2 41.03 21.93 0
 10 13 2 26.8 30.95 0
 10 14 2 55.45 32.82 0
 10 15 2 0.41 28.46 0
 11 5 -1 -0.01 14.17 0
 11 7 0 39.67 16.64 0
 11 11 1 26.74 28.72 0
 11 12 1 -7.31 32.92 0
 11 13 1 49.24 36.41 0
 11 14 1 -6.5 39.16 0
 12 -2 -12 -7.06 12.66 0
 12 1 -6 12.25 18.08 0
 12 4 -3 37.02 18.57 0
 12 11 0 40.16 31.32 0
 12 12 0 24.9 36.48 0
 13 6 -3 61.15 25.77 0
 14 4 -6 11.35 23.08 0
 14 7 -4 -12.84 31.06 0
 14 9 -3 -3.68 33.57 0
 -13 5 -10 53.24 36.58 0
 -13 9 -6 9.77 27.77 0
 -12 2 -12 53 35.97 0
 -12 3 -9 -30.97 29.87 0
 -12 4 -8 94.56 27.25 0
 -12 7 -5 182.59 21.34 0
 -12 9 -4 14.6 18.54 0
 -11 1 -10 0.93 32.2 0
 -11 2 -8 83.31 27.39 0
 -11 10 -2 17.28 14.46 0
 -10 -1 -12 52.83 32.81 0
 -10 1 -7 116.15 23.81 0
 -10 5 -3 52.12 15.29 0
 -10 9 -1 14.99 11.38 0
 -9 -2 -11 227.96 29.3 0
 -9 2 -4 323.63 17.92 0
 -9 3 -3 16.9 14.85 0
 -8 -3 -12 649.16 22.56 0
 -8 6 0 185.44 9.29 0
 -7 -4 -12 53.32 26.87 0
 -7 16 2 -0.3 8.82 0
 -6 -5 -17 43.47 36.24 0
 -6 -5 -16 45.71 34.54 0
 -6 -5 -15 -17.6 32.98 0
 -6 -5 -14 82.39 29.34 0
 -6 -3 -7 130.13 18.16 0
 -6 -1 -4 150.16 14.97 0
 -5 -5 -11 55.46 23.57 0
 -5 -4 -8 20.08 18.44 0
 -5 -3 -6 2080.83 19.91 0
 -5 -1 -3 794.55 15.48 0
 -5 0 -2 1012.81 10.8 0
 -5 1 -1 302.12 10.91 0
 -5 17 3 -1.32 12.59 0
 -4 -6 -18 94.34 35.98 0
 -4 -6 -17 0.74 36.41 0
 -4 -6 -16 42.51 32.49 0
 -4 -6 -15 14.18 30.61 0
 -4 -6 -14 190.61 27.6 0
 -4 -3 -5 95.03 15.74 0
 -4 12 4 -4.74 7.82 0
 -3 -6 -12 222.66 21.73 0
 -3 -2 -3 323.95 13.65 0
 -3 6 3 435.85 4.33 0
 -2 8 4 234.55 6.77 0
 -2 18 4 5.71 16.39 0
 -1 -7 -17 -7.41 29.06 0
 -1 -7 -16 36.29 27.26 0
 -1 -7 -15 98.47 24.15 0
 -1 -5 -7 536.18 13.43 0
 -1 -4 -5 637.59 12.82 0
 0 -7 -19 -10.26 39.5 0
 0 -7 -18 25.87 31.99 0
 0 -7 -17 6.79 26.91 0
 0 -7 -15 75.18 22.68 0
 0 -7 -14 35.76 21.43 0
 0 -6 -9 344.86 13.87 0
 0 7 4 33.76 10.25 0
 0 12 5 16.78 13.35 0
 0 13 5 52.95 15 0
 0 14 5 -3.22 15.46 0
 1 -7 -19 40.13 32.93 0
 1 -7 -13 69.45 18.04 0
 1 -6 -9 112.37 11.59 0
 1 7 4 52.84 11.47 0
 1 12 5 1654.27 18.48 0
 1 13 5 -2.16 16.45 0
 1 14 5 -20.36 17.71 0
 2 -7 -13 573.46 16.59 0
 2 -6 -9 12.48 9.48 0
 2 7 4 29.91 13.07 0
 2 12 5 50.66 12.14 0
 2 13 5 9.9 18.26 0
 2 14 5 22.74 18.1 0
 3 -7 -14 30.38 15.32 0
 4 -7 -18 15.46 25.56 0
 4 -7 -17 206.41 22.91 0
 4 -7 -16 40.92 20.07 0
 4 -7 -15 79.8 17.7 0
 4 8 4 502.86 16.25 0
 4 18 4 8.27 30.19 0
 5 9 4 722.27 14.12 0
 5 16 4 -15.65 26.57 0
 5 17 4 27.85 28.39 0
 6 7 3 671.36 18.08 0
 6 12 4 30.31 22.52 0
 6 13 4 15.08 24.16 0
 6 14 4 240.11 26.46 0
 6 15 4 -10.01 20.75 0
 7 -6 -14 74.5 10.57 0
 7 17 3 -12.73 35.43 0
 8 7 2 123.31 18.51 0
 8 11 3 43.38 16.92 0
 8 12 3 -20.63 24.91 0
 8 14 3 -16.19 29.36 0
 8 15 3 42.45 23.95 0
 9 -3 -8 306.94 7.29 0
 9 6 1 671.95 15.02 0
 9 9 2 -9.55 16.41 0
 9 10 2 17.61 22.74 0
 9 16 2 -15.17 38.09 0
 10 4 -1 835.01 18.93 0
 10 6 0 353.96 21.16 0
 10 9 1 21.58 23.29 0
 11 0 -6 196.43 15.22 0
 11 6 -1 -5.93 20.61 0
 11 8 0 13.71 24.53 0
 12 2 -5 207.77 17.83 0
 12 3 -4 33.41 18.21 0
 12 8 -1 11.39 18.9 0
 13 7 -3 135.05 27.21 0
 14 2 -9 12.83 20.62 0
 14 8 -4 26.54 33.81 0
 -13 5 -9 12.83 33.77 0
 -13 6 -8 175.53 29.06 0
 -12 1 -13 96.39 38.84 0
 -12 2 -10 38.8 32 0
 -12 4 -7 -2.62 25.28 0
 -12 5 -6 427.31 23.84 0
 -12 12 -3 439.83 16.84 0
 -11 0 -12 275.38 26.55 0
 -11 3 -6 84.79 23.43 0
 -11 4 -5 382.7 21.42 0
 -11 7 -3 148.25 15.96 0
 -10 -2 -15 -20.66 38.56 0
 -10 -1 -11 145.59 22.67 0
 -10 0 -8 443.48 25.85 0
 -10 6 -2 298.25 15.74 0
 -9 -3 -16 274.04 42.28 0
 -9 -3 -15 16.48 36.02 0
 -9 -2 -10 278.81 27.43 0
 -9 -1 -8 374.6 24.36 0
 -9 0 -6 555.13 21.92 0
 -9 1 -5 257.5 14.86 0
 -9 4 -2 68.37 12.6 0
 -9 8 0 24.12 8.72 0
 -8 -3 -10 137.31 25.08 0
 -8 -1 -6 830.83 21.67 0
 -8 4 -1 560.32 10.85 0
 -7 -4 -11 487.92 26.08 0
 -7 -3 -8 376.85 21.96 0
 -6 -4 -9 8.38 21.45 0
 -6 -2 -5 1331.82 18.76 0
 -6 3 0 307.42 8.03 0
 -5 -5 -10 107.24 21.13 0
 -4 -6 -13 154.61 24.57 0
 -3 -6 -11 9.11 20.14 0
 -3 -5 -8 60.63 11.99 0
 -3 16 4 23.01 12.54 0
 -2 -7 -17 106.97 31.03 0
 -2 -7 -16 -20.89 28.97 0
 -2 -6 -10 494.1 13.63 0
 -2 17 4 82.71 17.37 0
 -1 -7 -18 20.76 31.26 0
 -1 -7 -14 -4.15 21.59 0
 -1 -6 -9 104.85 15.02 0
 -1 18 4 -4.51 18.29 0
 0 -7 -13 448.56 19.25 0
 0 -2 -2 65.15 7.22 0
 0 18 4 11.13 22.64 0
 1 -7 -12 26.35 15.69 0
 1 18 4 -24.99 25.02 0
 2 -7 -12 152.56 16.82 0
 2 18 4 42.28 25.7 0
 3 -7 -13 152.45 13.92 0
 3 -6 -9 606.53 10.49 0
 3 3 2 76.27 9.61 0
 3 18 4 5.31 26.43 0
 4 -7 -14 -14.25 15.95 0
 4 -5 -7 10.34 5.15 0
 4 9 4 88.5 16.59 0
 5 4 2 37.36 10.06 0
 5 10 4 29.33 13.2 0
 5 14 4 -18.33 22.5 0
 5 15 4 28.97 25.84 0
 6 3 1 2.39 9.68 0
 6 5 2 619.98 16.14 0
 7 -1 -3 808.42 9.19 0
 7 0 -2 224.31 10.58 0
 7 4 1 1409.26 17.02 0
 7 6 2 299.23 12.32 0
 7 10 3 449.96 21.45 0
 7 16 3 48.08 32.31 0
 8 8 2 -23.46 19.92 0
 9 7 1 604.81 21.04 0
 9 11 2 101.2 24.46 0
 9 12 2 15 26.66 0
 9 13 2 -11.55 30.32 0
 9 14 2 127.84 32.73 0
 9 15 2 3.6 33.16 0
 10 -3 -10 155.68 8.65 0
 10 -1 -6 6.14 9.75 0
 10 10 1 516.59 27.34 0
 10 15 1 27.67 36.55 0
 11 -3 -13 1.01 9.36 0
 11 1 -5 146.96 14.37 0
 11 3 -3 24.14 16.98 0
 11 9 0 132.76 19.11 0
 12 -2 -13 0.71 13.72 0
 12 -1 -10 33.42 13.46 0
 12 7 -2 29.97 24.94 0
 12 10 -1 17.84 31.27 0
 13 2 -7 52.02 17.78 0
 13 10 -2 25.46 25.72 0
 14 3 -8 -3.21 22.47 0
 14 4 -7 8.85 24.81 0
 14 5 -6 7.52 25.22 0
 14 7 -5 -30.77 28.93 0
 14 9 -4 -0.16 35.8 0
 -13 4 -10 8.44 26.53 0
 -13 5 -8 -2.17 29.26 0
 -13 6 -7 45.77 26.16 0
 -13 10 -5 73.37 23.91 0
 -12 1 -12 5.2 36.19 0
 -12 3 -8 412.43 28.6 0
 -12 6 -5 59.37 21.22 0
 -12 8 -4 219.77 17.78 0
 -12 11 -3 3.45 17.02 0
 -11 -1 -14 72.23 39.99 0
 -11 1 -8 58.08 26.92 0
 -11 5 -4 256.57 18.36 0
 -11 9 -2 119.3 12.09 0
 -10 -2 -14 23.54 27.99 0
 -10 -1 -10 35.62 21.3 0
 -10 1 -6 145.1 22.61 0
 -10 8 -1 5.62 11.96 0
 -9 -3 -14 148.74 25.5 0
 -9 -3 -13 11.91 32.01 0
 -9 -3 -12 19.81 29.58 0
 -9 -2 -9 20.8 25.09 0
 -8 -4 -16 13.27 28.81 0
 -8 -4 -15 559.4 27.55 0
 -8 -4 -14 4.1 32.18 0
 -8 -4 -13 47.3 31.61 0
 -8 8 1 3.67 6.29 0
 -7 -5 -17 100.35 37.54 0
 -7 -5 -16 218.73 37.88 0
 -7 -5 -15 -0.16 32.5 0
 -7 -4 -10 110.2 24.35 0
 -7 -2 -6 34.59 13.14 0
 -7 4 0 88.69 7.79 0
 -6 -5 -12 288.01 19.97 0
 -6 -5 -11 173.9 23.25 0
 -6 18 2 -10.71 11.85 0
 -5 -6 -18 181.97 42.43 0
 -5 -6 -17 29.47 35.36 0
 -5 -6 -16 118.11 32.73 0
 -5 -6 -15 51.25 29.82 0
 -5 -6 -14 21.46 29.64 0
 -5 -4 -7 1030.46 19.26 0
 -5 -2 -4 194.6 11.09 0
 -5 2 0 252.47 7.75 0
 -4 -6 -12 319 17.56 0
 -3 -7 -16 -6.29 29.86 0
 -3 -6 -10 457.25 20.15 0
 -3 -3 -4 1079.98 15.5 0
 -3 10 4 94.9 6.75 0
 -3 15 4 8.15 13.26 0
 -3 19 3 0.94 16.09 0
 -2 -7 -18 -6.3 33.88 0
 -2 -7 -14 34.8 24.35 0
 -2 -7 -13 216.48 22.35 0
 -2 -5 -7 150.23 10.43 0
 -2 -4 -5 63.43 13.92 0
 -1 -7 -12 23.12 18.61 0
 -1 3 2 1936.02 5.54 0
 -1 5 3 244.26 6.79 0
 -1 8 4 1160.89 10.44 0
 -1 17 4 11.33 19.12 0
 0 -7 -12 21.68 17.76 0
 1 0 0 50.45 2.84 0
 2 5 3 -3.35 12.65 0
 2 17 4 -9.17 22.23 0
 3 -7 -12 110.44 14.7 0
 3 17 4 23.99 24.29 0
 4 -7 -13 22.44 13.77 0
 4 2 1 259.69 8.67 0
 4 6 3 333.75 14.78 0
 4 10 4 185.77 17.75 0
 4 16 4 109.51 19.47 0
 5 -7 -18 15.67 22.78 0
 5 -7 -17 -4.52 20.91 0
 5 -7 -16 16.5 18.12 0
 5 -2 -3 -3.1 5.25 0
 5 7 3 695.51 16.78 0
 5 13 4 132.38 16.6 0
 6 -3 -5 13.31 4.25 0
 6 8 3 13.11 13.09 0
 6 17 3 33.2 31.82 0
 7 7 2 76.77 17.84 0
 7 11 3 111.2 15.58 0
 7 12 3 164.3 24.02 0
 7 13 3 14.44 25.69 0
 7 14 3 125.55 26.69 0
 7 15 3 66.48 21.01 0
 8 -1 -4 152.26 8.41 0
 8 1 -2 44.61 11.82 0
 8 9 2 551.98 21.96 0
 8 16 2 20.14 31.73 0
 9 -1 -5 12.14 9.23 0
 9 5 0 495.16 14.16 0
 9 8 1 2.93 20.57 0
 10 -2 -8 88.25 9.35 0
 10 1 -4 444.98 14.22 0
 10 2 -3 208.73 15.11 0
 10 7 0 18.52 15.53 0
 10 11 1 -4.55 19.83 0
 10 13 1 21.31 29.93 0
 10 14 1 38.18 26.42 0
 11 -2 -10 12.91 11.52 0
 11 -1 -8 0.73 12.53 0
 11 11 0 203.77 29.64 0
 11 12 0 32.58 33.86 0
 11 14 0 -5.54 36.39 0
 12 1 -7 11.86 17.45 0
 12 4 -4 10.67 20.41 0
 12 8 -2 45.08 26.08 0
 12 11 -1 15.59 24.48 0
 12 12 -1 26.04 33.67 0
 12 13 -1 72.61 36.79 0
 13 1 -9 40.48 17.39 0
 13 6 -4 65.93 24.03 0
 13 9 -3 8.3 30.24 0
 14 2 -10 5.94 21.37 0
 14 6 -6 46.2 26.58 0
 14 8 -5 9.46 31.47 0
 -13 3 -10 274.53 36.66 0
 -13 4 -9 219.02 31.93 0
 -13 7 -6 10.09 24.71 0
 -13 9 -5 69.39 21.83 0
 -12 1 -11 -34.28 26.63 0
 -12 2 -9 138.46 23.45 0
 -12 3 -7 44.48 25.3 0
 -12 4 -6 5.24 23.48 0
 -12 7 -4 17.82 18.62 0
 -12 10 -3 46.52 15.15 0
 -11 -1 -13 24.25 28.4 0
 -11 -1 -12 -38.53 35.8 0
 -11 6 -3 33.96 15.67 0
 -11 8 -2 41.67 14.82 0
 -10 -2 -12 10.33 24.91 0
 -10 -2 -11 87.41 29.95 0
 -10 -1 -9 39.16 26.69 0
 -10 4 -3 113.65 15.13 0
 -9 -3 -11 35.57 28.84 0
 -9 -1 -7 332.25 17.35 0
 -8 -4 -12 76.63 28.73 0
 -8 -3 -9 -5.32 17.24 0
 -8 -2 -7 907.26 17.42 0
 -8 0 -4 258.82 16.89 0
 -7 -5 -14 244.25 24.74 0
 -7 -5 -13 222.2 31 0
 -7 -3 -7 17.8 20.1 0
 -6 -4 -8 91.83 15.38 0
 -5 -6 -13 9.56 19.6 0
 -5 -5 -9 18.28 20.11 0
 -5 -3 -5 -5.99 16.21 0
 -5 9 3 162.02 4.58 0
 -5 16 3 -1.85 10.5 0
 -4 -6 -11 207.78 16.07 0
 -4 -5 -8 112.8 12.48 0
 -4 -2 -3 2583.49 16.9 0
 -4 -1 -2 304.63 9.08 0
 -3 -7 -18 11 38.5 0
 -3 -7 -17 22.47 24.85 0
 -3 -7 -15 64.18 27.39 0
 -3 -7 -14 28.83 26.83 0
 -3 -5 -7 74.07 15.56 0
 -3 11 4 362.78 9.58 0
 -3 13 4 40.5 11.22 0
 -3 14 4 328.56 11.01 0
 -2 -7 -12 44.61 19.8 0
 -2 9 4 244.49 7.46 0
 -2 16 4 8.95 14.18 0
 -1 -2 -2 13.25 10 0
 -1 -1 -1 2956.39 7.29 0
 0 -7 -11 1324.95 17.85 0
 0 -6 -8 1028.55 13.82 0
 0 -5 -6 821.96 11.48 0
 0 5 3 430.98 9.36 0
 0 8 4 128.04 10.97 0
 1 -7 -11 402.19 15.29 0
 1 -6 -8 22.19 10.78 0
 1 -5 -6 1775.59 10.78 0
 1 3 2 2234.25 11.6 0
 1 5 3 1262.22 12.13 0
 1 8 4 1900.65 14.6 0
 1 17 4 -10.43 21.13 0
 2 -7 -11 1086.42 15.89 0
 3 10 4 -5.06 15.33 0
 3 15 4 3.95 21.85 0
 3 16 4 115.18 17.79 0
 3 19 3 9.51 28.91 0
 4 4 2 1005 14.69 0
 4 11 4 -13.21 13.36 0
 5 -6 -10 239.73 7.07 0
 5 -1 -2 335.75 6.95 0
 5 17 3 24.33 28.26 0
 6 6 2 233.21 15.93 0
 6 9 3 73.72 13.58 0
 6 10 3 143.84 19.91 0
 6 15 3 4.04 26.94 0
 6 16 3 -21 21.56 0
 7 -6 -13 208.35 8.38 0
 7 3 0 300.86 13.45 0
 7 17 2 38.52 33.17 0
 8 -4 -9 454.93 5.25 0
 8 -3 -7 187.37 6.41 0
 8 10 2 5.3 20.9 0
 8 12 2 55.89 23.43 0
 8 13 2 117.1 26.63 0
 8 14 2 9.16 30.18 0
 8 15 2 4.37 30.02 0
 9 0 -4 1143.74 12.47 0
 9 1 -3 269.76 12.51 0
 9 6 0 25.2 17.87 0
 9 16 1 -6.42 38.49 0
 10 -4 -14 0.32 6.62 0
 10 8 0 558.28 23.24 0
 11 8 -1 1.3 23.8 0
 12 2 -6 341.79 17.89 0
 12 6 -3 -6.19 23.29 0
 12 9 -2 107.93 29.78 0
 13 2 -8 13.76 19.54 0
 13 3 -7 20.45 23.32 0
 13 4 -6 -1.18 22.95 0
 13 5 -5 116.73 22.24 0
 13 7 -4 41.49 28.55 0
 13 10 -3 58.43 35.45 0
 14 3 -9 12.84 23.57 0
 14 5 -7 5.68 27.06 0
 -13 2 -11 -20.92 38.19 0
 -13 3 -9 11.26 31.68 0
 -13 4 -8 10.74 30.41 0
 -13 5 -7 -13.32 28.17 0
 -13 8 -5 32.74 24.36 0
 -12 1 -10 -21.24 24.92 0
 -12 2 -8 332.14 30.08 0
 -12 5 -5 133.64 22.23 0
 -12 9 -3 29.31 17.63 0
 -11 -1 -11 430.57 32.79 0
 -11 1 -7 138.95 26.19 0
 -11 2 -6 427.29 23.85 0
 -11 4 -4 20.74 19.31 0
 -10 -3 -15 -16.76 41.31 0
 -10 -2 -10 208.66 29.12 0
 -10 -1 -8 35.76 26.29 0
 -10 5 -2 71.17 13.67 0
 -10 7 -1 45.14 12.06 0
 -9 -4 -15 126.46 39.74 0
 -9 -4 -14 -25.1 33.98 0
 -9 -3 -10 374.98 28.08 0
 -9 1 -4 -5.85 17.3 0
 -9 2 -3 1560.96 17.54 0
 -9 5 -1 74.24 10.67 0
 -9 7 0 0.6 8.97 0
 -8 -4 -11 110.36 19.77 0
 -8 -3 -8 307.5 23.55 0
 -8 -1 -5 435.3 18.7 0
 -8 2 -2 -1.66 12.92 0
 -8 5 0 453.58 10.17 0
 -7 -5 -12 450.95 27.65 0
 -7 -4 -9 285.07 17.3 0
 -7 -1 -4 141.43 11.79 0
 -7 15 2 7.12 7.43 0
 -6 -6 -17 28.06 29.43 0
 -6 -6 -16 25.47 26.47 0
 -6 -6 -15 29.49 24.58 0
 -6 -5 -10 296.64 16.86 0
 -6 -1 -3 1697.39 16.65 0
 -6 0 -2 43.18 13.22 0
 -4 -7 -18 55.17 39.52 0
 -4 -7 -16 24.42 32.89 0
 -4 -7 -15 146.81 30 0
 -4 -7 -14 -28.94 27.15 0
 -4 -6 -10 393.62 21.09 0
 -4 17 3 -2.88 13.48 0
 -3 -7 -13 60.37 17.93 0
 -3 12 4 16.82 8.28 0
 -2 10 4 36.96 9.45 0
 -2 15 4 -1.65 13.2 0
 -2 19 3 5.2 17.05 0
 -1 -7 -11 894.17 18.15 0
 -1 -5 -6 684.97 13.51 0
 -1 9 4 41.74 9.67 0
 -1 16 4 159.8 15.84 0
 -1 19 3 5.13 21.66 0
 0 -3 -3 1473.62 7.65 0
 0 3 2 2809.53 9.35 0
 0 16 4 23.54 17.73 0
 1 -3 -3 14.26 5.89 0
 1 9 4 63.71 12.63 0
 1 19 3 3 23.06 0
 2 -6 -8 442.82 9.11 0
 2 -5 -6 763.57 8.7 0
 2 9 4 58.19 9.62 0
 2 10 4 69.84 14.17 0
 2 15 4 132.79 20.86 0
 2 19 3 19.64 27.19 0
 3 6 3 18.02 9.91 0
 3 11 4 663.83 18.58 0
 3 12 4 17.51 18.28 0
 3 13 4 42.15 19.34 0
 3 14 4 44.59 20.07 0
 4 -7 -12 69.43 11.71 0
 4 -6 -9 7.16 7.3 0
 4 7 3 307.05 15.25 0
 5 -7 -14 19.46 12.65 0
 5 3 1 5.27 9.58 0
 5 5 2 1142 12.19 0
 5 8 3 -2.37 11.4 0
 5 16 3 28.48 27.89 0
 6 -6 -11 198.1 7.12 0
 6 11 3 -4.94 14.67 0
 6 12 3 360.84 21.76 0
 6 13 3 271.92 23.51 0
 6 14 3 11.73 18.64 0
 6 18 2 16.82 35.95 0
 7 -3 -6 204.58 5.91 0
 7 5 1 11.69 11.06 0
 7 8 2 964.79 15.48 0
 8 7 1 325.28 18.75 0
 9 4 -1 149.64 11.96 0
 9 10 1 157.27 22.57 0
 9 11 1 63.72 25.09 0
 10 4 -2 3.55 16.1 0
 10 6 -1 71.82 19.36 0
 10 10 0 6.68 26.34 0
 10 15 0 -3.39 38.7 0
 11 3 -4 7.37 17.27 0
 11 6 -2 410.99 16.6 0
 11 9 -1 81.78 19.6 0
 11 10 -1 284.41 29.56 0
 11 14 -1 -18.15 37.41 0
 12 -1 -11 232.47 15.36 0
 12 10 -2 5.24 29.09 0
 12 11 -2 112.67 33.3 0
 12 12 -2 10.78 36.43 0
 13 0 -12 -2.64 17.97 0
 13 1 -10 4.5 20.35 0
 13 8 -4 5.59 30.67 0
 14 6 -7 8.42 32.74 0
 14 7 -6 -8.47 29.43 0
 -13 2 -10 39.09 36.3 0
 -13 6 -6 119.28 23.82 0
 -12 1 -9 98 30.05 0
 -12 6 -4 38.55 18.87 0
 -12 8 -3 19.14 18.66 0
 -11 -2 -14 32.09 30.74 0
 -11 -2 -13 42.19 38.49 0
 -11 -1 -10 -13.95 29.95 0
 -11 0 -8 227.55 27.75 0
 -11 5 -3 165.34 16.71 0
 -11 7 -2 24.25 15.06 0
 -10 -3 -13 -4.85 26.81 0
 -10 -3 -12 331.19 34.52 0
 -10 0 -6 219 23.17 0
 -10 1 -5 820.53 21.62 0
 -10 2 -4 54.62 19 0
 -10 3 -3 45.85 15.45 0
 -10 11 0 8.91 8.08 0
 -10 13 0 6.79 5.99 0
 -9 -4 -13 405.14 33.42 0
 -9 -4 -12 30.03 29.38 0
 -9 -1 -6 20.3 20.88 0
 -9 3 -2 478.86 13.91 0
 -8 -5 -16 -1.16 29.11 0
 -8 -5 -15 -11.89 27.17 0
 -8 -5 -14 65.36 33 0
 -8 -5 -13 23.96 30.29 0
 -8 -4 -10 21.3 25.22 0
 -8 -2 -6 168.34 20.13 0
 -8 3 -1 80.2 10.28 0
 -7 -6 -17 -17.04 39.4 0
 -7 -6 -16 41.05 35.99 0
 -7 -5 -11 101.9 18.86 0
 -7 -4 -8 8.05 21.48 0
 -7 -2 -5 146.37 12.61 0
 -7 2 -1 724.35 11.95 0
 -6 -6 -13 271.17 22.22 0
 -6 -5 -9 432.02 22.34 0
 -6 -4 -7 558.79 20.01 0
 -6 -2 -4 422.26 15.42 0
 -5 -7 -17 10.13 35.83 0
 -5 -7 -16 19.27 32.9 0
 -5 -5 -8 175.84 14.18 0
 -5 -4 -6 -9.44 16.93 0
 -5 15 3 98.33 10.09 0
 -4 -7 -13 -12.05 25.75 0
 -4 -5 -7 116.61 16.96 0
 -4 -3 -4 530.83 11.56 0
 -4 1 0 2257.42 9.61 0
 -3 2 1 1476.74 4.99 0
 -2 -7 -11 339.8 14.34 0
 -2 -6 -8 140.14 14.81 0
 -2 -5 -6 275.35 13.91 0
 -2 11 4 347.51 9.78 0
 -2 13 4 123.06 11.55 0
 -2 14 4 133.51 12.6 0
 -2 18 3 -8.76 17.76 0
 -1 -8 -18 6.22 33.41 0
 -1 -8 -17 1.2 29.88 0
 -1 -8 -16 104.75 27.77 0
 -1 -3 -3 32.74 7.83 0
 -1 10 4 363.78 12.29 0
 -1 14 4 379.44 16.74 0
 -1 15 4 12.34 14.6 0
 0 -8 -18 159.03 31.93 0
 0 -8 -17 43.54 26.73 0
 0 -8 -15 10.98 23.77 0
 0 -7 -10 75.52 14.43 0
 0 9 4 754.17 11.95 0
 0 15 4 18.59 17.36 0
 0 19 3 -4.19 20.47 0
 1 -8 -18 82.52 29.1 0
 1 -8 -17 7.21 25.03 0
 1 -8 -16 10.41 23.81 0
 1 -8 -15 94.63 21.7 0
 1 -7 -10 8.01 13.08 0
 1 14 4 404.36 18.01 0
 1 15 4 4.55 17.9 0
 2 -8 -18 124.94 27.02 0
 2 -8 -17 13.07 23.68 0
 2 -8 -15 13.25 21.58 0
 2 6 3 604.6 13.46 0
 2 12 4 26.31 16.62 0
 2 14 4 340.12 18.97 0
 3 -7 -11 13.92 10.61 0
 3 2 1 932.28 9.08 0
 3 4 2 485.85 13.48 0
 3 18 3 -6.87 20.54 0
 4 16 3 38.72 24.17 0
 4 17 3 1.4 20.14 0
 5 -7 -13 685.04 13.18 0
 5 9 3 701.96 14 0
 5 10 3 347.66 18.61 0
 5 14 3 30 23.24 0
 6 -7 -16 5.7 15.5 0
 6 1 -1 1998.5 13.33 0
 6 7 2 22.3 16.06 0
 7 14 2 173.95 28.62 0
 8 3 -1 224.94 12.44 0
 8 5 0 452.72 16.66 0
 8 8 1 5.05 19.42 0
 8 16 1 38.94 34.34 0
 9 7 0 1.02 19.71 0
 10 -1 -7 81.6 11.6 0
 10 7 -1 71.11 21.82 0
 10 11 0 -0.11 20.39 0
 10 12 0 61.43 21.76 0
 10 13 0 12.09 23.48 0
 11 -3 -14 36.55 10.73 0
 11 1 -6 482.65 14.84 0
 11 5 -3 24.2 20.22 0
 11 7 -2 -1.03 23.09 0
 11 11 -1 24.13 22.34 0
 11 12 -1 29.45 24.67 0
 11 13 -1 -20.57 25.87 0
 12 4 -5 183.11 21.06 0
 12 8 -3 12.15 27.57 0
 13 7 -5 77.27 27.03 0
 13 9 -4 6.42 31.22 0
 13 10 -4 -2.55 35.7 0
 14 3 -10 9.19 24.08 0
 14 4 -9 -33.9 25.44 0
 14 5 -8 72.68 28.49 0
 14 8 -6 103.09 33.44 0
 -13 1 -11 125.46 38.9 0
 -13 2 -9 68.54 31.26 0
 -13 3 -8 38.99 31.22 0
 -13 4 -7 365.28 29.02 0
 -13 5 -6 -13.25 25.39 0
 -13 7 -5 73.58 21.57 0
 -13 10 -4 -3.6 17.9 0
 -12 -1 -12 18.88 38.94 0
 -12 0 -10 456.37 33.11 0
 -12 1 -8 34.77 29.47 0
 -12 3 -6 51.4 18.44 0
 -12 4 -5 33.16 22.2 0
 -11 -2 -12 21.34 26.63 0
 -11 -2 -11 54.2 32.12 0
 -11 1 -6 9.06 24.47 0
 -11 11 -1 5.38 10.74 0
 -11 12 -1 -3.03 9.82 0
 -10 -3 -11 3.28 32.16 0
 -10 -2 -9 201.53 21.06 0
 -10 -1 -7 143.06 25.31 0
 -9 -4 -11 411.41 29.11 0
 -9 -3 -9 17.63 18.86 0
 -9 -2 -7 182.11 23.03 0
 -8 -5 -12 156.19 29.9 0
 -8 -4 -9 209.37 25.14 0
 -8 -3 -7 284.07 21.78 0
 -7 -6 -15 18.91 25.57 0
 -7 -6 -14 25.25 33.52 0
 -7 -3 -6 1488.33 20.85 0
 -7 14 2 12.23 7.28 0
 -6 -6 -11 21.22 25.37 0
 -6 -3 -5 14.64 16.92 0
 -5 -7 -15 293.04 24.79 0
 -5 -7 -14 48.01 29.53 0
 -5 -6 -10 326.45 16.28 0
 -5 -2 -3 13.24 14.58 0
 -5 -1 -2 1192.12 14.52 0
 -5 14 3 7.28 8.48 0
 -4 -7 -12 -19.02 23.21 0
 -4 -6 -9 37.22 14.08 0
 -4 -4 -5 1128.74 16.78 0
 -4 16 3 18.8 12.42 0
 -3 -7 -11 640.51 20.69 0
 -3 -6 -8 439.54 16.77 0
 -3 17 3 14.17 14.75 0
 -2 -8 -18 160.59 34.39 0
 -2 -8 -17 27.84 30.45 0
 -2 -8 -16 109.28 27.84 0
 -2 -8 -15 5.27 26.58 0
 -2 -7 -10 13.01 17.73 0
 -2 -3 -3 191.58 13.38 0
 -2 -1 -1 523.94 7.33 0
 -2 6 3 9.85 5.54 0
 -1 -8 -14 531.09 24.17 0
 -1 -7 -10 207.09 11.47 0
 -1 11 4 -10.38 11.5 0
 -1 12 4 229.05 12.78 0
 -1 13 4 80.18 13.53 0
 -1 18 3 59.92 18.62 0
 0 -8 -14 -1.66 20.41 0
 0 -4 -4 1297.83 10.21 0
 0 10 4 74.19 11.4 0
 0 11 4 451.47 13.51 0
 0 12 4 18.34 13.9 0
 0 13 4 76.96 14.61 0
 0 14 4 -9.81 15.61 0
 1 11 4 41.28 13.93 0
 1 12 4 -4.59 14.52 0
 1 13 4 -1.18 15.99 0
 2 -8 -14 104.26 17.22 0
 2 -7 -10 27.31 10.94 0
 3 -8 -18 125.56 23.95 0
 3 -8 -17 -6.02 20.95 0
 3 -8 -16 77.49 18.94 0
 3 7 3 690.62 14.33 0
 3 17 3 -1.97 24.03 0
 4 5 2 546.27 14.73 0
 4 8 3 964.03 12.84 0
 4 15 3 25.08 23.88 0
 5 6 2 838.95 16.07 0
 5 11 3 36.39 13.61 0
 5 12 3 49.43 20.27 0
 5 13 3 108.18 16.49 0
 5 18 2 -11.51 30.27 0
 6 -7 -15 264.85 13.49 0
 6 8 2 302.56 18.12 0
 6 16 2 41.4 30.19 0
 7 4 0 94.13 14.37 0
 7 11 2 44.17 15.89 0
 7 12 2 20.4 17.15 0
 7 13 2 22.55 18.7 0
 7 17 1 33.92 33.17 0
 8 -6 -16 4.93 9.16 0
 8 9 1 162.4 20.83 0
 8 14 1 15.12 28.34 0
 8 15 1 157.1 30.54 0
 9 -4 -11 62.43 5.99 0
 9 -2 -7 9.63 8.49 0
 9 5 -1 590.28 18.53 0
 9 8 0 20.61 20.88 0
 9 16 0 -7.27 36.05 0
 10 2 -4 -3.82 14.63 0
 10 5 -2 117.58 18.09 0
 10 8 -1 18.63 23.01 0
 11 -2 -11 27.39 11.8 0
 11 -1 -9 215.68 13.34 0
 11 8 -2 111.3 25.03 0
 12 2 -7 113.64 17.8 0
 12 3 -6 -3.28 19.06 0
 12 9 -3 142.85 30.37 0
 12 10 -3 30.13 29.9 0
 13 3 -8 67.32 21.73 0
 13 4 -7 7.78 23.1 0
 13 8 -5 12.07 28.75 0
 13 11 -4 18.46 28.58 0
 14 7 -7 -25.42 28.28 0
 -14 6 -7 -5.03 27.28 0
 -13 1 -10 14.43 36.47 0
 -13 6 -5 122.87 23.02 0
 -13 9 -4 37.44 18.6 0
 -12 -1 -11 -5.5 36.51 0
 -12 5 -4 143.41 19.59 0
 -12 7 -3 279.93 16.26 0
 -11 -3 -14 22.2 42.98 0
 -11 3 -4 48.88 17.93 0
 -11 10 -1 8.69 10.36 0
 -10 -4 -14 -15.94 37.24 0
 -10 -4 -13 -29.51 34.55 0
 -10 -2 -8 454.76 27.47 0
 -10 4 -2 7.34 13.61 0
 -10 6 -1 81.25 12.72 0
 -10 10 0 6.37 8.03 0
 -9 -5 -15 56.71 37.58 0
 -9 -4 -10 115.28 26.6 0
 -9 -3 -8 430.97 24.72 0
 -9 -1 -5 293.25 20.21 0
 -9 0 -4 1338.93 20.22 0
 -9 1 -3 44.19 15 0
 -9 4 -1 48.05 10.9 0
 -8 -6 -16 259.45 38.91 0
 -8 -5 -11 245.66 28.1 0
 -8 -1 -4 6.87 16.82 0
 -8 7 1 -3.53 6.45 0
 -7 -6 -13 -20.93 22.47 0
 -7 -6 -12 309.28 29.71 0
 -7 -5 -9 198.4 23.57 0
 -7 -4 -7 53.44 20.03 0
 -6 -7 -17 168.08 38.67 0
 -6 -7 -16 -27.92 37.09 0
 -6 -7 -15 19.96 34.3 0
 -6 -5 -8 343.71 21.14 0
 -6 -4 -6 5.55 17.04 0
 -5 -7 -13 89.25 20.82 0
 -5 -7 -12 -8.65 24.24 0
 -5 -5 -7 180.1 18.02 0
 -5 3 1 -4.56 5.82 0
 -5 10 3 513.56 6.09 0
 -5 18 2 -2.02 12.38 0
 -4 -7 -11 0.95 22.18 0
 -3 -8 -18 7.7 36.23 0
 -3 -8 -16 122.91 30.02 0
 -3 -8 -15 38.31 29.83 0
 -3 -8 -14 438.24 25.36 0
 -3 -7 -10 8.68 19.7 0
 -3 -5 -6 100.27 10.19 0
 -2 -8 -14 119.7 18.44 0
 -2 -8 -13 196.76 22.01 0
 -1 -8 -13 21.44 20.76 0
 -1 -6 -7 180.37 12.65 0
 -1 -4 -4 330.2 8.06 0
 0 -8 -13 23.57 18.69 0
 0 -6 -7 507.98 12.43 0
 1 -8 -13 9.16 17.99 0
 1 -4 -4 268.96 7.37 0
 1 6 3 20.01 8.34 0
 1 17 3 34.82 20.33 0
 2 -8 -13 46.88 17.72 0
 2 17 3 -0.66 22.32 0
 3 -8 -15 5.43 16.26 0
 3 8 3 35.58 13.72 0
 3 16 3 7.77 22.23 0
 4 -8 -18 14.13 24.2 0
 4 -8 -17 29.23 21.32 0
 4 -7 -11 436.19 10.51 0
 4 3 1 381.05 13.12 0
 4 9 3 16.39 10.94 0
 4 10 3 137.05 17.33 0
 4 13 3 14.4 20.26 0
 4 18 2 2.24 30.58 0
 5 2 0 244.98 8.19 0
 5 4 1 1915.75 16.03 0
 6 -2 -4 49.77 5.87 0
 6 -1 -3 349.15 8.71 0
 6 3 0 317.19 13.33 0
 6 5 1 33.89 10.44 0
 6 9 2 135.8 18.96 0
 6 14 2 38.05 26.06 0
 6 15 2 21.83 19.45 0
 6 18 1 10.24 36.19 0
 7 7 1 259.32 18.05 0
 8 10 1 210.79 16.47 0
 8 11 1 1.11 22.34 0
 8 12 1 15.41 23.67 0
 8 13 1 32.01 20.09 0
 9 6 -1 52.23 18.24 0
 9 9 0 383.15 16.45 0
 9 11 0 332.96 24.87 0
 9 12 0 -12.84 25.78 0
 9 13 0 117.25 30.11 0
 9 15 0 -14.24 25.69 0
 10 -3 -11 -11.62 9.02 0
 10 1 -5 506.13 14.14 0
 10 6 -2 246.68 19.79 0
 10 9 -1 -5.92 24.52 0
 10 10 -1 103.93 25.3 0
 10 13 -1 18.82 30.89 0
 10 14 -1 25.6 35.56 0
 10 15 -1 -29.57 27.96 0
 11 6 -3 221.33 22.15 0
 11 9 -2 18 18.69 0
 11 10 -2 2.52 28.8 0
 11 14 -2 67.75 37.88 0
 12 -1 -12 2.12 13.74 0
 12 7 -4 -17.83 25.67 0
 12 11 -3 -2.37 24.39 0
 12 12 -3 -25.37 27.25 0
 13 1 -11 0.13 18.05 0
 13 9 -5 95.41 34.04 0
 13 10 -5 8.39 33.92 0
 14 5 -9 124.82 29.07 0
 14 6 -8 -10.35 28.11 0
 -14 4 -8 -10.49 30.77 0
 -13 1 -9 78.34 32.22 0
 -13 2 -8 48.42 31.21 0
 -13 3 -7 -26.88 26.61 0
 -13 4 -6 44.98 25.59 0
 -13 8 -4 88.53 18.77 0
 -12 -1 -10 -22.27 34.24 0
 -12 1 -7 165.01 27.61 0
 -12 2 -6 -14.3 25.83 0
 -12 3 -5 129.24 22.66 0
 -12 10 -2 9.16 13.63 0
 -12 11 -2 22.03 13.45 0
 -12 12 -2 26.93 12.44 0
 -11 -3 -12 172.36 37.42 0
 -11 -1 -8 43.16 20.17 0
 -11 6 -2 102.52 13.6 0
 -11 9 -1 40.01 11.43 0
 -11 14 -1 7.13 7.53 0
 -10 -4 -12 18.03 34.51 0
 -10 -1 -6 141.3 23.21 0
 -10 1 -4 28.98 18.89 0
 -9 -5 -13 -12.99 25.32 0
 -9 -5 -12 1.52 31.05 0
 -9 -2 -6 946.26 23.46 0
 -9 6 0 25.99 9.48 0
 -9 11 1 72.96 4.18 0
 -8 -6 -15 41.83 27.93 0
 -8 -6 -14 205.78 35.84 0
 -8 -5 -10 745.55 27.56 0
 -8 -4 -8 134.21 22.63 0
 -8 -2 -5 200.78 14.29 0
 -8 1 -2 280.94 13.85 0
 -7 -6 -11 164.34 26.46 0
 -7 -1 -3 170.98 10.45 0
 -7 0 -2 2376.72 15.99 0
 -7 5 1 816.86 7.11 0
 -6 -7 -14 26.55 23.13 0
 -6 -7 -13 85.27 29.05 0
 -6 -6 -10 22.26 17.16 0
 -6 2 0 250.67 8.49 0
 -6 16 2 32.35 10.61 0
 -5 11 3 2.07 6.88 0
 -5 12 3 9.46 8.01 0
 -4 -8 -17 -16.17 27.21 0
 -4 -8 -15 34.8 30.46 0
 -4 -6 -8 41.08 12.73 0
 -4 -5 -6 787.61 16.98 0
 -4 8 3 51.71 4.96 0
 -3 -8 -13 199.53 24.44 0
 -3 -3 -3 1359.71 14.78 0
 -3 -1 -1 1343.82 12.05 0
 -3 7 3 800.14 6.08 0
 -3 16 3 109 14.32 0
 -3 19 2 13.18 14.57 0
 -2 -8 -12 144.58 20.57 0
 -2 -7 -9 839.94 16.76 0
 -2 -6 -7 196.94 13.94 0
 -2 -4 -4 19.57 8.72 0
 -1 -8 -12 283.63 19.53 0
 -1 -7 -9 712.16 15.97 0
 -1 6 3 310.21 6.9 0
 -1 17 3 13.83 16.85 0
 0 -8 -12 6.26 17.59 0
 0 -7 -9 11.63 13.09 0
 0 6 3 1160.82 8.48 0
 1 -7 -9 995.08 12.67 0
 1 -6 -7 7.9 9.81 0
 2 -3 -3 2.98 3.59 0
 2 2 1 1708.43 9.33 0
 2 4 2 749.62 9.7 0
 2 7 3 1691.24 11.76 0
 2 16 3 2.5 20.86 0
 2 19 2 11.93 27.83 0
 3 -8 -14 12.5 14.66 0
 3 -7 -10 62.3 9.05 0
 3 -5 -6 985.75 6.27 0
 3 9 3 1391.45 16.54 0
 3 14 3 11.97 20.23 0
 3 18 2 11.95 26.65 0
 4 -8 -16 109.94 16.48 0
 4 11 3 10.55 12.92 0
 4 12 3 707.8 15.72 0
 4 17 2 77.54 28.41 0
 5 -7 -12 37.17 10 0
 5 7 2 61.91 10.95 0
 5 16 2 116.53 26.83 0
 6 -7 -14 8.73 10.37 0
 6 10 2 1.5 13.54 0
 6 11 2 536.14 21.08 0
 6 12 2 11.91 21.01 0
 6 13 2 126.29 17.71 0
 6 17 1 10.83 30.6 0
 7 -2 -5 415.2 6.98 0
 7 8 1 119.86 18.53 0
 7 15 1 -7.88 29.96 0
 8 1 -3 290.59 11.84 0
 9 -3 -9 15.63 7.31 0
 9 -1 -6 55.02 8.99 0
 9 1 -4 -5.84 11.78 0
 9 16 -1 -0.6 36.03 0
 10 -2 -9 216.72 9.6 0
 10 4 -3 9.8 11.07 0
 10 11 -1 72.13 20.86 0
 10 12 -1 160.08 22.15 0
 11 -3 -15 17.88 11.43 0
 11 2 -6 48.56 18.35 0
 11 3 -5 -17.96 16.88 0
 12 4 -6 30.25 21.31 0
 12 8 -4 56.64 27.44 0
 12 9 -4 35.61 28.65 0
 13 2 -10 9.47 19.8 0
 13 3 -9 -7.6 24.18 0
 13 4 -8 24.07 21.74 0
 13 5 -7 20.27 23.82 0
 13 7 -6 -0.62 28.47 0
 -13 0 -10 54.04 37.2 0
 -13 7 -4 19.17 19.34 0
 -12 -2 -12 62.84 28.83 0
 -12 -2 -11 53.6 33.91 0
 -12 0 -8 27.26 21.59 0
 -12 4 -4 137.48 20.07 0
 -12 6 -3 91.35 16.4 0
 -12 9 -2 30.31 14.48 0
 -11 -3 -11 -15.57 34.85 0
 -11 -2 -9 43.77 21.28 0
 -11 -1 -7 146.5 25.59 0
 -11 0 -6 652.03 25.33 0
 -11 1 -5 20.2 21.34 0
 -11 2 -4 84.02 19.51 0
 -10 -3 -9 -2.21 20.5 0
 -10 -2 -7 255.45 25.51 0
 -10 9 0 -6.5 8.05 0
 -9 -5 -11 -6.66 28.08 0
 -9 -4 -9 119.79 25.43 0
 -9 -3 -7 223.86 23.4 0
 -8 -6 -13 49.98 24.43 0
 -8 -6 -12 29.17 29.15 0
 -8 -3 -6 99.28 14.64 0
 -8 4 0 -4 8.21 0
 -7 -7 -16 36.41 28.86 0
 -7 -7 -15 165.99 34.5 0
 -7 -7 -14 13.83 32.74 0
 -7 -5 -8 637.19 23.48 0
 -7 -3 -5 130.33 12.84 0
 -7 13 2 180.96 6.68 0
 -6 -7 -12 41.86 27.09 0
 -6 -5 -7 33.07 19.3 0
 -6 -2 -3 1141.55 15.82 0
 -5 -8 -17 -3.83 36.77 0
 -5 -8 -16 141.74 36.86 0
 -5 -8 -15 128.81 33.27 0
 -5 -7 -11 429.35 17.78 0
 -5 -6 -8 882.53 20.31 0
 -4 -8 -13 92.29 26.88 0
 -4 -7 -10 14.96 14.82 0
 -4 18 2 6.05 14.16 0
 -3 -7 -9 1096.03 19.35 0
 -3 -6 -7 65.67 15.38 0
 -3 -4 -4 7.58 14.26 0
 -2 16 3 21.07 13.97 0
 -2 19 2 8.83 17.34 0
 -1 -5 -5 59.08 12.13 0
 -1 16 3 223.97 16.11 0
 -1 19 2 10.62 19.55 0
 0 -5 -5 1361.63 11.59 0
 0 19 2 15.11 22.37 0
 1 7 3 62.01 11.87 0
 1 16 3 34.74 19.15 0
 2 -8 -12 9.64 13.91 0
 2 8 3 591.91 13.6 0
 2 15 3 135.06 19.74 0
 2 18 2 -14.18 24.05 0
 3 -8 -13 -7.39 13.09 0
 3 5 2 1111.01 11.12 0
 3 12 3 84.62 18.27 0
 3 13 3 116.44 19.36 0
 4 -8 -15 -9.43 13.73 0
 4 6 2 502.57 10.89 0
 4 16 2 45.22 24.3 0
 5 8 2 736.76 12.82 0
 5 15 2 2.87 18.62 0
 6 6 1 18.14 10.87 0
 6 16 1 7.92 27.87 0
 7 -6 -12 15.83 4.7 0
 7 -1 -4 14.6 7.33 0
 7 3 -1 87.16 12.22 0
 7 5 0 648.95 12.14 0
 7 9 1 37.98 14.11 0
 7 10 1 242.11 20.87 0
 7 11 1 61.56 20.98 0
 7 12 1 478.09 24.24 0
 7 13 1 193.5 26.59 0
 7 14 1 -3.34 20 0
 8 0 -4 1243.02 11.51 0
 8 14 0 138.74 28.81 0
 9 7 -1 597.73 15.87 0
 9 15 -1 124.95 36.32 0
 10 3 -4 250.73 16.37 0
 10 7 -2 -10.7 15.19 0
 10 8 -2 211.33 22.9 0
 10 15 -2 -41.94 39.8 0
 11 5 -4 130.62 14.49 0
 11 8 -3 42.5 24.81 0
 11 9 -3 -11.43 26.02 0
 12 1 -9 105.05 15.94 0
 12 2 -8 58.45 17.58 0
 12 3 -7 50.52 19.42 0
 12 6 -5 99.93 17.39 0
 12 10 -4 16.74 30.21 0
 12 11 -4 40.12 35.4 0
 12 12 -4 -36.81 38.12 0
 13 1 -12 19.72 18.28 0
 13 6 -7 11.01 25.55 0
 13 8 -6 20.56 29.4 0
 13 9 -6 91.37 34.54 0
 -14 2 -9 6.98 37.05 0
 -14 4 -7 5.03 28.55 0
 -14 6 -6 86.07 24.85 0
 -13 1 -8 48.59 31.69 0
 -13 3 -6 125.18 26.86 0
 -13 6 -4 29.21 21.9 0
 -13 10 -3 14.81 17.06 0
 -12 -2 -10 82.12 32.7 0
 -12 2 -5 165.6 22.61 0
 -12 8 -2 443.15 15.5 0
 -11 -4 -13 318.82 41.41 0
 -11 -3 -10 496.19 33.49 0
 -11 -2 -8 101.96 28.97 0
 -11 5 -2 135.14 13.9 0
 -10 -5 -14 69.77 29.73 0
 -10 -5 -13 60.89 37.71 0
 -10 -4 -10 -17.85 30.83 0
 -10 -3 -8 39.71 26.8 0
 -10 3 -2 140.01 13.94 0
 -10 5 -1 30.85 11.44 0
 -10 8 0 570.63 10.34 0
 -9 -6 -15 -1.55 30.77 0
 -9 -6 -14 84.13 38.33 0
 -9 -4 -8 7.38 23.78 0
 -9 10 1 43.2 5.19 0
 -8 -6 -11 93.83 26.82 0
 -8 -5 -9 171.6 17.59 0
 -8 -4 -7 948.32 23.59 0
 -8 2 -1 126.11 11.41 0
 -7 -6 -10 288.34 18.49 0
 -7 -4 -6 32.56 19.18 0
 -7 1 -1 287.59 11.2 0
 -6 -8 -16 79.99 35.53 0
 -6 -3 -4 976 13.05 0
 -6 -1 -2 132.52 9.65 0
 -5 -8 -14 24.48 28.9 0
 -5 -8 -13 -5.06 26.45 0
 -5 -7 -10 4.27 22.18 0
 -5 -5 -6 12.35 16.82 0
 -5 1 0 241.86 8.67 0
 -4 -8 -12 613.2 24.7 0
 -4 -7 -9 493.49 19.48 0
 -4 -6 -7 73.98 16.26 0
 -4 -2 -2 2429.06 15.2 0
 -4 14 3 128.51 9.42 0
 -3 15 3 30.72 10.94 0
 -2 -9 -16 142.13 29.5 0
 -2 -8 -11 39.37 19.07 0
 -2 -5 -5 173.28 9.79 0
 -1 -9 -18 49.9 32.09 0
 -1 -9 -17 246.53 29.45 0
 -1 -9 -16 33.34 27.88 0
 -1 -9 -15 -8.26 23.82 0
 -1 -8 -11 15.31 13.41 0
 0 -9 -18 28.04 28.94 0
 0 -9 -17 9.04 26.61 0
 0 -9 -16 5.97 25.82 0
 0 -9 -15 369.74 23.11 0
 0 7 3 1999.7 11.96 0
 1 -9 -18 37.84 28.38 0
 1 -9 -17 191.94 26.04 0
 1 -9 -16 144.68 22.13 0
 1 -8 -11 8.23 14.12 0
 1 15 3 466.8 18.96 0
 1 18 2 -7.16 23.32 0
 2 -7 -9 664.63 10.87 0
 2 -6 -7 724.85 8.58 0
 2 9 3 160.13 13.4 0
 2 13 3 -12.37 17.09 0
 2 14 3 26.92 14.01 0
 3 3 1 121.08 12.39 0
 3 17 2 114.41 24.78 0
 3 19 1 35.5 29.16 0
 4 -8 -14 325.43 14.92 0
 4 15 2 -0.76 23.88 0
 5 -8 -17 -10.62 18.18 0
 5 -6 -9 529.68 6.25 0
 5 5 1 45.71 13.72 0
 5 9 2 34.93 12.46 0
 5 10 2 77.32 17.78 0
 5 12 2 176.92 21.23 0
 5 13 2 229.85 16.2 0
 6 4 0 183.88 13.58 0
 6 7 1 685.89 16.98 0
 6 15 1 380.03 28.51 0
 7 16 0 26.35 30.79 0
 8 9 0 39.23 14.82 0
 8 10 0 149.43 21.92 0
 8 11 0 42.62 23.73 0
 8 12 0 8.25 25 0
 8 17 -1 -5.11 38.33 0
 9 9 -1 496.87 23.31 0
 9 13 -1 43.1 29.4 0
 9 14 -1 4.39 30.1 0
 10 -1 -8 10.6 11.62 0
 10 2 -5 25.56 14.39 0
 10 9 -2 167.4 25.4 0
 10 10 -2 5 25.59 0
 10 11 -2 109.46 27.35 0
 10 12 -2 -20.05 29.17 0
 10 13 -2 -0.07 32.8 0
 10 14 -2 65.84 26.06 0
 11 -2 -12 6.93 11.21 0
 11 -1 -10 3.4 12.45 0
 11 4 -5 67.07 18.98 0
 11 6 -4 212.35 22.33 0
 11 10 -3 189.84 27.57 0
 11 11 -3 20.78 29.61 0
 11 12 -3 127.43 32.61 0
 11 13 -3 4.16 26.56 0
 12 -1 -13 34.51 14.85 0
 12 7 -5 12.99 18.48 0
 12 8 -5 89.96 27.27 0
 13 2 -11 27.57 22.77 0
 13 5 -8 36.09 26.01 0
 13 7 -7 145.07 29.27 0
 13 10 -6 5.02 27.16 0
 -14 7 -5 -1.3 23.68 0
 -13 -1 -10 2.55 34.85 0
 -13 4 -5 73.31 22.5 0
 -12 -3 -12 192.58 38.05 0
 -12 -1 -8 38.8 30.7 0
 -12 5 -3 -10.47 16.88 0
 -11 -4 -12 38.97 27.64 0
 -11 -3 -9 52.44 29.64 0
 -10 -5 -12 143.2 33.66 0
 -10 -4 -9 491.68 28.7 0
 -10 -2 -6 36.53 23.34 0
 -10 -1 -5 758.48 21.97 0
 -10 0 -4 -0.55 19.05 0
 -9 -6 -13 -21.37 25.78 0
 -9 -6 -12 329.05 32.09 0
 -9 -5 -10 118.63 20.93 0
 -9 -3 -6 266.75 21.26 0
 -9 -2 -5 582.07 20.53 0
 -9 -1 -4 -4.87 13.33 0
 -9 3 -1 19.39 10.94 0
 -8 -7 -15 -16.57 28.38 0
 -8 -7 -14 7.6 35.83 0
 -8 -5 -8 50.07 22.74 0
 -8 -2 -4 0.88 16.91 0
 -8 -1 -3 303.07 16 0
 -8 15 1 8.02 7.07 0
 -7 -7 -12 -3.39 28.09 0
 -7 -6 -9 404.23 24.47 0
 -7 -5 -7 187.07 20.74 0
 -7 17 1 13.5 9.97 0
 -6 -8 -15 -13.06 25.38 0
 -6 -8 -14 210.73 32.22 0
 -6 -6 -8 99.81 20.3 0
 -6 -4 -5 1189.1 14.16 0
 -6 15 2 -6.07 9.74 0
 -6 18 1 36.09 12.05 0
 -4 -9 -17 23.09 35.8 0
 -4 -4 -4 813.15 11.78 0
 -4 -1 -1 846.85 11.85 0
 -4 9 3 -2.01 5.71 0
 -4 13 3 166.8 9.67 0
 -3 -9 -17 20.64 25.77 0
 -3 -9 -16 13.21 30.49 0
 -3 -9 -15 43.53 28.75 0
 -3 -8 -11 97.77 14.68 0
 -3 -5 -5 916.25 11.66 0
 -3 4 2 311.21 2.37 0
 -3 14 3 97.11 12.6 0
 -2 -9 -15 424.06 26.95 0
 -2 -9 -14 54.09 25.11 0
 -2 -7 -8 5.85 15.28 0
 -2 7 3 1078.04 6.77 0
 -2 15 3 89.77 13.45 0
 -2 18 2 -2.61 16.1 0
 -1 -9 -14 61.03 23 0
 -1 -8 -10 59.9 14.97 0
 -1 -7 -8 48.63 13.42 0
 -1 7 3 4.56 7.33 0
 -1 15 3 9.71 15.52 0
 -1 18 2 -4.45 18.56 0
 0 -9 -14 69.41 21.66 0
 0 -7 -8 312.78 12.83 0
 0 14 3 -3.22 15.26 0
 0 18 2 11.8 20.96 0
 1 -5 -5 400.53 8.44 0
 1 2 1 26.43 7.78 0
 1 8 3 6.85 11.2 0
 1 13 3 13.14 16.38 0
 1 14 3 75.37 16.79 0
 2 -9 -17 30.68 23.38 0
 2 -9 -16 14.24 24.3 0
 2 -8 -11 30.8 14.71 0
 2 -4 -4 41.63 5.44 0
 2 5 2 -10.05 12.22 0
 2 10 3 807.96 12 0
 2 12 3 632.08 13.53 0
 3 -8 -12 29.59 13.84 0
 3 6 2 46.19 13.56 0
 3 16 2 6.46 22.29 0
 4 -6 -8 2.49 6.15 0
 4 4 1 676.53 10.33 0
 4 8 2 1429.29 17.44 0
 4 14 2 210.03 21.95 0
 4 18 1 24.61 22.8 0
 5 3 0 -9.71 12.82 0
 5 16 1 27.97 27.8 0
 6 -7 -13 13.17 8.89 0
 6 8 1 24.36 17.39 0
 6 13 1 158.1 23.04 0
 6 14 1 30.79 24.86 0
 6 17 0 50.82 31.21 0
 7 -7 -17 0.71 13.19 0
 7 15 0 14.59 29.85 0
 8 6 -1 721.11 17.9 0
 8 16 -1 51.04 32.96 0
 9 2 -4 183.68 12.92 0
 9 6 -2 -14.71 18.71 0
 9 10 -1 42.12 17.05 0
 9 11 -1 75.18 17.88 0
 9 12 -1 3.97 19.33 0
 9 16 -2 0.87 39.62 0
 10 -4 -15 26.21 7.78 0
 10 1 -6 24.17 12.95 0
 10 6 -3 18.12 20.02 0
 11 3 -6 81.45 17.76 0
 11 7 -4 28.97 23.82 0
 12 1 -10 7.67 18.13 0
 12 6 -6 32.28 23.41 0
 12 9 -5 140.69 30.76 0
 12 10 -5 21.71 33.11 0
 12 11 -5 6.17 35.26 0
 12 12 -5 14.98 39.36 0
 13 3 -10 19.1 22.27 0
 13 4 -9 102.65 22.86 0
 13 6 -8 31.97 27.7 0
 13 8 -7 5.62 30.32 0
 13 9 -7 59.05 33.26 0
 -14 1 -9 248.19 38.55 0
 -14 2 -8 14.03 34.48 0
 -14 3 -7 29.81 30.63 0
 -14 6 -5 50.29 26.01 0
 -13 -2 -11 -4.34 37.93 0
 -13 1 -7 5.84 27.93 0
 -13 2 -6 265.35 27.12 0
 -13 3 -5 -1.93 23.22 0
 -13 8 -3 12.67 16.23 0
 -12 -3 -11 -0.98 35.52 0
 -12 7 -2 19.49 13.44 0
 -11 -4 -11 77.72 26.79 0
 -11 -2 -7 317.99 27.33 0
 -11 -1 -6 5.37 17.16 0
 -11 4 -2 23.94 14.16 0
 -11 7 -1 843.8 12.32 0
 -10 -6 -14 33 42.17 0
 -10 -5 -11 102.99 31.82 0
 -10 -3 -7 37.52 25.04 0
 -10 1 -3 311.2 12.56 0
 -9 -5 -9 394.1 27.63 0
 -9 -4 -7 -31.9 21.91 0
 -9 1 -2 -3.31 14.11 0
 -9 9 1 433.12 6.44 0
 -8 -6 -10 32.39 19.84 0
 -8 -4 -6 -8.51 20.26 0
 -8 0 -2 209.58 14.08 0
 -7 -8 -15 -6.75 37.92 0
 -7 -7 -11 -16.06 26.21 0
 -7 -3 -4 855.09 18.03 0
 -7 -2 -3 681.7 15.93 0
 -7 12 2 7.41 5.43 0
 -6 -8 -13 138.03 28.45 0
 -6 -7 -10 -27.02 17.13 0
 -6 -5 -6 27.5 18.15 0
 -5 -7 -9 96.92 14.58 0
 -5 -6 -7 39.21 13.13 0
 -5 -4 -4 110.54 15.46 0
 -5 -3 -3 1366.75 16.13 0
 -5 -2 -2 590.63 14.28 0
 -5 5 2 884.18 2.94 0
 -5 16 2 3.88 11.26 0
 -4 -9 -16 105.16 24.97 0
 -4 -9 -15 329.9 31.89 0
 -4 -5 -5 93.8 14.65 0
 -4 2 1 69.79 6.01 0
 -4 10 3 595.2 7.54 0
 -4 11 3 168.64 8.03 0
 -4 12 3 266.13 8.98 0
 -3 -9 -14 60.32 25.04 0
 -3 -8 -10 177.92 19.56 0
 -3 -7 -8 18.43 11.72 0
 -3 -6 -6 1118.09 15.81 0
 -3 0 0 1272.36 9.1 0
 -3 8 3 9.92 5.86 0
 -3 13 3 5.84 11.64 0
 -2 -9 -13 168.42 23.34 0
 -2 -8 -10 380.49 17.88 0
 -2 -6 -6 -2.72 13.11 0
 -2 14 3 31.64 11.96 0
 -1 -9 -13 22.06 21.16 0
 -1 -6 -6 929.45 10.27 0
 -1 14 3 29.09 14.27 0
 0 -9 -13 117.52 20.08 0
 0 -8 -10 183.81 15.21 0
 0 8 3 378.75 11.08 0
 0 13 3 410.93 15.51 0
 1 -9 -14 130.93 19.55 0
 1 -7 -8 -1.76 10.1 0
 1 10 3 168.64 13.64 0
 1 12 3 215.41 14.84 0
 1 17 2 122.28 21.82 0
 2 -9 -15 8.65 18.57 0
 2 16 2 203.12 22.79 0
 2 19 1 12.04 26.89 0
 3 -9 -17 106.18 24.11 0
 3 -7 -9 163.66 9.55 0
 3 15 2 82.75 22.19 0
 3 18 1 85.93 28.41 0
 4 -8 -13 20.49 13.17 0
 4 -7 -10 9.83 8.23 0
 4 9 2 7.99 15.56 0
 4 11 2 111.83 17.89 0
 4 13 2 113.96 14.72 0
 4 17 1 -12.13 28.09 0
 4 19 0 26.48 32.81 0
 5 -8 -15 9.43 15.01 0
 5 6 1 539.58 11.34 0
 5 15 1 80.73 25.44 0
 5 18 0 -1.51 33.97 0
 6 5 0 1855.63 16.83 0
 6 9 1 1099.08 15.78 0
 6 11 1 45.74 20.21 0
 7 -7 -16 -5.97 10.97 0
 7 -4 -8 21.12 3.95 0
 7 7 0 2.54 12.48 0
 7 8 0 909.86 19.9 0
 7 13 0 -5.67 24.5 0
 7 17 -1 5.61 35.07 0
 8 2 -3 721.75 13.46 0
 8 4 -2 12.97 14.03 0
 8 7 -1 8.59 17.97 0
 8 14 -1 -6.17 28.25 0
 8 15 -1 22.93 30.27 0
 9 15 -2 24.16 32.91 0
 10 -2 -10 101.73 10.85 0
 10 7 -3 351.42 22.1 0
 10 14 -3 2.84 36.67 0
 10 15 -3 67.76 29.66 0
 11 1 -8 3.93 14.5 0
 11 2 -7 20.22 16.18 0
 11 5 -5 32.63 17.2 0
 11 8 -4 365.26 24.74 0
 11 10 -4 2.12 27.11 0
 11 11 -4 13.88 29.8 0
 11 13 -4 17.6 36.73 0
 12 -1 -14 17.35 15.67 0
 12 0 -12 23.38 17.19 0
 12 2 -9 21.53 18.12 0
 12 3 -8 0.28 18.67 0
 12 7 -6 8.18 27.24 0
 13 2 -12 -9.58 24.61 0
 13 5 -9 23.32 25.75 0
 -14 4 -6 19.59 25.83 0
 -13 -1 -9 62.72 25.15 0
 -12 -4 -12 3.98 38.39 0
 -12 -1 -7 174.6 27.75 0
 -12 0 -6 37.19 18.67 0
 -12 1 -5 288.87 22.45 0
 -12 2 -4 532.81 20.61 0
 -12 4 -3 226.45 17.97 0
 -11 -5 -13 43.84 31.05 0
 -11 -5 -12 19.35 39.46 0
 -11 -4 -10 29.81 24.74 0
 -11 2 -3 16.81 17.61 0
 -10 -6 -13 -31.27 36.57 0
 -10 -5 -10 121.01 31.4 0
 -10 2 -2 39 14.66 0
 -10 4 -1 701.04 12.89 0
 -10 7 0 12.66 9.37 0
 -9 -7 -14 63.69 39.35 0
 -9 16 0 3.36 6.76 0
 -8 -7 -12 41.16 22.46 0
 -8 -6 -9 265.81 25.63 0
 -8 -5 -7 247.61 21.7 0
 -8 3 0 44.9 8.91 0
 -7 -8 -14 -0.88 25.26 0
 -7 -8 -13 -15.22 30.72 0
 -7 -7 -10 1.38 25.18 0
 -7 -6 -8 189.74 22.58 0
 -7 -4 -5 69.48 17.6 0
 -7 -1 -2 819.58 11.24 0
 -7 2 0 1285.29 10.71 0
 -6 -8 -12 263.18 27.14 0
 -6 -7 -9 378.5 22.73 0
 -6 6 2 550.37 3.17 0
 -5 -9 -16 34.78 26.97 0
 -5 -9 -15 76.3 34.27 0
 -5 -8 -11 36.41 17.75 0
 -5 -5 -5 91.92 16.27 0
 -4 -9 -14 -12.06 21.24 0
 -4 -9 -13 52.69 24.77 0
 -4 -8 -10 245.61 21.55 0
 -4 -7 -8 11.66 13.39 0
 -4 -6 -6 877.22 17.01 0
 -3 -9 -13 448.12 24.14 0
 -3 12 3 51.46 10.33 0
 -3 17 2 -19.33 13.64 0
 -3 19 1 8.16 16.67 0
 -2 -9 -12 181.61 20.6 0
 -2 8 3 69.5 6.44 0
 -2 13 3 428.09 12.33 0
 -2 17 2 164.38 15.79 0
 -1 -9 -12 60.77 18.39 0
 -1 13 3 30.94 13.19 0
 -1 17 2 45.12 17.44 0
 0 9 3 368.86 11.8 0
 0 10 3 9.92 11.57 0
 0 19 1 -7.26 21.38 0
 1 -9 -13 8.74 17.68 0
 1 -8 -10 803.59 14.43 0
 1 16 2 1.19 20.82 0
 1 19 1 17.78 24.13 0
 2 -9 -14 45.16 16.86 0
 2 15 2 -5.45 19.65 0
 2 18 1 83.58 26.46 0
 3 -9 -16 138.87 21.29 0
 3 7 2 807.75 14.07 0
 3 14 2 -2.17 19.1 0
 3 17 1 37.66 25.28 0
 4 5 1 583.32 14.4 0
 5 -7 -11 256.65 8.34 0
 5 0 -2 645.42 8.85 0
 5 7 1 78.31 15.23 0
 5 14 1 14.18 23.81 0
 5 17 0 -13.24 28.13 0
 6 -6 -10 227.41 4.34 0
 6 1 -2 77.23 10.01 0
 6 16 0 -5.45 21.91 0
 7 9 0 388.06 19.9 0
 7 10 0 -3.35 20.63 0
 7 12 0 73.01 22.19 0
 8 -3 -8 564.41 7.15 0
 8 9 -1 127.36 19.95 0
 8 12 -1 515.76 25.29 0
 8 13 -1 13.72 26.99 0
 9 -1 -7 122.77 10.71 0
 9 0 -6 1303.79 14 0
 9 1 -5 17.17 12.07 0
 9 8 -2 189.04 21.86 0
 9 13 -2 91.19 29.98 0
 9 14 -2 20.36 23.56 0
 9 16 -3 32.86 37.07 0
 10 3 -5 46.11 16.65 0
 10 5 -4 708.54 19.39 0
 10 8 -3 20.05 17.17 0
 10 9 -3 262.83 25.46 0
 10 10 -3 22.45 27.09 0
 10 11 -3 -17.8 28.98 0
 10 13 -3 67.53 24.98 0
 11 -1 -11 39.2 13.02 0
 11 4 -6 -23.57 19.08 0
 11 6 -5 186.7 21.79 0
 12 5 -7 32.53 16.87 0
 12 8 -6 503.48 28.75 0
 12 9 -6 0.98 31.22 0
 12 10 -6 15.6 31.46 0
 12 11 -6 11.18 34.49 0
 13 3 -11 -21.41 23.27 0
 13 4 -10 -7.43 22.77 0
 13 6 -9 47.38 27.17 0
 13 8 -8 14.56 33.06 0
 -14 1 -8 -1.76 32.68 0
 -14 2 -7 12.62 30.33 0
 -14 3 -6 97.72 28.06 0
 -14 5 -5 35.43 24.39 0
 -13 -2 -10 16.88 28.28 0
 -13 -1 -8 50.34 33.04 0
 -13 1 -6 5.05 26.72 0
 -13 2 -5 95.42 23.43 0
 -13 4 -4 -7.74 21.01 0
 -13 6 -3 -9.86 19.72 0
 -12 -3 -9 -11.54 33.44 0
 -12 6 -2 235.53 14.45 0
 -11 -4 -9 168.31 32.12 0
 -11 -2 -6 436.77 25.61 0
 -11 -1 -5 23.4 22.16 0
 -11 0 -4 237.45 20.3 0
 -11 6 -1 20.53 11.43 0
 -10 -6 -12 71.83 26.86 0
 -10 -3 -6 515.66 25.29 0
 -10 -2 -5 29.05 20.85 0
 -10 -1 -4 19.25 19.87 0
 -9 -7 -13 -12.77 26.62 0
 -9 -6 -10 20.4 20.6 0
 -9 -5 -8 747.6 19.98 0
 -9 -3 -5 38.91 20.62 0
 -9 -2 -4 343.58 19.98 0
 -9 -1 -3 66.59 17.06 0
 -9 8 1 13.53 6.64 0
 -8 -8 -15 18.65 37.74 0
 -8 -8 -14 84.14 35.37 0
 -8 -7 -11 165.17 22.12 0
 -8 1 -1 683.69 12.28 0
 -7 -5 -6 169.59 19.36 0
 -7 4 1 140.02 7.06 0
 -7 10 2 33.9 3.65 0
 -7 11 2 146.21 4.78 0
 -6 -9 -16 47.96 36.54 0
 -6 -9 -15 23.34 36 0
 -6 -8 -11 21.62 25.9 0
 -6 -4 -4 30.51 16.1 0
 -6 -3 -3 26.61 14.63 0
 -6 3 1 38.21 5.68 0
 -6 14 2 233.37 8.51 0
 -5 -9 -14 124.47 22.27 0
 -5 -9 -13 409.65 27.6 0
 -5 -8 -10 771.71 24.07 0
 -5 -7 -8 -22.26 18.59 0
 -4 0 0 1625.57 10.36 0
 -4 16 2 61 12.86 0
 -3 -9 -12 71.8 23.09 0
 -3 9 3 -0.82 5.54 0
 -3 10 3 1518.32 10.45 0
 -3 11 3 33.69 9.26 0
 -2 -10 -17 140.03 31.76 0
 -2 -8 -9 7.28 16.7 0
 -2 -7 -7 1733.49 16.56 0
 -2 9 3 490.98 9.22 0
 -2 12 3 6.81 10.22 0
 -2 19 1 11.3 17.98 0
 -1 -10 -17 27.65 29.05 0
 -1 -8 -9 139.01 14.82 0
 -1 -7 -7 209.96 13.43 0
 -1 4 2 200.74 5.08 0
 -1 9 3 35.96 9.39 0
 -1 10 3 1064.25 11.45 0
 -1 11 3 189.72 11.03 0
 -1 12 3 565.16 13.45 0
 -1 19 1 6.96 20.49 0
 0 -9 -12 176 18.39 0
 0 16 2 88.19 18.6 0
 1 -6 -6 242.39 9.24 0
 1 5 2 5044.41 14.42 0
 1 18 1 -6.6 22.26 0
 2 -5 -5 391.3 7.18 0
 2 6 2 1287.14 13.72 0
 2 14 2 257.3 18.88 0
 3 -9 -15 90.73 16.25 0
 3 -8 -11 37.53 11.77 0
 3 -6 -7 26.3 6.38 0
 3 4 1 464.37 12.66 0
 3 8 2 458.33 14.19 0
 3 9 2 474.25 15.19 0
 3 12 2 35.66 18.61 0
 3 13 2 424.13 14.96 0
 4 -2 -3 449.9 4.3 0
 4 15 1 427.91 24.08 0
 4 18 0 3.13 29.36 0
 5 -8 -14 117.69 12.99 0
 5 8 1 493.89 16.52 0
 5 12 1 594.08 22 0
 5 13 1 -6.5 15.68 0
 6 14 0 51.52 24.5 0
 6 15 0 6.19 20.38 0
 6 17 -1 16.16 31 0
 7 1 -3 819.13 11.7 0
 7 5 -1 813.02 12.29 0
 7 15 -1 127.4 30.93 0
 8 5 -2 -0.5 15.5 0
 8 10 -1 129.09 16.28 0
 8 11 -1 -18.97 17.14 0
 8 16 -2 86.86 25.95 0
 9 3 -4 42.2 14.06 0
 9 5 -3 32.4 16.9 0
 9 9 -2 85.84 16.21 0
 9 10 -2 43.02 17.56 0
 9 11 -2 228.54 18.88 0
 9 15 -3 75.11 34.86 0
 10 2 -6 68.48 14.23 0
 10 6 -4 -15.18 20.15 0
 10 15 -4 -23.56 37.38 0
 11 7 -5 41.35 24.54 0
 11 8 -5 60.84 25.28 0
 11 13 -5 41.78 37.85 0
 12 1 -11 219.76 17.64 0
 12 2 -10 23.25 20.64 0
 12 3 -9 -8.22 20.09 0
 12 4 -8 18.99 20.46 0
 13 5 -10 6.74 27.05 0
 -14 7 -4 -1.18 20.26 0
 -13 -2 -9 65.1 35.92 0
 -12 -4 -10 -13.68 33.64 0
 -12 -2 -7 110.01 28.96 0
 -12 3 -3 23.28 18.34 0
 -12 5 -2 13.89 16.68 0
 -11 -6 -13 15.22 42.72 0
 -11 -3 -7 17.58 26.47 0
 -11 1 -3 356.54 18 0
 -11 3 -2 1026.12 16.47 0
 -10 -6 -11 27.04 24.51 0
 -10 -4 -7 314.94 26.85 0
 -10 3 -1 79.28 14.29 0
 -10 6 0 330.37 10.86 0
 -9 -7 -12 -8.23 25.04 0
 -9 -6 -9 117.11 27.16 0
 -9 -4 -6 31.36 15.78 0
 -9 0 -2 625.59 15.03 0
 -9 4 0 -6.18 9.14 0
 -8 -8 -13 21.98 35.06 0
 -8 -7 -10 13.34 26.87 0
 -8 -6 -8 124.92 23.07 0
 -8 -4 -5 1150.4 20.26 0
 -8 -3 -4 1137.18 14.96 0
 -8 -2 -3 27.89 15.75 0
 -7 -8 -11 47.4 26.24 0
 -7 -7 -9 107.03 22.9 0
 -7 -6 -7 4.85 21.04 0
 -7 16 1 6.51 9.53 0
 -6 -9 -14 -2.3 30.42 0
 -6 -8 -10 -14.5 23.12 0
 -6 -7 -8 118.4 20.91 0
 -6 -2 -2 112.49 9.96 0
 -6 17 1 12.62 10.95 0
 -5 15 2 13.17 8.81 0
 -4 -9 -12 -1.96 18.08 0
 -4 -8 -9 131.94 19.65 0
 -4 -7 -7 2646.24 20.91 0
 -4 18 1 -1.05 14.28 0
 -3 -10 -17 183.76 34.39 0
 -3 -10 -16 63.05 33.14 0
 -3 -9 -11 242.27 21.46 0
 -3 -7 -7 -6 11.18 0
 -3 -5 -4 1633.32 15.57 0
 -3 -3 -2 71.53 13.16 0
 -2 -10 -16 19.81 28.85 0
 -2 -9 -11 4.87 20.51 0
 -2 -4 -3 641.76 9.89 0
 -2 -3 -2 99.78 12.34 0
 -2 4 2 52.22 3.71 0
 -2 10 3 108.96 8.15 0
 -2 16 2 -1.24 14.04 0
 -1 -10 -15 48.36 24.4 0
 -1 -9 -11 297.57 18.62 0
 -1 -4 -3 1059.22 11.67 0
 -1 16 2 24.81 16.7 0
 0 -10 -17 54.06 28.34 0
 0 -10 -16 80.41 26.06 0
 0 -7 -7 640.86 12.65 0
 0 18 1 88.21 22.12 0
 1 -9 -12 -1.51 15.53 0
 1 15 2 4.69 17.9 0
 2 -9 -13 22.66 15.11 0
 2 -8 -10 122.35 10.85 0
 2 7 2 -5.6 12.55 0
 2 13 2 41.37 17.65 0
 2 17 1 6.59 24.34 0
 2 19 0 -7.73 30.04 0
 3 -9 -14 171.75 16.59 0
 3 10 2 -5.54 10.89 0
 3 11 2 634.73 13.83 0
 3 16 1 -7.86 22.55 0
 3 18 0 19.87 27.2 0
 4 -9 -17 69.94 20.39 0
 4 6 1 1345.49 15.87 0
 4 14 1 20.09 21.88 0
 4 17 0 26.95 28.72 0
 5 10 1 175.65 13.34 0
 5 11 1 20.57 13.56 0
 5 16 0 187.1 20.67 0
 5 18 -1 96.99 34.28 0
 6 13 0 374.2 24.33 0
 7 -7 -15 25.21 7.61 0
 7 3 -2 250.09 8.36 0
 7 6 -1 208.74 16.19 0
 7 14 -1 -6.87 28.13 0
 7 17 -2 18.37 34.52 0
 8 6 -2 263.3 17.81 0
 8 14 -2 175.36 31.04 0
 8 15 -2 -2.59 23.29 0
 9 -4 -12 6.68 7.01 0
 9 -3 -10 575.12 8.42 0
 9 6 -3 233.26 19.56 0
 10 -1 -9 0.13 10.17 0
 10 0 -8 553.89 14.84 0
 10 1 -7 103.78 13.2 0
 10 7 -4 74.04 21.47 0
 10 14 -4 -8.74 27.61 0
 11 0 -10 511.1 13.81 0
 11 1 -9 200.3 17.08 0
 11 2 -8 79.47 16.92 0
 11 9 -5 229.66 27.18 0
 11 10 -5 57.31 29.59 0
 11 11 -5 -8.21 30.2 0
 11 12 -5 78.54 25.98 0
 12 5 -8 109.77 24.44 0
 12 7 -7 -0.73 19.7 0
 12 8 -7 34.26 29.32 0
 12 9 -7 13.29 30.38 0
 12 11 -7 4.94 35.66 0
 13 3 -12 43.75 22.63 0
 13 4 -11 40.66 24.13 0
 13 6 -10 71.88 30.23 0
 13 8 -9 -11.58 31.91 0
 -14 -1 -9 161.67 39.64 0
 -14 0 -8 5.91 26.1 0
 -14 1 -7 97.41 24.39 0
 -14 2 -6 113.79 28.67 0
 -14 6 -4 65.42 21.13 0
 -13 -3 -10 233.82 38.04 0
 -13 -2 -8 62.71 31.31 0
 -13 -1 -7 11.93 30.89 0
 -13 0 -6 95.04 27.82 0
 -13 1 -5 102.86 23.71 0
 -13 3 -4 129.14 21.13 0
 -13 5 -3 51.19 17.76 0
 -12 -3 -8 388.79 30.78 0
 -12 1 -4 116.7 20.37 0
 -12 10 -1 212.99 11.99 0
 -11 -6 -12 140.13 40.48 0
 -11 -4 -8 19.06 20.63 0
 -11 5 -1 9.62 12.11 0
 -10 -6 -10 186.05 30.36 0
 -10 -5 -8 -27.62 27.74 0
 -10 1 -2 26.03 14.55 0
 -9 -8 -14 82.19 39.87 0
 -9 -7 -11 117.37 23.35 0
 -8 -8 -12 6.68 32.06 0
 -8 -5 -6 32.12 19.94 0
 -8 -1 -2 277.25 13.85 0
 -7 -9 -15 86.57 29.34 0
 -7 -9 -14 63.15 35.39 0
 -7 -4 -4 35.84 16.89 0
 -7 -3 -3 22.76 15.58 0
 -6 -9 -13 32.78 22.33 0
 -6 -6 -6 963.3 20.4 0
 -6 -1 -1 640.9 13.03 0
 -5 -10 -16 20.67 35.41 0
 -5 -8 -9 58.33 21.68 0
 -5 -7 -7 504.12 19.11 0
 -5 2 1 223.35 7.29 0
 -4 -10 -16 -15.22 25.96 0
 -4 -10 -15 70.52 32.1 0
 -4 -9 -11 199.48 22.73 0
 -4 -5 -4 481.94 15.26 0
 -4 -3 -2 393.09 14.05 0
 -4 15 2 -4.74 11.29 0
 -3 -10 -15 114.8 22.13 0
 -3 -10 -14 107.68 27.18 0
 -3 18 1 57.73 14.7 0
 -2 -10 -14 2.51 25.64 0
 -2 -6 -5 350.94 13.58 0
 -2 18 1 19.79 16.82 0
 -1 -5 -4 1276.14 10.07 0
 -1 -3 -2 2252.39 9.4 0
 -1 15 2 14.75 17.62 0
 -1 18 1 42.48 19.32 0
 0 -10 -15 95.04 24.07 0
 0 -9 -11 33.01 16.41 0
 0 15 2 7.39 16.34 0
 1 -10 -17 -4.01 24.47 0
 1 -10 -16 14.02 23.42 0
 1 -8 -9 19.21 11.48 0
 1 17 1 9.84 21.72 0
 1 19 0 25.35 25.56 0
 2 8 2 1001.91 14.45 0
 2 16 1 39.34 21.19 0
 3 2 0 1380.39 11.55 0
 4 -9 -16 11.55 17.84 0
 4 -3 -4 183.05 2.46 0
 4 3 0 230.1 9.2 0
 4 7 1 255.77 14.49 0
 4 13 1 35.15 21.32 0
 5 -1 -3 2458.51 9.37 0
 5 15 0 6.88 24.69 0
 6 -8 -17 9.5 13.97 0
 6 4 -1 666.73 13.89 0
 6 9 0 315.6 18.95 0
 6 11 0 349.88 20.88 0
 6 12 0 -6.43 15.89 0
 6 16 -1 -5.65 21.17 0
 6 18 -2 -2.54 33.97 0
 7 0 -4 144.48 9.26 0
 7 12 -1 187.02 23.85 0
 7 16 -2 -4.01 32.86 0
 8 -1 -6 28.19 8.06 0
 8 13 -2 19.02 27.25 0
 8 16 -3 50.89 36.19 0
 9 2 -5 68.25 13.05 0
 9 7 -3 192.98 20.8 0
 9 12 -3 204.35 29.27 0
 10 8 -4 37.72 17.26 0
 10 9 -4 357.67 26.61 0
 10 11 -4 207.1 30.34 0
 10 12 -4 8.1 22.27 0
 11 -2 -14 54.87 12.84 0
 11 -1 -12 2.86 13.51 0
 11 4 -7 26.55 20.03 0
 11 6 -6 179.98 21.56 0
 11 13 -6 -21.91 39.36 0
 12 1 -12 -10.58 19.58 0
 12 4 -9 294.75 22.81 0
 12 10 -7 18.05 25.5 0
 13 5 -11 -15.34 28.37 0
 13 7 -10 13.55 32.14 0
 -14 3 -5 -8.73 25.72 0
 -14 5 -4 15 21.29 0
 -13 -3 -9 -9.17 36.55 0
 -13 4 -3 7.81 20.89 0
 -13 8 -2 35.87 15.72 0
 -13 9 -2 57.97 14.85 0
 -13 10 -2 5.14 13.3 0
 -12 -5 -11 -14.37 37 0
 -12 -4 -9 304.46 32.69 0
 -12 -1 -5 256.8 23.7 0
 -12 2 -3 306.88 19.4 0
 -12 4 -2 8.63 15.54 0
 -12 8 -1 -20.96 12.37 0
 -12 9 -1 10.19 11.26 0
 -12 11 -1 16.57 9.78 0
 -11 -6 -11 55.77 37.5 0
 -11 -5 -9 146.21 30.62 0
 -11 -2 -5 284.57 23.45 0
 -11 -1 -4 38.88 20.7 0
 -11 2 -2 1.96 15.46 0
 -10 -7 -12 -5.56 27.28 0
 -10 -6 -9 246.44 30.61 0
 -10 -4 -6 35.1 23.8 0
 -10 -3 -5 137.49 21.95 0
 -10 -2 -4 33.46 20.24 0
 -10 -1 -3 387.75 17.94 0
 -10 5 0 53.71 10.76 0
 -9 -8 -13 -3.35 35.49 0
 -9 -7 -10 -14.2 27.89 0
 -9 -6 -8 10.2 24.33 0
 -9 -4 -5 142.2 20.07 0
 -9 -3 -4 237.34 18.98 0
 -9 1 -1 497.97 12.64 0
 -8 -8 -11 35.01 30.09 0
 -8 -7 -9 137.55 18.34 0
 -8 -6 -7 122.55 23.16 0
 -8 2 0 220.09 9.93 0
 -8 14 1 -2.74 6.51 0
 -7 -9 -13 128.63 30.71 0
 -7 -8 -10 600.31 25.93 0
 -7 -7 -8 10.64 16.48 0
 -7 -5 -5 49.35 13.66 0
 -7 -2 -2 485.12 14.42 0
 -7 1 0 125.18 9.75 0
 -6 -9 -12 63.58 20.56 0
 -6 -8 -9 6.83 22.77 0
 -6 13 2 29.92 7.4 0
 -5 -10 -15 9.44 32.23 0
 -5 -10 -14 30.22 29.87 0
 -5 -9 -11 127.69 23.8 0
 -5 -5 -4 915.84 16.84 0
 -5 -4 -3 395.52 15.17 0
 -5 0 0 6694.55 15.15 0
 -5 14 2 341.67 10.65 0
 -5 17 1 -8.87 11.43 0
 -4 -10 -14 -18.31 28.03 0
 -4 -8 -8 -10.28 19.05 0
 -4 -6 -5 319.6 15.79 0
 -3 -10 -13 38.09 25.29 0
 -3 -9 -10 443.6 20.33 0
 -3 -8 -8 569.02 17.56 0
 -3 -6 -5 48.49 9.77 0
 -3 -2 -1 932.93 12.37 0
 -3 15 2 3.65 11.63 0
 -2 -10 -13 36 23.13 0
 -2 -8 -8 771.23 16.59 0
 -2 -2 -1 1691.4 11.83 0
 -2 15 2 12.78 13.18 0
 -1 -9 -10 281.01 17.81 0
 -1 -8 -8 1.47 14.33 0
 -1 -6 -5 1386.73 13.63 0
 0 -10 -14 65.56 21.6 0
 0 -5 -4 1984.41 11.13 0
 0 2 1 632.48 4.08 0
 0 5 2 24.04 8.33 0
 0 14 2 325.62 16.94 0
 0 17 1 64.29 20.37 0
 1 -10 -15 -17.33 21.38 0
 1 -9 -11 10.96 14.26 0
 1 -7 -7 905.98 11.04 0
 1 6 2 1130.04 9.72 0
 1 13 2 82.38 16.5 0
 2 -10 -17 78.6 23.28 0
 2 -9 -12 182.6 14.08 0
 2 9 2 29.74 12.86 0
 2 10 2 45.77 13.96 0
 2 11 2 166.9 11.21 0
 2 18 0 -5.49 26.36 0
 3 -9 -13 86.91 14.47 0
 3 5 1 1603.46 14.73 0
 3 14 1 11.32 20.16 0
 3 19 -1 -3.9 32.25 0
 4 -9 -15 2.29 15.48 0
 4 8 1 187.89 15.31 0
 4 9 1 807.54 16.95 0
 4 10 1 449.78 17.64 0
 4 12 1 101.86 13.99 0
 4 16 0 17.97 19.18 0
 4 18 -1 -3.32 32.3 0
 5 -8 -13 70.9 10.17 0
 5 14 0 331.43 18.14 0
 5 17 -1 -4.41 22.37 0
 6 -8 -16 4.09 12.27 0
 6 -7 -12 20.91 6.42 0
 6 15 -1 191.25 21.48 0
 7 -1 -5 301.66 8.52 0
 7 4 -2 3.64 13.33 0
 7 9 -1 434.92 19.73 0
 7 10 -1 72.43 20.27 0
 7 11 -1 29.12 15.95 0
 7 15 -2 3.65 30.87 0
 7 17 -3 0.18 34.43 0
 8 2 -4 50.25 12.35 0
 8 4 -3 872.73 15.4 0
 8 8 -2 1633.04 22.01 0
 8 10 -2 21.79 21.94 0
 8 11 -2 28.56 22.58 0
 8 12 -2 84.47 18.17 0
 8 15 -3 85.54 33.62 0
 9 8 -3 62.18 15.76 0
 9 9 -3 150.5 17.33 0
 9 10 -3 -4.41 23.59 0
 9 11 -3 -12.83 19.24 0
 9 15 -4 -4.44 27.23 0
 10 -3 -13 19.45 9.48 0
 10 -2 -11 71.51 10.36 0
 10 3 -6 236.19 16.17 0
 10 6 -5 69.19 19.25 0
 10 13 -5 65.28 33.1 0
 10 14 -5 -7.53 35.66 0
 11 3 -8 448.19 18.34 0
 11 7 -6 10.65 17.74 0
 11 8 -6 21.88 26.36 0
 11 9 -6 -1.27 29.27 0
 11 10 -6 40.59 31.61 0
 11 11 -6 78.52 33.89 0
 11 12 -6 -21.13 33.78 0
 12 0 -14 61.76 19.27 0
 12 2 -11 26.79 19.43 0
 12 3 -10 192.14 20.19 0
 12 5 -9 49.71 22.98 0
 12 7 -8 -20.53 26.36 0
 12 8 -8 113.41 30.35 0
 12 10 -8 53.54 33.32 0
 -14 -2 -9 13.89 39.73 0
 -14 -1 -8 25.69 26.24 0
 -14 1 -6 10.55 27.44 0
 -14 2 -5 117.05 25.22 0
 -14 4 -4 24.34 21.29 0
 -14 8 -3 62.9 18.49 0
 -13 -4 -10 37.44 40.45 0
 -13 -2 -7 207.91 32 0
 -13 -1 -6 -6.35 29.28 0
 -13 7 -2 -6.12 16.37 0
 -12 -5 -10 23.92 34.8 0
 -12 -4 -8 65.3 30.88 0
 -12 -3 -7 18.01 20.46 0
 -12 0 -4 9.18 21.73 0
 -12 7 -1 46.35 12.86 0
 -11 -6 -10 -17.56 34.79 0
 -11 -5 -8 412.92 29.73 0
 -11 -4 -7 327.09 21.63 0
 -11 4 -1 25.93 12.71 0
 -11 9 0 129.64 9.11 0
 -11 10 0 68.58 7.99 0
 -10 -5 -7 116.89 26.22 0
 -10 2 -1 251.72 13.51 0
 -9 -7 -9 105.72 25.97 0
 -9 -5 -6 307.76 22.71 0
 -9 -2 -3 1343.31 15.18 0
 -9 3 0 851.17 10.9 0
 -8 -9 -14 80.89 28.84 0
 -8 -7 -8 -8.57 24 0
 -8 -4 -4 286.28 18.58 0
 -7 -9 -12 18.31 29.17 0
 -7 -8 -9 71.04 23.52 0
 -7 -6 -6 3.74 14.27 0
 -6 -10 -15 178.97 34.79 0
 -6 -10 -14 115.01 31.81 0
 -6 -9 -11 252.2 26.05 0
 -6 -7 -7 683.94 15.7 0
 -6 16 1 -11.29 9.69 0
 -5 -10 -13 33.77 28.81 0
 -5 -9 -10 139.17 23.37 0
 -5 -8 -8 276.3 20.17 0
 -5 -6 -5 589.83 17.12 0
 -5 -3 -2 295.72 10.32 0
 -4 -10 -13 197.7 20.96 0
 -4 -9 -10 14.88 14.86 0
 -4 -7 -6 24.33 15.3 0
 -4 -2 -1 256.46 11.95 0
 -4 14 2 79.45 11.25 0
 -4 17 1 20.99 13.3 0
 -3 -10 -12 44.27 22.08 0
 -3 -7 -6 -0.04 14.82 0
 -2 -10 -12 65.53 20.88 0
 -2 -7 -6 -7.04 13.44 0
 -2 17 1 43.1 17.62 0
 -2 19 0 -5.87 20.82 0
 -1 14 2 481.55 15.84 0
 -1 17 1 85.76 17.72 0
 0 -9 -10 92.14 15.35 0
 0 -8 -8 564.77 13.14 0
 0 -6 -5 602.17 10.95 0
 0 -3 -2 2706.96 9.47 0
 0 13 2 335.67 15.68 0
 1 -10 -14 25.04 19.58 0
 1 7 2 242.5 12.03 0
 1 12 2 12.39 15.1 0
 1 16 1 48.64 20.25 0
 1 18 0 -9.99 24.93 0
 2 -10 -16 100.6 20.93 0
 2 -10 -15 190.27 22.11 0
 2 4 1 2432.33 13.73 0
 2 15 1 5.06 19.99 0
 2 19 -1 5.31 28.27 0
 3 -8 -10 535.4 11.04 0
 3 13 1 267.33 20.21 0
 4 -7 -9 311.7 7.56 0
 4 15 0 34.64 23.57 0
 5 6 0 218.45 10.75 0
 5 13 0 22.9 16.47 0
 5 18 -2 -10.39 34.46 0
 6 -4 -7 140.74 3.3 0
 6 -1 -4 374.11 6.95 0
 6 5 -1 251.38 13.82 0
 6 14 -1 -2.13 19.05 0
 7 -2 -6 -4.31 6.44 0
 7 2 -3 78.96 8.16 0
 7 14 -2 -5.68 28.46 0
 8 -5 -12 62.01 4.82 0
 8 -4 -10 66.18 5.64 0
 8 14 -3 11.72 30.6 0
 9 -2 -9 10.64 9.08 0
 9 13 -4 -15.95 29.67 0
 10 2 -7 203.61 15.04 0
 10 4 -6 62.88 17.62 0
 10 7 -5 265.97 22.7 0
 10 11 -5 25.63 28.46 0
 10 12 -5 39.26 31.7 0
 11 -2 -15 -10.11 14.66 0
 11 1 -10 -12.55 17.44 0
 11 2 -9 44.63 17 0
 11 6 -7 44.75 21.16 0
 12 1 -13 34.68 20.73 0
 12 4 -10 7.79 23.16 0
 -14 7 -3 12.85 17.42 0
 -13 -4 -9 207.45 36.02 0
 -13 -3 -8 13.07 32.08 0
 -13 3 -3 42.67 19.57 0
 -13 6 -2 2.01 17.48 0
 -12 -6 -11 9.44 41.55 0
 -12 -5 -9 10.75 35.16 0
 -12 1 -3 170.73 19.81 0
 -12 3 -2 49.24 16.3 0
 -12 6 -1 1.62 14.08 0
 -12 12 -1 28.83 7.94 0
 -11 -7 -12 23.33 29.74 0
 -11 8 0 13.8 9.06 0
 -10 -8 -13 -6.45 30.6 0
 -10 -8 -12 21.57 36.22 0
 -10 -7 -10 10.23 30.9 0
 -10 -6 -8 87.07 27.99 0
 -10 0 -2 591.73 15.61 0
 -9 -8 -11 33.6 23.98 0
 -9 -6 -7 90.96 23.49 0
 -9 -1 -2 5.44 10.67 0
 -9 6 1 59.33 7.12 0
 -8 -9 -12 63 33.35 0
 -8 -6 -6 923.67 22.04 0
 -8 -5 -5 189.59 14.81 0
 -8 4 1 214.75 8.22 0
 -7 -10 -14 48.69 34.41 0
 -7 -9 -11 41.53 29.07 0
 -7 -7 -7 412.78 20.89 0
 -7 -1 -1 273.5 9.01 0
 -7 3 1 56.54 6.75 0
 -7 15 1 122.23 9.19 0
 -6 -10 -13 181.52 30.84 0
 -6 -9 -10 95.35 25.2 0
 -6 -8 -8 88.9 20.89 0
 -6 -6 -5 169.84 18.08 0
 -6 -5 -4 318.03 11.95 0
 -6 -4 -3 168.98 11.12 0
 -6 -3 -2 1196.61 15.26 0
 -6 0 0 387.4 10.51 0
 -6 12 2 65.74 7.56 0
 -6 18 0 10.32 11.05 0
 -5 -10 -12 -14.42 25.21 0
 -5 -7 -6 21.57 16.96 0
 -5 -2 -1 1698.57 14.39 0
 -4 -10 -12 30.21 23.48 0
 -3 -9 -9 10.08 18.46 0
 -3 14 2 311.67 11.35 0
 -3 17 1 30.08 13.9 0
 -2 -11 -16 69.83 31.05 0
 -2 -9 -9 47.62 17.14 0
 -2 14 2 42.03 12.26 0
 -1 -10 -12 123 20.99 0
 -1 -7 -6 3.62 8.66 0
 0 6 2 178.82 9.65 0
 0 12 2 118.32 13.19 0
 0 16 1 136.58 19.28 0
 0 18 0 11.62 21.3 0
 1 -10 -13 420.54 20.81 0
 1 3 1 70.34 9.14 0
 1 8 2 141.79 11.95 0
 1 9 2 258.29 12.73 0
 1 10 2 183.23 13.66 0
 1 11 2 889.66 11.97 0
 1 15 1 400.38 19.26 0
 2 -9 -11 173 14.44 0
 2 -8 -9 113.06 9.85 0
 2 14 1 30.63 19.28 0
 3 -10 -17 130.84 23.47 0
 3 -7 -8 20.33 7.97 0
 3 12 1 557.2 19.66 0
 3 16 0 93.16 18.71 0
 3 18 -1 63.09 28.04 0
 4 -9 -14 -24.06 14.15 0
 4 -8 -11 213.38 9.78 0
 4 -5 -6 2.12 3.18 0
 4 4 0 478.87 10.02 0
 4 14 0 102.67 22.77 0
 5 -2 -4 23.59 4.96 0
 5 1 -2 365.23 10.1 0
 5 7 0 -7.78 10.72 0
 5 8 0 1332.92 17.99 0
 5 9 0 30 16.91 0
 5 10 0 28.19 18.32 0
 5 11 0 0.48 18.41 0
 6 -8 -15 14.15 10.18 0
 6 12 -1 158.38 22.28 0
 6 13 -1 7.23 17.11 0
 6 16 -2 44.1 22.63 0
 7 5 -2 692.38 12.27 0
 7 13 -2 202.1 24.71 0
 7 16 -3 -3.28 24.46 0
 8 1 -5 822.39 11.92 0
 8 6 -3 359.65 17.75 0
 8 13 -3 -13.1 26.01 0
 8 16 -4 -18.57 27.19 0
 9 -1 -8 138.65 9.28 0
 9 6 -4 16.61 13.78 0
 9 7 -4 67.85 19.96 0
 9 11 -4 108.35 25.73 0
 9 12 -4 2.95 29.91 0
 9 15 -5 0.94 37.66 0
 10 -1 -10 3.04 10.31 0
 10 1 -8 6.01 13.61 0
 10 8 -5 46.78 17.76 0
 10 9 -5 337.39 25.63 0
 10 10 -5 17.68 20.22 0
 10 14 -6 40.58 35.94 0
 11 -1 -13 51.54 14.69 0
 11 4 -8 66.16 20.37 0
 11 7 -7 146.53 25.32 0
 11 8 -7 25.42 26.14 0
 11 10 -7 53.35 30.21 0
 11 11 -7 -2.94 34.25 0
 11 12 -7 0.85 35.06 0
 12 2 -12 -5.11 19.73 0
 12 3 -11 24.58 21.45 0
 12 5 -10 42.26 24.12 0
 12 7 -9 59.22 28.78 0
 12 8 -9 -4.09 31.43 0
 12 9 -9 24.97 32.47 0
 12 10 -9 98.72 36.94 0
 -15 2 -6 44.89 31.21 0
 -15 4 -5 -9.56 25.23 0
 -14 -2 -8 3.4 26.43 0
 -14 0 -6 9.43 22.44 0
 -14 1 -5 140.78 26.8 0
 -14 3 -4 20.28 22.49 0
 -14 6 -3 133.19 18.42 0
 -13 -5 -10 56.25 38.84 0
 -13 -2 -6 275.23 28.51 0
 -13 5 -2 146.7 17.6 0
 -12 -6 -10 217.21 36.79 0
 -12 -4 -7 11.22 29.9 0
 -12 -3 -6 50.73 26.23 0
 -12 -2 -5 151.98 24.6 0
 -12 -1 -4 75.03 22.76 0
 -11 -7 -11 213.79 28.96 0
 -11 -6 -9 21.82 23.2 0
 -11 -5 -7 67.8 28.57 0
 -11 -4 -6 242.11 19.08 0
 -11 -3 -5 16.19 17.06 0
 -11 -2 -4 59.3 20.19 0
 -11 1 -2 44.71 12 0
 -11 3 -1 3.51 13.27 0
 -11 7 0 20.94 10.13 0
 -11 11 0 185.77 6.32 0
 -10 -8 -11 -16.98 33.63 0
 -10 -7 -9 -7.82 30.1 0
 -10 -5 -6 377.37 25.64 0
 -10 -4 -5 22.1 21.6 0
 -10 -3 -4 691.97 21.31 0
 -10 4 0 -13.98 9.74 0
 -9 -8 -10 172.86 31.3 0
 -8 -8 -9 23.89 24.4 0
 -8 -7 -7 -26.56 21.22 0
 -7 -10 -13 115.12 34.58 0
 -7 -9 -10 -13.73 26.22 0
 -7 -8 -8 174.17 22.78 0
 -7 -5 -4 263.74 17.21 0
 -7 -4 -3 1099.41 17.61 0
 -6 -10 -12 80.24 29.47 0
 -6 -7 -6 27.92 19.28 0
 -6 2 1 206.16 6.9 0
 -5 -9 -9 104.42 21.75 0
 -5 13 2 45.53 7.57 0
 -5 16 1 24.9 10.78 0
 -4 -11 -15 26.92 32.39 0
 -4 -10 -11 289.65 23.97 0
 -4 -8 -7 -5.24 17.67 0
 -3 -11 -15 -5.88 30.44 0
 -3 -10 -11 10.39 22.34 0
 -2 -11 -15 21.52 28.81 0
 -2 -10 -11 372.86 21.35 0
 -2 13 2 427.15 13.83 0
 -1 -11 -16 160.79 26.94 0
 -1 -11 -15 3.84 26.55 0
 -1 5 2 360.61 6.1 0
 -1 13 2 164.53 13.12 0
 -1 16 1 52.81 17.15 0
 -1 18 0 18.21 19.14 0
 0 -11 -16 62.78 29.25 0
 0 -10 -12 -6.58 18.45 0
 0 -7 -6 27.69 11.18 0
 0 11 2 413.3 13.64 0
 1 -9 -10 20.77 13.2 0
 1 -8 -8 120.95 10.31 0
 1 17 0 134.76 22.89 0
 1 19 -1 -16.46 29.25 0
 2 -7 -7 139.2 8.86 0
 2 16 0 50.39 21.63 0
 2 18 -1 -8.17 26.15 0
 3 -10 -16 28.33 20.63 0
 3 -9 -12 78.62 11.41 0
 3 7 1 407.5 10.34 0
 3 8 1 556.37 14.61 0
 3 9 1 377.78 15.43 0
 3 10 1 60.68 15.53 0
 3 11 1 1.69 12.15 0
 3 15 0 15.05 22.95 0
 3 17 -1 50.65 25.34 0
 3 19 -2 10.76 33.34 0
 4 13 0 74 21.45 0
 4 16 -1 63.27 27.44 0
 4 18 -2 -9.91 32.38 0
 5 -9 -17 19.93 16.22 0
 5 -7 -10 76.8 6.13 0
 5 14 -1 2.18 24.75 0
 6 -2 -5 422.14 6.18 0
 6 7 -1 591.65 16.7 0
 6 8 -1 315.23 18.06 0
 6 9 -1 298.13 18.97 0
 6 10 -1 80 20.32 0
 6 15 -2 10.89 20.68 0
 6 17 -3 13.14 31.49 0
 7 1 -4 30.28 10.13 0
 7 6 -2 8.19 11.1 0
 7 11 -2 178.33 22.47 0
 7 12 -2 4.06 17.24 0
 7 15 -3 190.52 29.74 0
 7 17 -4 41.47 35.58 0
 8 10 -3 561.33 22.53 0
 8 12 -3 168.63 19.5 0
 9 2 -6 150.76 13.61 0
 9 8 -4 393.9 17.16 0
 9 9 -4 3.87 22.56 0
 9 14 -5 5.99 32.3 0
 10 3 -7 17.03 16.71 0
 10 12 -6 38.8 33.24 0
 10 13 -6 39.69 25.9 0
 11 3 -9 17.11 19.18 0
 11 9 -7 189.99 21.77 0
 12 1 -14 30.72 22.65 0
 12 4 -11 16.75 22.53 0
 12 6 -10 52.07 26.15 0
 -15 1 -6 7.54 30.41 0
 -15 3 -5 -8.22 27.43 0
 -14 -2 -7 -7.99 32.34 0
 -14 -1 -6 -2.31 28.93 0
 -14 5 -3 16.01 18.99 0
 -13 -4 -8 3.87 35.29 0
 -13 -1 -5 96.29 20.29 0
 -13 0 -4 51.67 22.4 0
 -13 2 -3 -4.47 20.29 0
 -12 -5 -8 42.54 31.26 0
 -12 2 -2 157.37 17.18 0
 -12 5 -1 27.86 12.27 0
 -11 -7 -10 -15.38 34.07 0
 -11 -6 -8 28.61 30.8 0
 -11 -1 -3 286.86 14.36 0
 -11 6 0 109.47 11.35 0
 -10 1 -1 76.79 13.41 0
 -9 -9 -12 7.76 26.22 0
 -9 -6 -6 247.65 23.32 0
 -9 -5 -5 19.35 14.91 0
 -9 -4 -4 149.71 14.28 0
 -9 -3 -3 32.33 17.64 0
 -9 2 0 27.32 10.02 0
 -9 15 0 -0.61 6.2 0
 -8 -1 -1 701.93 14.02 0
 -8 1 0 1171.18 11.85 0
 -7 -10 -12 4.37 30.93 0
 -7 -7 -6 104.05 19.61 0
 -7 -6 -5 36.25 13.96 0
 -7 -3 -2 62.43 14.52 0
 -7 7 2 0.31 2.45 0
 -7 17 0 12.26 9.07 0
 -6 -9 -9 246.47 24.3 0
 -6 -8 -7 17.11 19.43 0
 -6 -2 -1 39.13 12.58 0
 -5 -11 -15 -18.93 26.54 0
 -5 -11 -14 193.47 32.2 0
 -5 -10 -11 31.21 24.13 0
 -5 -8 -7 -5.26 13.59 0
 -5 18 0 6.59 11.39 0
 -4 -11 -14 118.12 29.14 0
 -4 -6 -4 501.18 15.17 0
 -4 -5 -3 53.91 14.41 0
 -4 13 2 156.51 8.97 0
 -4 16 1 61.53 11.08 0
 -4 18 0 14.82 14.81 0
 -3 -11 -14 52.19 26.54 0
 -3 -6 -4 851.52 15 0
 -3 -5 -3 44.11 13.93 0
 -3 13 2 20.96 10.18 0
 -3 18 0 1.3 17.14 0
 -2 -11 -14 151.61 24.97 0
 -2 16 1 107.66 15.14 0
 -2 18 0 17.97 18.05 0
 -1 -11 -14 12.8 24.12 0
 -1 -10 -11 81.17 17.92 0
 -1 -8 -7 224.63 13.33 0
 -1 12 2 124.53 12.33 0
 0 -11 -15 76.03 24.5 0
 0 -9 -9 58.01 14.48 0
 0 7 2 275.35 10.39 0
 0 8 2 1405.24 12.3 0
 0 9 2 346.9 11.48 0
 0 10 2 244.38 12.49 0
 0 15 1 13.49 18 0
 0 19 -1 -17.79 24.91 0
 1 -10 -12 44.87 18.41 0
 1 -6 -5 1572.65 11.07 0
 1 -5 -4 8.66 7.01 0
 1 14 1 14.75 18.31 0
 2 5 1 -2.89 11.58 0
 2 12 1 319.44 17.95 0
 3 -10 -15 23.64 18.25 0
 3 14 0 219.2 21.5 0
 4 12 0 11.73 19.28 0
 4 15 -1 289.65 24.08 0
 5 -9 -16 15.33 14.02 0
 5 4 -1 1655.03 15.1 0
 5 13 -1 -5.19 22.53 0
 5 16 -2 22.39 26.36 0
 5 18 -3 -4.12 26.01 0
 6 -3 -6 907.84 5.37 0
 7 9 -2 201.95 14.69 0
 7 10 -2 34.98 15.09 0
 7 14 -3 77.51 28.49 0
 7 16 -4 59.62 34.96 0
 8 9 -3 392.1 15.92 0
 8 14 -4 103.09 22.37 0
 8 16 -5 5.17 35.41 0
 9 -5 -16 37.2 7.98 0
 9 -3 -11 109.93 8.76 0
 9 5 -5 121.79 17.14 0
 9 12 -5 195.98 29.03 0
 9 13 -5 47.82 23.05 0
 9 15 -6 -13.44 39.03 0
 10 -3 -14 99.2 11.57 0
 10 -2 -12 124.06 11.76 0
 10 2 -8 90.28 17.87 0
 10 6 -6 22.06 15.28 0
 10 7 -6 -9.97 22.81 0
 10 8 -6 111.04 25.29 0
 10 10 -6 45.68 28.88 0
 10 11 -6 87.46 29.54 0
 10 14 -7 24.85 36.99 0
 11 0 -12 286.12 14.79 0
 11 1 -11 32.15 16.06 0
 11 2 -10 2.2 17.5 0
 11 7 -8 5.31 25.56 0
 11 11 -8 97.79 36.14 0
 11 12 -8 21.04 28.35 0
 12 2 -13 10.53 21.31 0
 12 3 -12 210 23.41 0
 12 5 -11 5.46 24.91 0
 12 8 -10 -13.78 32.26 0
 12 9 -10 -2.36 35.72 0
 -15 2 -5 4.28 25.7 0
 -14 -3 -8 135.34 28.82 0
 -14 4 -3 86.71 19.88 0
 -13 4 -2 39.09 15.94 0
 -12 -6 -9 16.25 34.49 0
 -12 -4 -6 10.14 28.64 0
 -12 4 -1 538.21 15.97 0
 -11 -8 -11 -21.13 36.82 0
 -11 -7 -9 144.4 34.52 0
 -11 -5 -6 4.51 25.55 0
 -11 -4 -5 376.18 25.04 0
 -11 -3 -4 10.26 20.41 0
 -11 2 -1 12.19 13.61 0
 -10 -9 -12 64.11 37.67 0
 -10 -8 -10 204.59 24.7 0
 -10 -7 -8 -21.92 28.08 0
 -10 -1 -2 25.25 11.38 0
 -10 3 0 43.56 10.7 0
 -9 -9 -11 19.43 31.82 0
 -9 -8 -9 72.68 20.63 0
 -9 -7 -7 551.15 25.36 0
 -9 -2 -2 405.73 15.73 0
 -9 5 1 571.27 8.77 0
 -8 -10 -13 27.15 27.2 0
 -8 -10 -12 -18.57 31.91 0
 -8 -8 -8 652.59 19.36 0
 -8 -6 -5 7.34 20.09 0
 -8 -5 -4 43.66 18.01 0
 -8 -4 -3 10.59 17.13 0
 -7 -10 -11 234.14 28.23 0
 -7 -9 -9 84.54 25.2 0
 -6 -11 -14 11.21 34.82 0
 -6 -10 -11 40.07 18.61 0
 -6 11 2 20.91 6.38 0
 -5 -10 -10 80.43 23.07 0
 -5 -9 -8 50.55 20.94 0
 -5 -7 -5 1077.98 17.85 0
 -5 -6 -4 22.64 15.28 0
 -5 -5 -3 835.96 15.63 0
 -5 -1 0 234.77 10.82 0
 -5 12 2 12.94 8.44 0
 -4 -11 -13 -8.71 26.65 0
 -4 -10 -10 84.54 21.87 0
 -4 -7 -5 28.03 15.76 0
 -4 -1 0 2081.08 9.87 0
 -4 1 1 2276.37 8.06 0
 -3 -11 -13 28.21 23.99 0
 -3 -10 -10 -9.63 20.43 0
 -3 -9 -8 62.28 17.83 0
 -3 -4 -2 470.35 13.01 0
 -3 -1 0 1.05 6.89 0
 -3 1 1 242.2 6.02 0
 -2 -11 -13 11.11 24.39 0
 -2 -10 -10 159.9 19.57 0
 -2 -7 -5 822.85 13.88 0
 -2 -6 -4 1464.06 11.56 0
 -2 -5 -3 -6.49 8.97 0
 -2 12 2 21.9 10.41 0
 -1 6 2 1449.64 7.92 0
 -1 11 2 -4.09 10.66 0
 -1 15 1 152.69 16.49 0
 -1 19 -1 -5.58 22.95 0
 0 -11 -14 253.4 22.41 0
 0 -10 -11 367.81 18.14 0
 0 -8 -7 121.42 11.9 0
 1 -11 -16 138.96 24.3 0
 1 -4 -3 2320.59 7.95 0
 1 13 1 870.09 18.62 0
 1 16 0 -1.47 21.34 0
 2 -10 -13 330.89 15.54 0
 2 6 1 256.99 12.62 0
 2 11 1 106.4 15.88 0
 2 17 -1 27.65 26.49 0
 2 19 -2 -4.15 23.23 0
 3 16 -1 212.18 26.21 0
 3 18 -2 20.47 28.54 0
 4 -9 -13 10.53 11.35 0
 4 0 -2 85.75 7.29 0
 4 6 0 39.57 9.99 0
 4 7 0 -9.98 14.42 0
 4 10 0 116.12 17.22 0
 4 11 0 907.18 15.41 0
 4 17 -2 151.8 22.09 0
 5 -8 -12 28.22 8.16 0
 5 -3 -5 1.29 3.62 0
 5 5 -1 331.27 13.92 0
 5 12 -1 341.03 21.26 0
 5 17 -3 10.63 31.98 0
 6 4 -2 218.54 13.26 0
 6 13 -2 40.99 22.54 0
 6 17 -4 30.39 32.69 0
 7 4 -3 31.69 13.12 0
 7 13 -3 84.27 24.87 0
 7 15 -4 -2.17 29.97 0
 7 17 -5 28.57 37.91 0
 8 -3 -9 6.53 7.45 0
 8 2 -5 214.4 12.7 0
 8 12 -4 25.54 25.99 0
 8 13 -4 53.78 20.49 0
 8 15 -5 123 35.2 0
 9 -4 -13 57.01 8.1 0
 9 3 -6 24.91 14.2 0
 9 6 -5 175.37 19.79 0
 9 10 -5 254.64 26.17 0
 9 11 -5 13.92 28.42 0
 9 14 -6 173.86 37.06 0
 10 -1 -11 232.85 13.29 0
 10 1 -9 14.25 15.99 0
 10 4 -7 308.65 18.17 0
 10 13 -7 52.51 27.06 0
 11 -1 -14 74.05 13.79 0
 11 4 -9 34.1 19.8 0
 11 8 -8 38.07 26.88 0
 11 9 -8 161.27 29.3 0
 11 10 -8 -3.01 23.92 0
 12 3 -13 -9.89 26.81 0
 12 6 -11 28.23 28.52 0
 -15 0 -6 -10.23 34.01 0
 -15 4 -4 42.35 24.23 0
 -14 -3 -7 -8.51 32.79 0
 -14 -2 -6 78.39 29.86 0
 -14 3 -3 -5.13 22.79 0
 -13 -5 -8 -0.47 34.31 0
 -13 -4 -7 250.35 32.35 0
 -13 -3 -6 107.77 21.87 0
 -13 -2 -5 103.06 26.36 0
 -13 -1 -4 171.14 23.36 0
 -13 1 -3 241.65 21.38 0
 -13 3 -2 332.65 18.04 0
 -12 -7 -10 23.52 39.67 0
 -12 -6 -8 22.23 32.82 0
 -12 -5 -7 96.39 23.04 0
 -12 -2 -4 495.16 18.23 0
 -12 1 -2 43.98 17.92 0
 -11 -2 -3 38.36 19.71 0
 -11 5 0 78.48 10.33 0
 -10 -9 -11 -17.93 34.39 0
 -10 -8 -9 92.99 31.49 0
 -10 -6 -6 91.28 24.55 0
 -10 -3 -3 44.08 19.32 0
 -9 -9 -10 3.76 31.64 0
 -8 -9 -9 122.8 26.62 0
 -8 -7 -6 23.73 21.58 0
 -8 -3 -2 1278.95 17.06 0
 -8 3 1 203.9 7.55 0
 -8 13 1 -3.34 6.1 0
 -7 -8 -7 -5.11 15.36 0
 -7 -2 -1 726 10.59 0
 -7 2 1 220.43 7.98 0
 -7 14 1 11.1 8.06 0
 -6 -11 -13 17.75 30.14 0
 -6 -10 -10 11.64 24.91 0
 -6 -9 -8 300.14 22.81 0
 -6 -7 -5 105.73 18.42 0
 -6 -5 -3 174.79 11.29 0
 -6 5 2 258.33 3.45 0
 -5 -11 -12 374.66 27.46 0
 -5 -8 -6 175.7 17.5 0
 -5 -4 -2 37.54 9.95 0
 -5 1 1 255.04 7.32 0
 -5 15 1 226.8 11.26 0
 -4 -11 -12 -18.38 25.57 0
 -4 -8 -6 171.03 16.92 0
 -4 12 2 3.83 8.08 0
 -3 -11 -12 374.39 24.92 0
 -3 -8 -6 1231 17.14 0
 -3 12 2 154.83 9.19 0
 -3 19 -1 17.01 18.01 0
 -2 -11 -12 148.1 23.06 0
 -2 -4 -2 773.67 12.85 0
 -2 -1 0 25.51 8.13 0
 -2 5 2 708.16 5.66 0
 -2 11 2 557.28 9.82 0
 -2 15 1 175.09 14.42 0
 -2 17 0 94.91 18.87 0
 -2 19 -1 11.44 19.07 0
 -1 -10 -10 9.79 17.56 0
 -1 -9 -8 551.08 15.25 0
 -1 -6 -4 212.8 12.12 0
 -1 -5 -3 1323.09 11.72 0
 -1 10 2 113.19 10.13 0
 -1 17 0 145.81 18.7 0
 1 -11 -15 0.98 21.54 0
 1 -7 -6 -8.7 8.94 0
 1 4 1 260.35 10.26 0
 1 12 1 50.26 14.89 0
 1 19 -2 -7.54 30 0
 2 -9 -10 44.15 11.1 0
 2 2 0 2076.44 10.57 0
 2 9 1 323.46 14.17 0
 2 10 1 620.59 14.81 0
 2 14 0 577.31 19.79 0
 3 -9 -11 122.04 11.67 0
 3 19 -3 9.56 32.07 0
 4 -10 -17 26.75 19.06 0
 4 8 0 198.32 11.18 0
 4 14 -1 175.87 17.39 0
 4 16 -2 34.06 26.66 0
 5 -9 -15 29.01 12.9 0
 5 6 -1 89.52 14.16 0
 5 10 -1 669.43 19.64 0
 5 11 -1 -2.93 18.49 0
 6 -8 -14 97.66 7.95 0
 6 5 -2 244.26 14.67 0
 6 11 -2 16.45 20.17 0
 6 12 -2 76.64 16.43 0
 6 15 -3 19.65 21.49 0
 7 12 -3 83.7 17.52 0
 8 -2 -8 11.93 8.06 0
 8 5 -4 1335.32 14.31 0
 8 6 -4 1192.44 20.48 0
 8 11 -4 172.52 24.43 0
 8 14 -5 30.97 31.3 0
 9 -2 -10 18.49 9.34 0
 9 0 -8 559.41 12.16 0
 9 7 -5 94.72 15.13 0
 9 8 -5 221.84 22.28 0
 10 0 -10 142.04 12.8 0
 10 3 -8 53.11 16.78 0
 10 6 -7 87.5 21.36 0
 10 10 -7 86.1 27.93 0
 10 11 -7 13.8 31.47 0
 11 -1 -15 11.59 16.7 0
 11 2 -11 24.61 20.77 0
 11 3 -10 330.35 20.27 0
 11 5 -9 7.57 22.09 0
 11 10 -9 34.07 32.78 0
 11 11 -9 -20.9 36.72 0
 12 8 -11 -31.21 32.31 0
 -15 3 -4 6.8 24.79 0
 -14 -4 -8 20.08 37.09 0
 -14 -1 -5 114.37 28.89 0
 -14 7 -2 24.61 17.37 0
 -14 8 -2 97.77 16.4 0
 -14 9 -2 -0.15 14.95 0
 -13 -6 -9 -10.01 39.17 0
 -13 7 -1 223.77 14.27 0
 -13 8 -1 19.89 12.53 0
 -12 -7 -9 111.55 35.98 0
 -12 -1 -3 179.17 15.72 0
 -12 3 -1 5.84 14.33 0
 -11 -8 -10 27.09 27.73 0
 -11 -7 -8 6.4 29.93 0
 -11 -1 -2 42.14 17.01 0
 -11 1 -1 674.7 15.54 0
 -11 4 0 -16.44 13.34 0
 -10 -2 -2 39.58 17.44 0
 -10 2 0 158.56 13.69 0
 -10 8 1 32.52 6.72 0
 -9 -10 -12 50.1 34.86 0
 -9 -6 -5 100.41 20.76 0
 -9 -5 -4 45.11 14.28 0
 -9 -4 -3 826.64 19.48 0
 -9 -1 -1 455.07 10.86 0
 -9 1 0 127.04 10.89 0
 -9 4 1 137.1 9.56 0
 -9 11 1 68.34 3.52 0
 -8 -10 -11 23.53 22.41 0
 -8 -8 -7 94.6 22.7 0
 -7 -11 -13 51.7 32.68 0
 -7 -10 -10 74.64 27.58 0
 -7 -9 -8 23.5 24.15 0
 -7 -7 -5 1602.07 21.88 0
 -7 -6 -4 884.12 19.98 0
 -7 -5 -3 7.18 16.34 0
 -6 -11 -12 104.29 30.37 0
 -6 -8 -6 722.55 20.78 0
 -6 -4 -2 206.95 10.47 0
 -6 -1 0 47.98 11.28 0
 -5 -10 -9 641.98 23.03 0
 -5 11 2 337.8 7.73 0
 -5 17 0 4.19 10.82 0
 -4 -12 -15 8.7 34.26 0
 -4 -11 -11 134.54 23.19 0
 -4 -10 -9 303.61 21.07 0
 -4 -3 -1 370.32 13.03 0
 -4 15 1 232.26 11.07 0
 -4 17 0 34.62 15.06 0
 -3 -10 -9 186.61 19.58 0
 -3 -3 -1 123.02 12.57 0
 -3 11 2 -6.39 9.52 0
 -3 15 1 51.3 12.36 0
 -3 17 0 38.48 14.69 0
 -2 -12 -15 4.53 28.14 0
 -2 -10 -9 418 18.37 0
 -2 -8 -6 36.84 13.64 0
 -1 -12 -16 0.46 32.59 0
 -1 -11 -12 256.47 21.62 0
 -1 -7 -5 17.77 11.45 0
 -1 7 2 24.44 7.21 0
 -1 9 2 125.54 8.97 0
 -1 18 -1 10.21 20.62 0
 0 -11 -13 -7.4 20.31 0
 0 -10 -10 14.63 14.65 0
 0 16 0 67.15 14.78 0
 0 19 -2 15.27 25.39 0
 1 -11 -14 100.74 19.62 0
 1 -10 -11 384.84 15.17 0
 1 15 0 10.73 19.32 0
 1 17 -1 88.32 24.16 0
 2 -11 -16 -16.88 20.51 0
 2 -10 -12 40.42 13.32 0
 2 -8 -8 1005.9 10.38 0
 2 16 -1 93.76 24.25 0
 2 18 -2 10.23 20.78 0
 3 -5 -5 141.63 4.36 0
 3 -1 -2 270.98 5.38 0
 3 4 0 279.23 9.58 0
 3 12 0 130.52 13.67 0
 3 17 -2 11.05 19.92 0
 4 -10 -16 22.83 16.64 0
 4 -8 -10 -7.08 8.32 0
 4 -6 -7 492.14 4.83 0
 4 3 -1 64.94 11.86 0
 4 13 -1 378.36 22.46 0
 4 17 -3 -25.68 29.08 0
 5 -4 -6 82.09 2.36 0
 5 8 -1 21.43 15.76 0
 5 9 -1 377.75 17.6 0
 5 16 -3 42.07 28.58 0
 6 9 -2 130.84 18.6 0
 6 10 -2 165.88 20.04 0
 6 14 -3 39.57 25.54 0
 6 16 -4 39.41 31.11 0
 7 2 -4 150.21 8.45 0
 7 6 -3 64.76 16.2 0
 7 7 -3 171.19 17.54 0
 7 9 -3 398.22 20.22 0
 7 10 -3 4.86 21.32 0
 7 14 -4 137.99 20.95 0
 7 16 -5 14.43 25.6 0
 8 3 -5 36.09 13.91 0
 8 8 -4 53.66 19.62 0
 8 9 -4 86.6 16.38 0
 8 13 -5 152.63 29.42 0
 8 15 -6 -23.51 35.47 0
 9 -1 -9 579.84 10.55 0
 9 2 -7 3.14 13.64 0
 9 12 -6 23.66 28.85 0
 9 14 -7 35.86 37.02 0
 10 -3 -15 -7.23 12.04 0
 10 -2 -13 13.17 11.66 0
 10 8 -7 71.53 24.75 0
 10 9 -7 -7.37 26.13 0
 10 12 -8 52.24 33.16 0
 10 13 -8 2.58 27.32 0
 11 1 -12 15.33 17.51 0
 11 4 -10 24.41 21.54 0
 11 7 -9 395.66 26.86 0
 11 8 -9 -0 27.98 0
 11 9 -9 1.14 23.72 0
 12 4 -13 16.83 26.02 0
 12 7 -12 -29.22 32.43 0
 -15 -1 -6 7.66 32.16 0
 -15 2 -4 -10.31 23.58 0
 -14 -3 -6 122.43 30.93 0
 -14 0 -4 184.16 26.16 0
 -14 5 -2 72.45 19.16 0
 -14 6 -2 93.65 16.46 0
 -13 -4 -6 40.85 30.48 0
 -13 -3 -5 18.32 27.66 0
 -13 2 -2 93.02 18.54 0
 -13 6 -1 20.29 14.94 0
 -13 9 -1 19.28 11.57 0
 -12 -6 -7 92.92 31.42 0
 -12 -3 -4 281.58 24.87 0
 -12 0 -2 329.41 18.55 0
 -11 -9 -11 -7.8 41.23 0
 -11 -8 -9 0.27 34.52 0
 -11 -5 -5 -10.08 24.98 0
 -11 -4 -4 28.91 22.93 0
 -10 -9 -10 36.79 25.28 0
 -10 7 1 83.6 6.99 0
 -10 9 1 7.96 5.1 0
 -9 -10 -11 46.98 32.79 0
 -9 -9 -9 396.59 22.28 0
 -9 -8 -7 -10.43 24.66 0
 -9 -3 -2 480.76 17.15 0
 -8 -11 -13 -1.05 35.46 0
 -8 -10 -10 16.48 30.36 0
 -8 -9 -8 40.64 25.06 0
 -8 -6 -4 341.54 19.74 0
 -8 -2 -1 123.06 9.83 0
 -7 -11 -12 23.27 30.92 0
 -7 -8 -6 46.47 20.67 0
 -7 -1 0 135.49 11.05 0
 -7 6 2 16.91 3.72 0
 -7 16 0 18.12 8.93 0
 -6 -11 -11 54.92 28.96 0
 -6 -10 -9 1.04 23.14 0
 -6 -3 -1 0.79 13.41 0
 -6 1 1 1848.34 10.05 0
 -6 10 2 148.66 5.72 0
 -6 14 1 15.54 9.99 0
 -5 -12 -14 -6.57 34.09 0
 -5 -11 -11 2.17 25.22 0
 -5 -9 -7 20.06 18.44 0
 -4 -12 -14 -17.53 31.24 0
 -4 -9 -7 185.06 13.76 0
 -4 11 2 412.94 8.15 0
 -3 -12 -14 163 29.05 0
 -3 -11 -11 11.63 15.88 0
 -3 -9 -7 -5.72 12.5 0
 -2 -11 -11 19.8 21.31 0
 -2 -9 -7 254.33 15.58 0
 -2 10 2 -11.81 8.32 0
 -2 14 1 49.08 12.56 0
 -2 18 -1 79.63 18.85 0
 -1 -12 -15 168.22 27.9 0
 -1 -8 -6 2007.29 15.73 0
 -1 16 0 14.65 18.12 0
 0 -11 -12 325.11 21.91 0
 0 -9 -8 170.91 13.66 0
 1 -8 -7 -2.36 9.6 0
 1 11 1 28.59 10.33 0
 1 18 -2 36.02 25.31 0
 2 -11 -15 14.14 21.55 0
 2 13 0 194.67 19.08 0
 2 19 -3 22.44 24 0
 3 -10 -13 319.04 14.78 0
 3 -6 -6 280.1 5.18 0
 3 5 0 117.36 13.36 0
 3 10 0 301.05 16.11 0
 3 11 0 0.77 12.69 0
 3 14 -1 91.24 21.77 0
 3 16 -2 45.09 24.91 0
 4 -9 -12 50.23 9.63 0
 4 12 -1 17.42 19.52 0
 4 15 -2 -11.2 24.24 0
 4 18 -4 -6.84 32.41 0
 5 13 -2 47.87 17.11 0
 5 15 -3 91.49 28.44 0
 5 17 -4 55.09 31.13 0
 5 18 -5 -7.89 35.41 0
 6 8 -2 671.97 14.37 0
 6 15 -4 -19.46 30.46 0
 6 17 -5 21.7 26.04 0
 7 -1 -6 10.24 8.26 0
 7 8 -3 73.51 13.84 0
 7 15 -5 -3.63 30.62 0
 8 1 -6 40.81 10.83 0
 8 12 -5 -31.81 27.15 0
 8 14 -6 24.63 33.56 0
 9 9 -6 29.83 23.96 0
 9 11 -6 49.31 20.82 0
 10 2 -9 265.64 16.91 0
 10 4 -8 -0.49 18.01 0
 10 11 -8 26.37 32.26 0
 10 13 -9 13.1 40.38 0
 11 0 -14 45.05 18.13 0
 11 3 -11 11.56 20.81 0
 11 5 -10 28.14 24.13 0
 11 9 -10 16.93 30.97 0
 11 10 -10 -36.5 35.72 0
 11 11 -10 -0.75 28.04 0
 12 5 -13 2.09 27.44 0
 -15 5 -3 55.17 20.73 0
 -14 -4 -7 -9.91 26.55 0
 -14 -2 -5 110.4 27.95 0
 -14 1 -3 2.46 21.24 0
 -14 4 -2 18.23 19.9 0
 -13 -6 -8 159.11 28.29 0
 -13 -2 -4 -5.11 18.19 0
 -13 5 -1 27.23 13.67 0
 -13 10 -1 23.34 10.14 0
 -12 -8 -10 54.89 30.36 0
 -12 -7 -8 2.99 35.32 0
 -12 -2 -3 306.61 21.85 0
 -12 2 -1 109.06 15.39 0
 -11 -9 -10 77.49 36.27 0
 -11 -7 -7 45.22 28.04 0
 -11 -3 -3 64.61 14.42 0
 -11 3 0 640.23 12.87 0
 -10 -9 -9 -3.71 32.63 0
 -10 -7 -6 16.73 24.58 0
 -10 -6 -5 46.76 17.58 0
 -10 -5 -4 484.66 16.92 0
 -10 -1 -1 99.86 14.69 0
 -10 6 1 60.04 8.05 0
 -10 13 0 3.39 4.42 0
 -9 -9 -8 143.81 26.86 0
 -8 -11 -12 134.52 34.5 0
 -8 -7 -5 302.48 15.61 0
 -8 2 1 636.15 9.26 0
 -7 -10 -9 97.06 19.74 0
 -7 -9 -7 359.45 22.75 0
 -7 -3 -1 64.7 13.72 0
 -6 18 -1 -1.89 10.2 0
 -5 -12 -13 25.43 31.16 0
 -5 -10 -8 134.09 21.85 0
 -5 -7 -4 521.38 17.07 0
 -5 -6 -3 119.76 15.32 0
 -5 4 2 165.17 3.38 0
 -5 14 1 24.8 10.45 0
 -4 -12 -13 217.86 29.57 0
 -4 -11 -10 206.13 23.49 0
 -4 -6 -3 355.93 14.78 0
 -4 18 -1 24.59 16.36 0
 -3 -12 -13 44.81 26.89 0
 -3 -11 -10 403.51 21.49 0
 -3 -10 -8 139.02 17.95 0
 -3 10 2 131.94 7.62 0
 -3 14 1 77.5 11.42 0
 -2 -3 -1 1.49 7.94 0
 -2 6 2 20.55 5.02 0
 -2 7 2 239.75 7.04 0
 -2 8 2 154.91 6.81 0
 -2 9 2 1158.28 9.23 0
 -2 16 0 55.69 15.99 0
 -1 -12 -14 42.85 24.86 0
 -1 -10 -9 5.09 11.48 0
 -1 13 1 219.09 14.28 0
 -1 19 -2 43.74 23.47 0
 0 -12 -16 44.55 25.59 0
 0 -12 -15 13.6 27.73 0
 0 -7 -5 399.08 10.95 0
 0 -6 -4 878.5 10.59 0
 0 -2 -1 636.25 4.41 0
 0 3 1 695.05 7.17 0
 0 12 1 65.04 10.01 0
 0 17 -1 47.13 15.97 0
 1 -11 -13 115.53 18.11 0
 1 9 1 1107.46 14.28 0
 1 10 1 148.19 9.99 0
 1 14 0 55.21 13.34 0
 1 16 -1 52.02 21.92 0
 2 15 -1 227.06 22.46 0
 2 17 -2 200.82 20.31 0
 3 6 0 543.9 14.29 0
 3 7 0 45.81 13.37 0
 3 8 0 561.36 15.17 0
 3 9 0 991.81 16.74 0
 4 -10 -15 198.31 15.1 0
 4 4 -1 -5.29 13.08 0
 4 11 -1 12.71 17.99 0
 4 14 -2 91.81 24.12 0
 4 16 -3 42.15 27.88 0
 5 -9 -14 34.19 10.42 0
 5 3 -2 201.38 12.01 0
 6 3 -3 124.11 10.08 0
 6 16 -5 97.03 33.99 0
 7 12 -4 33.2 17.64 0
 7 14 -5 12.13 28.93 0
 7 16 -6 25.73 27.23 0
 8 10 -5 102.84 24.7 0
 8 11 -5 4.71 18.42 0
 8 13 -6 106.1 29.36 0
 8 15 -7 30.18 37.15 0
 9 -3 -12 8.39 9.83 0
 9 1 -8 139.4 13.14 0
 9 3 -7 78.39 16.12 0
 9 7 -6 3.52 15.03 0
 9 8 -6 537.38 18.21 0
 9 12 -7 22.52 31.67 0
 9 14 -8 -6.19 37.34 0
 10 -3 -16 3.95 13.34 0
 10 -1 -12 14.21 11.74 0
 10 1 -10 -6 14.9 0
 10 7 -8 -7.36 24.43 0
 10 8 -8 171.02 26.82 0
 10 9 -8 -18.88 28.57 0
 10 10 -8 31.54 22.6 0
 10 12 -9 50.82 36.31 0
 11 1 -13 46.61 18.75 0
 11 2 -12 -0.78 19.64 0
 11 4 -11 389.41 23.7 0
 11 7 -10 4.29 20.28 0
 -15 -2 -6 21.71 26.52 0
 -15 -1 -5 61.09 31.94 0
 -15 1 -4 48.56 25.3 0
 -15 4 -3 19.49 20.08 0
 -14 -1 -4 20.38 24.48 0
 -14 3 -2 64.45 20.51 0
 -13 -6 -7 36 32.92 0
 -13 -5 -6 3.21 32.27 0
 -13 -4 -5 72.75 29.21 0
 -13 1 -2 50.65 17.98 0
 -13 4 -1 66.84 14.62 0
 -12 -8 -9 61.77 36.87 0
 -12 -6 -6 -11.53 30.1 0
 -12 -5 -5 114.6 27.17 0
 -12 -4 -4 122.11 23.21 0
 -12 -1 -2 67.83 19.21 0
 -12 6 0 272.55 12.45 0
 -12 7 0 4.1 10.72 0
 -12 8 0 102.3 9.23 0
 -12 9 0 95.37 9.1 0
 -11 -8 -8 101.01 24.16 0
 -11 -2 -2 31.09 17.9 0
 -10 -8 -7 166.05 26.66 0
 -10 -3 -2 129.75 18.46 0
 -10 1 0 102.05 12.88 0
 -10 5 1 9.68 8.82 0
 -9 -7 -5 154.08 22.38 0
 -9 -6 -4 700.1 16.25 0
 -9 -2 -1 48.67 10.44 0
 -9 3 1 43.18 8.84 0
 -8 -11 -11 25.85 30.81 0
 -8 -10 -9 38.36 20.68 0
 -8 -9 -7 -22.81 23.09 0
 -8 -1 0 1206.58 13.86 0
 -8 15 0 12.3 7.93 0
 -7 -12 -13 8.87 36.5 0
 -7 -11 -10 25.06 26.93 0
 -7 -10 -8 48.55 23.78 0
 -7 1 1 792.88 9.87 0
 -7 13 1 52.98 7.74 0
 -6 -11 -10 248.84 25.5 0
 -6 -8 -5 15.8 19 0
 -6 -7 -4 65.06 12.97 0
 -6 -6 -3 47.62 11.31 0
 -6 16 0 0.38 9.14 0
 -5 -12 -12 -0.51 29.05 0
 -5 -8 -5 142.9 12.84 0
 -5 -5 -2 1087.06 15.81 0
 -5 -2 0 258.9 11.78 0
 -5 10 2 42.43 6.53 0
 -5 16 0 129.07 12.33 0
 -4 -12 -12 55.92 27.03 0
 -4 -8 -5 1.55 11.33 0
 -4 -5 -2 528.53 14.7 0
 -4 10 2 -13.37 7.97 0
 -4 16 0 15 13.47 0
 -3 -12 -12 -2.77 23.52 0
 -3 -8 -5 359.75 15.1 0
 -3 -7 -4 50.75 9.72 0
 -3 -6 -3 22.52 9.95 0
 -3 5 2 12.89 3.98 0
 -3 9 2 1.1 7.69 0
 -3 16 0 102.8 13.8 0
 -3 19 -2 71.65 19.15 0
 -2 -12 -13 117.92 24.24 0
 -2 -11 -10 29.41 20.13 0
 -2 -10 -8 91.79 16.96 0
 -2 13 1 535.87 12.93 0
 -2 19 -2 2.21 21.31 0
 -1 -9 -7 397.44 14.06 0
 -1 15 0 8.7 16.69 0
 -1 17 -1 19.21 20.54 0
 0 -10 -9 1216.21 16.82 0
 0 -8 -6 353.94 11.7 0
 0 -5 -3 413.15 8.97 0
 0 18 -2 -7.84 25.05 0
 1 -12 -16 -8.07 26.45 0
 1 -10 -10 21.73 13.39 0
 1 -9 -8 62.64 12.79 0
 1 -3 -2 1899.51 6.61 0
 1 6 1 102.25 8.3 0
 1 7 1 2126 14.28 0
 1 8 1 243.83 12.67 0
 1 13 0 245.23 17.65 0
 2 -11 -14 76.22 16.93 0
 2 -10 -11 35.53 12.12 0
 2 -9 -9 153.76 9.78 0
 2 3 0 722.45 11.15 0
 2 18 -3 0.98 27.76 0
 2 19 -4 16.75 34.48 0
 3 -11 -16 206.09 20.41 0
 3 -9 -10 12.5 9.89 0
 3 -7 -7 566.18 6.99 0
 3 -4 -4 90.75 2.82 0
 3 17 -3 36.51 26.96 0
 3 18 -4 7.4 30.84 0
 4 10 -1 -1.94 16.97 0
 4 17 -4 22.4 31.77 0
 5 11 -2 336.15 14.91 0
 5 14 -3 24.59 18.87 0
 5 17 -5 63.36 33.86 0
 6 11 -3 18.85 21.04 0
 6 14 -4 311.95 20.97 0
 6 17 -6 23.57 35 0
 7 1 -5 325.4 11.06 0
 7 10 -4 25.84 21.92 0
 7 11 -4 194.95 17.54 0
 8 -4 -11 185.35 7.36 0
 8 2 -6 138.08 12.74 0
 8 5 -5 62.51 11.81 0
 8 6 -5 173.91 19.05 0
 8 7 -5 307.65 20.34 0
 8 8 -5 62.68 21.66 0
 8 9 -5 284.97 22.1 0
 8 14 -7 42.89 31.9 0
 9 -4 -14 33.48 9.73 0
 9 4 -7 1046.07 19.19 0
 9 10 -7 287.7 26.91 0
 9 13 -8 41.21 35.18 0
 10 -2 -14 5.26 12.86 0
 10 4 -9 224.38 19.7 0
 10 10 -9 281 30.79 0
 10 11 -9 -12.87 32.19 0
 11 3 -12 4.36 22.16 0
 11 5 -11 0.31 24.7 0
 11 7 -11 16.01 27.53 0
 11 8 -11 -13.69 30.11 0
 11 9 -11 -9.91 34.59 0
 11 10 -11 81.55 27.88 0
 -15 0 -4 67.95 27.4 0
 -15 3 -3 14.52 20.96 0
 -14 -5 -7 41.05 27.89 0
 -14 -4 -6 32.62 24.82 0
 -14 -3 -5 -15.41 28.65 0
 -14 -2 -4 207.91 26.05 0
 -13 -7 -8 -7.61 38.71 0
 -13 -3 -4 181.01 18.97 0
 -13 0 -2 4.12 19.18 0
 -13 3 -1 20.53 15.43 0
 -13 11 -1 31.26 8.51 0
 -12 -8 -8 145.59 35.43 0
 -12 -7 -7 222 24.8 0
 -12 -3 -3 10.79 22.1 0
 -12 1 -1 100.35 15.67 0
 -12 5 0 66.55 10.97 0
 -11 -9 -9 160.33 27.71 0
 -11 -8 -7 37.16 29.32 0
 -11 -7 -6 -33.88 27.37 0
 -11 -6 -5 155.22 18.81 0
 -11 -5 -4 286.02 17.82 0
 -11 -4 -3 277.29 21.7 0
 -11 2 0 21.24 12.74 0
 -10 -10 -10 61.73 26.89 0
 -10 -9 -8 40.79 28.94 0
 -10 -7 -5 375.87 23.88 0
 -10 4 1 768.5 11.42 0
 -9 -11 -11 -20.82 36.01 0
 -9 -10 -9 6.91 21.68 0
 -9 -9 -7 211.78 26.09 0
 -9 14 0 2.91 6.11 0
 -9 16 -1 -1.51 7.3 0
 -8 -11 -10 191.56 30.77 0
 -8 -10 -8 47.39 25.36 0
 -8 -3 -1 88.35 13.93 0
 -7 -12 -12 52.57 34.13 0
 -7 -8 -5 18.78 19.2 0
 -7 -7 -4 22.82 13.59 0
 -7 5 2 725.41 5.46 0
 -7 17 -1 1.86 9.62 0
 -6 -12 -12 49.27 23 0
 -6 -9 -6 101.8 20.12 0
 -6 -2 0 232.43 12.56 0
 -6 4 2 204.86 4.56 0
 -6 9 2 131.62 4.8 0
 -5 -11 -9 108.66 23.91 0
 -5 -9 -6 225.36 13.84 0
 -4 -11 -9 -2.51 21.73 0
 -4 -9 -6 370.07 13.7 0
 -4 -2 0 188.05 8.48 0
 -3 -9 -6 261.16 16.54 0
 -3 -5 -2 1135.3 11.17 0
 -3 8 2 1036.96 8.21 0
 -2 -12 -12 54.64 23.95 0
 -2 -8 -5 4.74 13.28 0
 -2 -7 -4 23.87 9.09 0
 -2 1 1 1850.22 4.14 0
 -2 15 0 17.8 16.79 0
 -2 17 -1 25.33 18.01 0
 -1 -12 -13 199.18 22.68 0
 -1 -11 -10 661.94 19.55 0
 -1 2 1 230.13 2.7 0
 -1 12 1 19.38 11.95 0
 -1 18 -2 15.37 23.2 0
 0 -12 -14 35.94 23 0
 0 10 1 1008.68 14.11 0
 0 14 0 550.62 14.12 0
 0 16 -1 155.43 20.27 0
 0 19 -3 -9.52 27.52 0
 1 -12 -15 96.72 25.7 0
 1 -11 -12 10.75 16.02 0
 1 15 -1 159.63 21.22 0
 1 17 -2 34.74 18.43 0
 2 -7 -6 4.19 8.02 0
 2 -6 -5 57.08 5.57 0
 2 14 -1 48.02 14.26 0
 2 16 -2 6.29 18.04 0
 3 -10 -12 95.77 13.02 0
 3 12 -1 351.41 19.57 0
 4 -10 -14 74.64 12.52 0
 4 -7 -8 24.43 5.25 0
 4 1 -2 -1.17 6.14 0
 4 6 -1 296.02 14.39 0
 4 7 -1 1354.74 16.76 0
 4 8 -1 374.6 16.2 0
 4 9 -1 774.2 13.41 0
 4 13 -2 212.33 15.94 0
 4 15 -3 164.55 25.32 0
 4 18 -5 66.5 33.44 0
 5 -6 -8 591.82 2.77 0
 5 4 -2 172.68 9.72 0
 5 9 -2 195.09 18.55 0
 5 10 -2 49.73 13.7 0
 5 13 -3 414.11 24.21 0
 5 15 -4 14.8 28.76 0
 6 1 -4 386.02 10.25 0
 6 4 -3 1012.9 11.19 0
 6 10 -3 713.2 16.46 0
 6 13 -4 18.73 24.39 0
 7 -4 -9 351.95 5.88 0
 7 5 -4 567.62 15.65 0
 7 6 -4 168.36 16.72 0
 7 7 -4 146.81 18.49 0
 7 8 -4 358.19 19.77 0
 7 9 -4 267.56 20.32 0
 7 14 -6 150.49 29.64 0
 7 16 -7 7.12 28.04 0
 8 -1 -8 159.52 10.61 0
 8 11 -6 146.8 27.42 0
 9 -2 -11 116.18 10.78 0
 9 -1 -10 115.17 12.62 0
 9 2 -8 31.86 14.38 0
 9 6 -7 81.55 19.46 0
 9 7 -7 131.27 20.99 0
 9 9 -7 172.62 25.77 0
 9 12 -8 61.54 31.88 0
 9 14 -9 -10.56 28.79 0
 10 2 -10 113.39 17.47 0
 10 7 -9 14.02 23.44 0
 10 8 -9 -1.16 27.86 0
 10 9 -9 29.96 29.36 0
 10 12 -10 -15.67 36.04 0
 11 1 -14 83.49 19.44 0
 11 2 -13 49.94 20.32 0
 11 4 -12 11.6 24.26 0
 -15 2 -3 21.3 21.82 0
 -14 2 -2 57.64 19.47 0
 -13 -6 -6 126.82 31.92 0
 -13 -5 -5 66.02 28.58 0
 -13 2 -1 118.42 19.02 0
 -12 -9 -9 -36.64 37.98 0
 -12 -2 -2 118.33 19.67 0
 -12 4 0 63.88 11.99 0
 -11 -10 -10 -19.06 40.52 0
 -11 -9 -8 10.08 31.38 0
 -11 -3 -2 1066.83 21.04 0
 -11 -1 -1 665.7 17.36 0
 -10 -10 -9 191 34.69 0
 -10 -8 -6 100.85 25.17 0
 -10 -5 -3 68.87 20.4 0
 -10 -2 -1 241.14 15.81 0
 -10 0 0 1361.14 15.23 0
 -9 -11 -10 102.87 34.41 0
 -9 -10 -8 11.95 27.32 0
 -9 -3 -1 1.09 14.72 0
 -9 -1 0 100.28 13.24 0
 -9 2 1 48.94 9.4 0
 -8 -12 -12 3.06 36.95 0
 -8 -9 -6 -0.56 22 0
 -8 -8 -5 15.78 20.65 0
 -8 -6 -3 -9.5 13.27 0
 -8 -5 -2 160.47 16.62 0
 -8 1 1 12.45 9.59 0
 -8 12 1 428.64 6.3 0
 -7 -12 -11 242.88 30.09 0
 -7 -11 -9 53.4 27.49 0
 -7 -9 -6 99.12 16.14 0
 -7 -2 0 1305.98 13.89 0
 -7 15 0 6.35 9.6 0
 -6 -12 -11 71.33 28.61 0
 -6 -4 -1 -7.28 13.68 0
 -6 13 1 19.99 8.26 0
 -5 -12 -11 318.52 21.2 0
 -5 -10 -7 169.45 20.2 0
 -5 -4 -1 1766.22 12.36 0
 -5 9 2 187.34 6.14 0
 -4 -13 -14 -18.16 33.98 0
 -4 -12 -11 331.3 20.16 0
 -4 -10 -7 110.25 18.69 0
 -4 -4 -1 649.64 14.1 0
 -4 9 2 347.09 7.2 0
 -4 13 1 342.07 11.96 0
 -3 -13 -14 -11.06 30.24 0
 -3 -12 -11 111.55 24.13 0
 -3 -11 -9 8.91 15.12 0
 -3 -10 -7 742.9 19.25 0
 -3 -2 0 1352.83 12.13 0
 -3 6 2 1475.46 6.11 0
 -3 7 2 77.07 6.09 0
 -3 13 1 161.32 10.77 0
 -3 17 -1 47.19 15.95 0
 -2 -13 -15 51.95 31.09 0
 -2 -11 -9 -12.04 18.09 0
 -2 -9 -6 -2.11 14.71 0
 -2 -5 -2 -6.19 11.8 0
 -2 12 1 14.12 12.77 0
 -2 18 -2 -2.99 19.8 0
 -1 -12 -12 79.34 21.72 0
 -1 -10 -8 30.94 14.99 0
 -1 11 1 76.74 11.43 0
 -1 14 0 43.43 15.46 0
 -1 16 -1 33.57 18.6 0
 -1 19 -3 -13.24 26.58 0
 0 -12 -13 87.81 20.84 0
 0 -9 -7 127.83 12.17 0
 0 4 1 9487.82 13.76 0
 0 9 1 22.77 11.23 0
 0 17 -2 85.12 22.87 0
 1 12 0 40.93 15.7 0
 1 18 -3 98.62 21.35 0
 1 19 -4 2.04 32.79 0
 2 -11 -13 1.46 14.95 0
 2 -5 -4 1052.5 6.43 0
 2 10 0 157.81 11.05 0
 2 13 -1 559.06 20.18 0
 2 17 -3 127.96 25.91 0
 2 18 -4 -5.59 29.32 0
 3 -11 -15 13.44 17.72 0
 3 2 -1 1681.3 8.06 0
 3 11 -1 -3.44 17.77 0
 3 14 -2 360.81 22.22 0
 3 16 -3 140.59 19.87 0
 3 17 -4 39.91 28.22 0
 4 -1 -3 1330.7 6.45 0
 4 12 -2 -7.46 20.34 0
 4 16 -4 130.84 28.53 0
 5 -8 -11 16.51 5.79 0
 5 -1 -4 456.94 7.54 0
 5 1 -3 2443.75 11.95 0
 5 5 -2 933.88 11.55 0
 5 6 -2 823.14 15.95 0
 5 7 -2 -9.23 15.8 0
 5 8 -2 520.77 12.68 0
 5 16 -5 7.2 31.37 0
 5 17 -6 107.69 32.78 0
 6 5 -3 15.02 10.37 0
 6 6 -3 442.59 16.81 0
 6 7 -3 121.15 17.02 0
 6 8 -3 81.26 13.38 0
 6 12 -4 60.67 23.75 0
 6 14 -5 143.43 28.45 0
 6 16 -6 0.36 25.01 0
 6 17 -7 38.48 35.89 0
 7 -3 -8 510.34 6.44 0
 7 2 -5 444.82 12.65 0
 7 11 -5 12.4 22.69 0
 7 15 -7 20.93 35.05 0
 8 -3 -10 11.06 8.21 0
 8 -2 -9 65.39 8.73 0
 8 3 -6 1134.57 15.83 0
 8 13 -7 254.76 24.07 0
 8 14 -8 51.31 35.96 0
 9 11 -8 136.62 29.26 0
 9 13 -9 169.3 34.49 0
 10 -2 -15 129.48 16.37 0
 10 -1 -13 214.23 13.01 0
 10 0 -12 0.38 14.46 0
 10 1 -11 206.88 15.97 0
 10 3 -10 152.96 19.24 0
 10 10 -10 30.34 32.67 0
 10 11 -10 41.65 26.44 0
 11 1 -15 29.55 24.04 0
 11 2 -14 85.49 24.55 0
 11 3 -13 -0.68 23.08 0
 11 5 -12 -3.08 25.02 0
 11 6 -12 92.94 29.07 0
 11 7 -12 54.08 30.15 0
 11 8 -12 58.55 31.92 0
 -15 -1 -4 45.17 29.69 0
 -15 1 -3 38.01 24.65 0
 -15 5 -2 17.74 20.25 0
 -15 6 -2 -17.92 20.28 0
 -14 -5 -6 186.1 26.31 0
 -14 -4 -5 112.35 30.1 0
 -14 -3 -4 9.21 26.71 0
 -14 -1 -3 -3.12 23.09 0
 -14 1 -2 36.52 21.1 0
 -14 6 -1 44.47 16.36 0
 -14 7 -1 64.99 16.72 0
 -13 -8 -8 40.1 37.88 0
 -13 -7 -7 4.77 34.62 0
 -13 -1 -2 68.45 21.03 0
 -12 -8 -7 6.26 34.8 0
 -12 -7 -6 -10.89 29.01 0
 -12 -6 -5 69.62 20.51 0
 -12 -5 -4 109.14 24.23 0
 -12 -4 -3 269.6 23.78 0
 -12 3 0 325.16 13.58 0
 -12 10 0 2.72 6.33 0
 -11 -10 -9 15.66 35.15 0
 -11 -8 -6 341.28 28.67 0
 -11 -6 -4 329.26 25.49 0
 -11 1 0 57.79 13.24 0
 -11 14 -1 -0.91 4.44 0
 -10 -9 -7 128.72 20.93 0
 -10 -4 -2 -0.22 13.57 0
 -10 3 1 15.03 9.41 0
 -10 15 -1 3.71 5.97 0
 -9 -8 -5 -0.2 22.98 0
 -9 -7 -4 9.12 15.43 0
 -9 -6 -3 44.67 19.84 0
 -8 -12 -11 25.65 35 0
 -8 -11 -9 33.16 27.82 0
 -8 -10 -7 213.7 25.26 0
 -8 -2 0 218.25 13.22 0
 -7 -10 -7 154.97 17.55 0
 -7 -4 -1 1353.36 16.25 0
 -6 -13 -13 39.07 35.65 0
 -6 -12 -10 13.33 26.73 0
 -6 -11 -8 326.87 23.75 0
 -6 15 0 15.88 10.06 0
 -6 17 -1 -3.53 10.22 0
 -5 -13 -13 71.78 33.18 0
 -5 -12 -10 141.38 25.76 0
 -5 -11 -8 38.33 22.31 0
 -5 -8 -4 16.21 16.45 0
 -5 -7 -3 667.75 16.31 0
 -5 13 1 0.74 8.4 0
 -5 17 -1 3.59 12.28 0
 -4 -13 -13 28.51 30.57 0
 -4 -12 -10 36.74 23.56 0
 -4 -11 -8 571.17 20.73 0
 -4 8 2 653.58 7.19 0
 -4 15 0 20.57 12.91 0
 -4 17 -1 2.44 14.19 0
 -3 -13 -13 -18.05 27.21 0
 -3 -4 -1 463.03 13.12 0
 -3 15 0 15.27 13.29 0
 -3 18 -2 7.31 17.45 0
 -2 -13 -14 106.54 28.37 0
 -2 -12 -11 107.38 21.5 0
 -2 -10 -7 9.86 15.52 0
 -2 19 -3 -10.47 24.53 0
 -1 -13 -15 3.19 28.55 0
 -1 -8 -5 219.83 12.51 0
 -1 -7 -4 66.58 8.4 0
 -1 -6 -3 33.05 10.6 0
 -1 -3 -1 84.98 6.78 0
 -1 -1 0 390.29 5.94 0
 0 -11 -10 238.43 16.8 0
 0 8 1 254.77 11.18 0
 0 15 -1 22.75 19.36 0
 0 18 -3 47.13 27.01 0
 1 -12 -14 74.12 20.1 0
 1 -10 -9 26.25 12.32 0
 1 -7 -5 293.32 8.49 0
 1 11 0 984.32 16.47 0
 1 14 -1 61.73 19.23 0
 1 16 -2 14.71 21.72 0
 2 -12 -16 3.65 23 0
 2 -10 -10 8.59 12.84 0
 2 4 0 608.59 9.33 0
 2 8 0 331.37 13.79 0
 2 9 0 617.8 11.32 0
 2 15 -2 19.57 16.27 0
 3 -8 -8 607.29 8.23 0
 3 10 -1 447.04 16.72 0
 3 15 -3 7.01 23.44 0
 3 18 -5 53.29 33.89 0
 4 17 -5 13.74 23.82 0
 4 18 -6 13.83 36.65 0
 5 -9 -13 54.05 7.7 0
 5 14 -4 -4.76 19.36 0
 6 -8 -13 2.27 4.94 0
 6 11 -4 16.8 21.61 0
 6 15 -6 31.39 31.97 0
 7 -6 -12 19.4 3.94 0
 7 0 -6 2216.29 12.05 0
 7 10 -5 404.67 23.43 0
 7 13 -6 -1.37 20.18 0
 7 16 -8 18.6 29.21 0
 8 -5 -13 178.96 7 0
 8 1 -7 1003.75 13.24 0
 8 5 -6 306.48 17.84 0
 8 6 -6 44.54 18.75 0
 8 7 -6 68.29 19.82 0
 8 8 -6 20.39 22.27 0
 8 9 -6 209.52 17.89 0
 8 12 -7 -2.22 21.09 0
 9 1 -9 625.77 14.85 0
 9 3 -8 326.83 16.92 0
 9 9 -8 137.14 27.26 0
 9 12 -9 16.42 31.81 0
 9 13 -10 -3.85 34.98 0
 10 2 -11 68.85 17.21 0
 10 4 -10 -3.65 21.07 0
 10 5 -10 17.97 21.39 0
 10 8 -10 166.07 29.36 0
 10 9 -10 29.76 29.36 0
 10 11 -11 54.49 37.03 0
 11 3 -14 60.61 27.32 0
 11 4 -13 136.19 25.74 0
 11 5 -13 -25.12 27.98 0
 11 6 -13 11.85 28.29 0
 -15 -3 -5 36.76 32.38 0
 -15 -2 -4 -20.44 28.34 0
 -15 4 -2 19.43 19.48 0
 -14 -2 -3 219.15 24.09 0
 -14 4 -1 24.78 18.11 0
 -14 5 -1 59.47 15.23 0
 -14 8 -1 -4.66 14.23 0
 -13 -3 -3 31.73 17.53 0
 -13 1 -1 192 18.01 0
 -12 -9 -8 58.63 38.69 0
 -12 -1 -1 103.9 17.23 0
 -12 2 0 11.5 15.92 0
 -11 -9 -7 128.54 32.56 0
 -11 -5 -3 126.41 16.76 0
 -11 -2 -1 12.04 17.52 0
 -11 6 1 24.55 9.62 0
 -10 -10 -8 30.11 24.33 0
 -10 -8 -5 -8.55 24.33 0
 -10 -7 -4 121.44 23.67 0
 -10 -1 0 108.33 13.09 0
 -9 -11 -9 13.63 30.87 0
 -9 -10 -7 -21.65 26.04 0
 -9 -9 -6 45.59 17.83 0
 -9 1 1 739.04 11.13 0
 -8 -12 -10 -18.97 30.27 0
 -8 -4 -1 524.21 15.88 0
 -8 16 -1 10.82 8.95 0
 -7 -12 -10 14.14 28.35 0
 -7 -11 -8 307.31 25.9 0
 -7 -9 -5 20.44 21.21 0
 -7 -7 -3 545.08 19.25 0
 -7 4 2 19.84 5.23 0
 -6 -13 -12 38.14 32.88 0
 -6 -7 -3 678.5 13.74 0
 -6 -6 -2 277 15.86 0
 -6 18 -2 1.68 13.06 0
 -5 -13 -12 20.98 30.65 0
 -5 -9 -5 269.45 14 0
 -5 -6 -2 807.43 16.07 0
 -5 15 0 0.68 10.16 0
 -5 18 -2 -4.51 15.6 0
 -4 -13 -12 26.24 29.16 0
 -4 -9 -5 386.97 17.61 0
 -4 -8 -4 483.89 12.05 0
 -4 -7 -3 301.21 11.04 0
 -4 18 -2 0.72 16.31 0
 -3 -12 -10 27.37 21.62 0
 -3 -11 -8 85.32 19.79 0
 -3 -8 -4 706.93 15.12 0
 -3 12 1 353.36 10.52 0
 -3 19 -3 14.35 21.93 0
 -2 -13 -13 94.47 27.31 0
 -2 14 0 512.84 15.41 0
 -2 16 -1 32.37 17.25 0
 -1 -13 -14 30.88 26.12 0
 -1 -12 -11 10.59 20.48 0
 -1 -11 -9 93.96 17.59 0
 -1 -9 -6 20.07 12.91 0
 -1 10 1 621.64 11.52 0
 -1 17 -2 168.76 21.86 0
 0 -10 -8 225.84 14.23 0
 0 6 1 247.84 9.87 0
 0 7 1 464.61 11.1 0
 0 12 0 175.29 14.41 0
 0 19 -4 83.87 29.56 0
 1 -12 -13 238.81 20.93 0
 1 -8 -6 334.43 9.37 0
 1 -6 -4 1495.74 9.06 0
 1 17 -3 -10.95 24.91 0
 1 18 -4 0.19 27.76 0
 2 -12 -15 73.54 21.99 0
 2 -11 -12 422.18 13.98 0
 2 5 0 1603.51 10.98 0
 2 6 0 1336.88 14.07 0
 2 7 0 -3.55 9.56 0
 2 12 -1 15.91 18.35 0
 2 16 -3 17.55 25.33 0
 3 -11 -14 167.61 13.52 0
 3 9 -1 27.31 15.9 0
 3 13 -2 0.31 14.91 0
 4 -10 -13 404.38 12.57 0
 4 10 -2 4.76 18.23 0
 4 13 -3 193.97 22.7 0
 4 15 -4 8.47 24.84 0
 5 -10 -16 30.81 13.28 0
 5 10 -3 553.36 19.79 0
 5 13 -4 24.73 23.66 0
 5 15 -5 136.01 21.87 0
 5 16 -6 -6.2 33.03 0
 6 -9 -16 89.49 8.44 0
 6 2 -4 42.28 10.89 0
 6 13 -5 73.43 18.48 0
 6 16 -7 38.91 25.96 0
 7 9 -5 83.46 21.46 0
 7 12 -6 14.99 26.06 0
 7 14 -7 98.18 23.15 0
 7 15 -8 -5.49 35.97 0
 8 2 -7 519.73 14.05 0
 8 11 -7 13.97 20 0
 8 13 -8 45.16 24.19 0
 8 14 -9 31.29 36.74 0
 9 -4 -15 97.27 10.48 0
 9 -3 -13 14 10.35 0
 9 4 -8 28.41 13.62 0
 9 5 -8 177.56 18.3 0
 9 6 -8 31.98 20.99 0
 9 7 -8 51.24 22.28 0
 9 8 -8 35.43 23.86 0
 9 11 -9 29.31 29.07 0
 9 12 -10 9.72 33.45 0
 10 -1 -14 39.1 16.13 0
 10 1 -12 0.73 16.74 0
 10 3 -11 5.78 19.11 0
 10 6 -10 151.46 17.59 0
 10 7 -10 47.29 20.1 0
 10 9 -11 58.58 30.62 0
 10 10 -11 5 32.82 0
 11 2 -15 -0.73 23.56 0
 11 4 -14 17.87 26.95 0
 11 5 -14 6.22 32.34 0
 -15 -4 -5 24.08 33.15 0
 -15 3 -2 9.96 20.5 0
 -14 -6 -6 83.14 35.22 0
 -14 -5 -5 27.47 31.31 0
 -14 0 -2 112.6 21.14 0
 -14 9 -1 76.6 13.33 0
 -13 -8 -7 -6.52 37.82 0
 -13 -7 -6 33.71 32.2 0
 -13 -6 -5 82.93 22.95 0
 -13 -5 -4 104.57 28.78 0
 -13 -2 -2 65.86 22.4 0
 -13 6 0 115.09 12.69 0
 -12 -8 -6 14.45 32.92 0
 -12 -7 -5 146.99 29.31 0
 -12 -6 -4 48.14 26.52 0
 -12 -3 -2 34.91 14.9 0
 -11 -10 -8 28.71 35.95 0
 -11 -4 -2 24.78 14.08 0
 -11 0 0 83.04 14.42 0
 -11 4 1 279.95 11.72 0
 -11 5 1 -2.48 10.02 0
 -11 7 1 391.64 8.68 0
 -10 -11 -9 -9.01 35.27 0
 -10 -9 -6 53.5 26.15 0
 -10 -6 -3 55.47 15.3 0
 -10 -5 -2 69.92 19.74 0
 -10 2 1 316.06 11.02 0
 -9 -12 -10 -19.86 33.11 0
 -9 -11 -8 245.1 29.41 0
 -9 -4 -1 31.35 16.9 0
 -9 -2 0 22.4 13.99 0
 -8 -11 -8 -6.15 21.02 0
 -8 -9 -5 22.92 22.31 0
 -8 -8 -4 77.57 14.69 0
 -8 -7 -3 1970.9 22.05 0
 -8 5 2 7.57 5.69 0
 -8 6 2 251.58 4.68 0
 -7 -13 -12 -15.5 26.27 0
 -7 -12 -9 291.9 27.21 0
 -7 -10 -6 0.31 22.79 0
 -7 -6 -2 320.49 12.02 0
 -7 -3 0 302.2 13.18 0
 -7 12 1 163.62 7.01 0
 -6 -12 -9 137 26.35 0
 -6 -10 -6 49.62 15.64 0
 -6 -3 0 292.91 9.63 0
 -6 3 2 1262.13 6.51 0
 -6 8 2 655.45 4.3 0
 -5 -13 -11 25.25 27.19 0
 -5 -12 -9 185.25 25.49 0
 -5 -10 -6 152.27 14.57 0
 -5 -3 0 -10.61 9.02 0
 -5 8 2 545.65 5.42 0
 -4 -12 -9 -13.59 22.87 0
 -4 -10 -6 166.25 18.55 0
 -4 -6 -2 509.73 10.94 0
 -4 7 2 34.47 5.02 0
 -4 12 1 15.7 10.2 0
 -3 -13 -12 159.8 25.5 0
 -3 -9 -5 12.76 11.02 0
 -3 -7 -3 687.28 10.78 0
 -3 14 0 220.78 14.16 0
 -3 16 -1 10.07 14.97 0
 -2 -12 -10 127.23 19.88 0
 -2 -11 -8 596.45 19.21 0
 -2 -2 0 2061.32 11.13 0
 -2 11 1 14.59 9.1 0
 -2 17 -2 -10.18 20.04 0
 -1 -13 -13 -2.09 27.48 0
 -1 13 0 246.91 14.81 0
 -1 15 -1 364.4 18.86 0
 -1 18 -3 48.88 23.23 0
 -1 19 -4 41.99 29.75 0
 0 -13 -15 8.48 26.45 0
 0 14 -1 100.83 18.53 0
 1 -9 -7 762.98 11.26 0
 1 13 -1 182.81 18.22 0
 1 15 -2 -7.7 21.51 0
 2 11 -1 20.36 15.51 0
 2 18 -5 22.09 32.48 0
 3 -10 -11 553.91 10.67 0
 3 8 -1 77.44 14.79 0
 3 12 -2 178.21 19.05 0
 3 14 -3 95.9 23.7 0
 3 17 -5 22.33 31.36 0
 3 18 -6 -4.27 35.2 0
 4 -8 -9 17.96 6.59 0
 4 9 -2 355.49 17.38 0
 4 16 -5 45.62 22.47 0
 5 12 -4 -3.59 20.97 0
 5 14 -5 111.69 26.94 0
 6 -2 -6 436.8 6.59 0
 6 9 -4 15.47 19.83 0
 6 12 -5 24.64 23.19 0
 6 15 -7 72.1 32.41 0
 7 4 -5 462.66 10.52 0
 7 5 -5 20.91 15.81 0
 7 6 -5 122.41 17.03 0
 7 7 -5 925.17 20.11 0
 7 8 -5 35.59 14.39 0
 7 11 -6 166.73 24.4 0
 8 0 -8 1396.77 12.75 0
 8 9 -7 139.88 25.03 0
 8 10 -7 54.59 19.05 0
 8 12 -8 14.9 22.71 0
 8 13 -9 -19.56 34.26 0
 9 -2 -12 70.37 12.05 0
 9 -1 -11 101.8 13.51 0
 9 9 -9 10.97 26.52 0
 9 10 -9 20.43 21.49 0
 10 6 -11 17.95 21.95 0
 10 7 -11 137.06 26.74 0
 10 8 -11 -15.03 30.04 0
 10 10 -12 3.69 36.4 0
 11 3 -15 44.61 26.14 0
 11 6 -14 23.94 29.7 0
 -15 -3 -4 28.46 31.63 0
 -15 2 -2 135.46 20.48 0
 -14 -1 -2 23.53 22.1 0
 -14 2 -1 35.53 17.58 0
 -13 -4 -3 -8.78 18.8 0
 -13 4 0 -18.23 15.45 0
 -13 5 0 27.37 12.1 0
 -13 7 0 1.23 11.46 0
 -12 -9 -7 160.34 34.6 0
 -12 -5 -3 4.97 17.88 0
 -12 1 0 -4.14 15.22 0
 -11 -11 -9 -19.8 40.12 0
 -11 -9 -6 43.3 31.21 0
 -11 -8 -5 224.54 27.43 0
 -11 -7 -4 18.27 24.93 0
 -11 8 1 18.38 6.4 0
 -10 -10 -7 -20.17 21.39 0
 -9 -9 -5 -7.43 23.58 0
 -9 -8 -4 288.98 16.44 0
 -9 -7 -3 -0.51 20.39 0
 -8 -12 -9 92 31.32 0
 -8 -10 -6 67.5 17.13 0
 -8 -6 -2 469.36 13.77 0
 -8 -3 0 31.05 13.68 0
 -8 7 2 127.03 2.83 0
 -7 -13 -11 -9.82 31.45 0
 -7 -11 -7 17.94 25.42 0
 -7 -5 -1 13.92 15.26 0
 -7 -1 1 799.65 12.04 0
 -7 3 2 244.59 6.68 0
 -7 16 -1 23.17 9.96 0
 -6 -11 -7 62.19 16.97 0
 -6 -5 -1 36.53 10.37 0
 -6 -1 1 1815.82 12.34 0
 -6 12 1 152.97 8.11 0
 -6 16 -1 6.64 11.88 0
 -5 -11 -7 10.91 15.74 0
 -5 -5 -1 36.35 9.94 0
 -5 -1 1 245.2 10.26 0
 -5 3 2 170.2 4.02 0
 -5 12 1 311.67 9.74 0
 -5 16 -1 6.8 13.23 0
 -4 -13 -11 -16.07 19.38 0
 -4 -11 -7 -15.02 19.82 0
 -4 -3 0 211.34 8.52 0
 -3 -13 -11 118.32 25.1 0
 -3 -10 -6 -4.42 12.67 0
 -3 -6 -2 42.92 9.63 0
 -3 17 -2 103.58 20.45 0
 -2 -9 -5 361.27 14.94 0
 -2 -8 -4 505.09 13.75 0
 -2 -7 -3 1654 14.8 0
 -2 -4 -1 2295.54 10.61 0
 -2 18 -3 80.19 23.08 0
 -2 19 -4 39.23 25.28 0
 -1 -12 -10 -6.13 19.51 0
 -1 -5 -2 5021.32 12.75 0
 -1 9 1 282.73 9.75 0
 -1 16 -2 -2.58 19.64 0
 0 -13 -14 100.68 24.33 0
 0 -12 -11 20.45 18.32 0
 0 -11 -9 34.03 15.23 0
 0 -9 -6 137.07 13.31 0
 0 -8 -5 -1.27 10.84 0
 0 -7 -4 47.88 9.87 0
 0 17 -3 20.04 23.24 0
 0 18 -4 2.04 28.96 0
 0 19 -5 10.57 30.91 0
 1 -11 -10 313.86 14.4 0
 1 2 0 252.37 5.31 0
 1 9 0 1280.86 14.83 0
 1 16 -3 247.68 25.21 0
 2 -12 -14 52.37 19.32 0
 2 13 -2 470.57 21.04 0
 2 15 -3 114.84 23.91 0
 3 -11 -13 41.29 14.01 0
 3 -9 -9 136.37 8.79 0
 3 4 -1 2128.27 11.32 0
 3 5 -1 50.35 13.58 0
 3 6 -1 352.24 14.51 0
 3 7 -1 600.17 11.05 0
 3 15 -4 -2.85 24.7 0
 4 -11 -16 64.74 15.76 0
 4 3 -2 2842.21 14.4 0
 4 8 -2 679.7 16.77 0
 4 12 -3 297.68 15.28 0
 4 14 -4 843.98 19.98 0
 5 8 -3 29.33 16.77 0
 5 15 -6 2.03 29.88 0
 5 16 -7 153.43 32.18 0
 5 17 -8 7.7 35.09 0
 6 4 -4 15.31 12.92 0
 6 5 -4 184.58 14.65 0
 6 6 -4 674.06 16.65 0
 6 7 -4 -1.3 16.83 0
 6 8 -4 681.7 15.04 0
 6 11 -5 21.5 21.94 0
 7 -1 -7 5.91 7.8 0
 7 1 -6 -0.2 10.85 0
 7 10 -6 37.3 23.71 0
 7 12 -7 28.41 27.84 0
 7 14 -8 169.7 25.09 0
 7 15 -9 85.53 35.34 0
 8 -6 -16 6.32 7.41 0
 8 3 -7 214.22 14.37 0
 8 8 -7 22.84 22.77 0
 8 11 -8 88.57 27.61 0
 8 14 -10 42.01 29.01 0
 9 1 -10 147.98 17.01 0
 9 3 -9 -2.43 17.39 0
 9 4 -9 -6.56 18.15 0
 9 7 -9 420.77 24.19 0
 9 8 -9 14.03 26.02 0
 9 10 -10 -9.62 29.65 0
 9 12 -11 22.02 37.18 0
 10 -1 -15 43.87 17.7 0
 10 0 -14 53.66 19.46 0
 10 2 -12 116.38 19.42 0
 10 8 -12 -2.75 29.74 0
 -15 -2 -3 -3.75 26.62 0
 -15 1 -2 49.43 23.1 0
 -14 -7 -6 -22.5 35.97 0
 -14 -6 -5 37.26 32.56 0
 -14 -5 -4 -18.93 30.98 0
 -14 1 -1 116.76 18.46 0
 -13 -8 -6 101.15 36.37 0
 -13 -7 -5 59.84 32.64 0
 -13 -6 -4 37.67 29.35 0
 -13 -3 -2 336.13 23.12 0
 -13 -1 -1 170.72 20.2 0
 -13 3 0 145.5 14.36 0
 -13 8 0 74.6 10.07 0
 -12 -10 -8 20.66 29.19 0
 -12 -8 -5 35.36 28.76 0
 -12 -7 -4 12.08 25.85 0
 -12 -4 -2 0.9 15.77 0
 -12 0 0 439.6 16.02 0
 -11 -10 -7 80.04 31.95 0
 -11 -5 -2 120.59 21.33 0
 -11 -1 0 59.2 15.27 0
 -11 3 1 88.09 11.11 0
 -10 -11 -8 6.02 24.79 0
 -10 -9 -5 331.61 26.52 0
 -10 -8 -4 23.03 23.46 0
 -10 -7 -3 425.8 23.75 0
 -10 -4 -1 736.95 18.62 0
 -10 -2 0 148.75 14.61 0
 -9 -12 -9 61.16 32 0
 -9 -11 -7 33.22 28.03 0
 -9 -10 -6 11.44 18.89 0
 -9 -6 -2 838.84 15.54 0
 -9 -3 0 887.57 15.78 0
 -8 -11 -7 121.14 20.06 0
 -8 -5 -1 1246.19 17.75 0
 -8 -1 1 17.43 11.53 0
 -8 4 2 -4.1 6.4 0
 -7 -13 -10 -0.61 31.54 0
 -7 -12 -8 47.33 27.71 0
 -7 -9 -4 58.39 20.12 0
 -7 14 0 135.85 9.06 0
 -6 -12 -8 -7.21 25.18 0
 -6 -10 -5 860.27 21.05 0
 -6 -9 -4 46.27 18.75 0
 -6 -8 -3 0.19 17.59 0
 -5 -13 -10 -28.35 27.78 0
 -5 -12 -8 155.72 23.82 0
 -5 -9 -4 734.31 18.25 0
 -5 -8 -3 -10.2 16.1 0
 -4 -14 -13 12.62 33.24 0
 -4 -13 -10 72.42 26.38 0
 -4 -12 -8 10.42 21.11 0
 -4 -5 -1 506.54 10.49 0
 -4 -1 1 2324.91 11.1 0
 -4 5 2 568.16 2.92 0
 -4 6 2 70.01 3.8 0
 -4 14 0 95.54 11.18 0
 -4 17 -2 83.55 18.01 0
 -3 -11 -7 13.57 17.97 0
 -3 -3 0 2868.05 14.17 0
 -3 11 1 1.82 8.65 0
 -3 18 -3 6.19 21.06 0
 -2 -14 -14 19.77 28.53 0
 -2 -12 -9 190.94 20.26 0
 -2 -10 -6 55.55 15.89 0
 -2 10 1 715.82 10.07 0
 -2 13 0 218.26 12.53 0
 -2 15 -1 13.45 15.12 0
 -1 -13 -12 -22.36 23.34 0
 -1 -11 -8 161.32 16.76 0
 -1 14 -1 11.81 16.77 0
 -1 17 -3 12.47 21.8 0
 0 -13 -13 177.3 24.42 0
 0 13 -1 129.44 16.34 0
 0 15 -2 14.68 20.54 0
 1 -13 -15 110.12 26.07 0
 1 -12 -12 44.27 16.63 0
 1 -10 -8 7.2 11.58 0
 1 -5 -3 245.95 6.72 0
 1 8 0 173.84 13.13 0
 1 14 -2 549.66 20.79 0
 1 17 -4 -6.9 26.04 0
 2 -10 -9 132.03 11.98 0
 2 10 -1 734.73 16.54 0
 2 17 -5 -18.2 28.04 0
 2 18 -6 7.52 32.04 0
 3 0 -2 8130.72 11.31 0
 3 11 -2 -1.81 13.2 0
 3 13 -3 16.96 21.65 0
 3 17 -6 103.07 31.27 0
 3 18 -7 12.08 36.97 0
 4 4 -2 1.88 12.8 0
 4 5 -2 593.54 14.82 0
 4 6 -2 67.39 14.58 0
 4 7 -2 29.1 11 0
 4 11 -3 181.02 19.53 0
 4 13 -4 -6.86 23.01 0
 4 16 -6 54.62 30.23 0
 4 17 -7 62.24 34.87 0
 5 -10 -15 226.54 10.95 0
 5 -7 -9 50.02 3.58 0
 5 4 -3 752.05 14.31 0
 5 6 -3 16.67 15.05 0
 5 7 -3 1004.37 13.4 0
 5 11 -4 202.97 20.83 0
 5 13 -5 248.62 23.66 0
 6 10 -5 444.05 22.28 0
 6 14 -7 -18.49 28.06 0
 6 15 -8 -12.28 33.55 0
 6 16 -9 -10.55 39.03 0
 7 9 -6 121.61 21.97 0
 7 11 -7 3.57 24.65 0
 7 13 -8 6.03 30.91 0
 7 14 -9 14.77 34.82 0
 8 -4 -12 165.09 8.32 0
 8 -1 -9 207.31 9.89 0
 8 1 -8 166.94 12.93 0
 8 5 -7 10.58 12.48 0
 8 10 -8 31.02 26.11 0
 8 12 -9 68.84 23.53 0
 9 -4 -16 3.62 12.23 0
 9 -3 -14 10.87 11.16 0
 9 6 -9 1.76 15.96 0
 9 9 -10 191.52 29.55 0
 9 11 -11 3.27 34.74 0
 10 -1 -16 -4.28 19.27 0
 10 3 -12 329.58 20.9 0
 10 4 -12 55.13 23.17 0
 10 7 -12 -16.54 28.86 0
 10 9 -13 61.04 35.72 0
 -15 -4 -4 -9.05 32.6 0
 -15 0 -2 18.78 23.78 0
 -14 -4 -3 79.7 28.1 0
 -14 -2 -2 60.85 22.63 0
 -13 2 0 26.08 15.33 0
 -12 -10 -7 -0.46 37.14 0
 -12 -9 -6 27.27 24.88 0
 -12 -6 -3 97.15 25.21 0
 -11 -11 -8 110.38 35.79 0
 -11 -9 -5 36.18 28.09 0
 -11 -8 -4 187.15 27.82 0
 -11 -4 -1 32.99 18.14 0
 -11 2 1 265.71 12.14 0
 -10 -12 -9 98.39 35.62 0
 -10 -11 -7 7.73 30.45 0
 -10 -10 -6 19.99 21.26 0
 -10 -6 -2 299.4 20.98 0
 -9 -12 -8 12.92 30.56 0
 -9 -5 -1 79.85 17.42 0
 -9 15 -1 15.73 6.65 0
 -8 -13 -10 45.95 25.42 0
 -8 -12 -8 46.09 28.4 0
 -8 -10 -5 463.14 23.49 0
 -8 -9 -4 141.55 20.5 0
 -8 -8 -3 32.18 20.3 0
 -8 3 2 144.62 7.92 0
 -7 -11 -6 552.25 25.34 0
 -7 -10 -5 67.94 15.29 0
 -7 -4 0 95.93 13.82 0
 -7 17 -2 14.86 10.16 0
 -6 -11 -6 -2.68 22.12 0
 -6 -7 -2 2.01 11.37 0
 -6 -4 0 186.99 13.28 0
 -6 2 2 950.78 7.89 0
 -6 14 0 50.57 8.73 0
 -6 17 -2 55.52 14.02 0
 -5 -14 -12 -8.56 30.85 0
 -5 -11 -6 277.68 22.09 0
 -5 -10 -5 45.55 13.57 0
 -5 -7 -2 51.64 15.48 0
 -5 7 2 5.04 3.82 0
 -5 17 -2 34.67 13.95 0
 -4 -10 -5 796.39 19.47 0
 -4 -9 -4 69.2 11.75 0
 -4 -8 -3 969.46 16.74 0
 -4 18 -3 82.6 18.95 0
 -3 -14 -13 21.31 22.36 0
 -3 -13 -10 21.56 23.88 0
 -3 -12 -8 144.18 21.27 0
 -3 -5 -1 1605.5 14.78 0
 -3 13 0 135.4 13.43 0
 -3 15 -1 233.85 15.09 0
 -2 -11 -7 6.97 16.93 0
 -2 -6 -2 1240.49 14.03 0
 -2 16 -2 230.07 19.06 0
 -1 -9 -5 20.51 12.77 0
 -1 -8 -4 1885.25 14.39 0
 -1 18 -4 2.92 25.88 0
 0 -10 -7 88.25 12.96 0
 0 -6 -3 1128.83 10.45 0
 0 10 0 218.68 13.44 0
 0 16 -3 -20.89 22.59 0
 1 15 -3 19.39 21.51 0
 2 -12 -13 -5.46 17.37 0
 2 -4 -3 616.33 4.52 0
 2 9 -1 547.97 15.55 0
 2 12 -2 30.77 18.78 0
 2 14 -3 36.76 22.12 0
 3 10 -2 109.82 16.9 0
 3 14 -4 354.18 23.77 0
 4 -11 -15 43.92 13.54 0
 4 -10 -12 42.56 9.73 0
 4 10 -3 608.05 19.4 0
 4 14 -5 1.99 25.29 0
 5 10 -4 10.1 19.57 0
 5 14 -6 172.7 20.28 0
 5 15 -7 69.23 31.18 0
 5 16 -8 49.08 35.79 0
 6 1 -5 1183.38 11.9 0
 6 12 -6 36.21 17.46 0
 6 13 -7 347.71 26.86 0
 7 -2 -8 315.4 8.45 0
 7 7 -6 3.89 19.11 0
 7 8 -6 463.08 15.61 0
 7 12 -8 1.63 27.15 0
 8 -3 -11 20.68 8.21 0
 8 -2 -10 257.32 10.07 0
 8 2 -8 11.06 14 0
 8 8 -8 107.2 22.4 0
 8 9 -8 355.18 19.1 0
 8 11 -9 36.64 21.3 0
 8 12 -10 19.37 33.22 0
 8 13 -11 -7.66 34.65 0
 9 -2 -13 124.94 12.73 0
 9 -1 -12 50.26 14.49 0
 9 2 -10 23.97 16.52 0
 9 7 -10 19.92 23.7 0
 9 8 -10 17.02 27.28 0
 9 10 -11 109.2 31.97 0
 9 11 -12 94.65 34.37 0
 10 1 -14 27.68 19.55 0
 10 2 -13 -13.34 18.94 0
 10 3 -13 1.56 21.45 0
 10 7 -13 199.86 30.31 0
 10 8 -13 -7.04 31.46 0
 -15 -3 -3 69.99 29.21 0
 -15 -1 -2 41.9 24.6 0
 -15 3 -1 25.1 20.78 0
 -15 4 -1 104.56 17.5 0
 -15 5 -1 2.46 16.17 0
 -15 6 -1 68.36 17.4 0
 -14 -7 -5 -9.97 36.48 0
 -14 -6 -4 79.62 32.8 0
 -13 -9 -6 32.81 34.67 0
 -13 -8 -5 68.91 33.71 0
 -13 -7 -4 -1.85 30 0
 -13 -4 -2 26.77 23.54 0
 -13 -2 -1 100.35 21.1 0
 -13 1 0 -4.75 16.03 0
 -12 -5 -2 35.61 22.09 0
 -12 -1 0 -6.31 17.07 0
 -12 4 1 36.06 12.76 0
 -12 5 1 0.99 11.37 0
 -11 -10 -6 -4.43 30.23 0
 -11 -7 -3 136.27 18 0
 -11 -6 -2 117.35 22.55 0
 -11 -2 0 8.25 16.23 0
 -11 1 1 37.6 12.59 0
 -10 -12 -8 22.66 33.41 0
 -10 -5 -1 38.72 19.35 0
 -10 -3 0 68.6 16.37 0
 -9 -11 -6 205.55 26.85 0
 -9 -10 -5 262.49 24.85 0
 -9 -9 -4 16.98 16.69 0
 -9 -8 -3 16.55 14.83 0
 -9 -1 1 736.15 13.23 0
 -9 4 2 42.2 7.5 0
 -9 5 2 688.04 7.73 0
 -8 -13 -9 25.81 32.82 0
 -8 -11 -6 50.7 24.83 0
 -8 -7 -2 102.78 13.58 0
 -8 -4 0 14.62 14.44 0
 -8 11 1 5.66 5.35 0
 -7 -13 -9 14.59 28.41 0
 -7 -12 -7 -17.63 26 0
 -7 -6 -1 454.85 16.4 0
 -7 -2 1 221.02 11.71 0
 -7 2 2 144.41 6.96 0
 -6 -14 -11 5.58 33.18 0
 -6 -13 -9 159.87 21.49 0
 -6 -12 -7 256.92 25.11 0
 -6 -2 1 208 11.85 0
 -5 -14 -11 10.89 31.05 0
 -5 -13 -9 6.88 24.76 0
 -5 -12 -7 112.69 21.93 0
 -5 -4 0 643.1 10.49 0
 -5 18 -3 17.08 16.88 0
 -4 -13 -9 84.03 23.49 0
 -4 -11 -6 380.93 19.49 0
 -4 -7 -2 24.08 10.07 0
 -3 -14 -12 3.04 28.74 0
 -3 -9 -4 199.92 14.82 0
 -3 10 1 468.63 10.02 0
 -2 -14 -13 16.66 26.76 0
 -2 -13 -10 -10.62 22.24 0
 -2 9 1 582.3 9.23 0
 -2 17 -3 1.89 21.16 0
 -2 18 -4 53.76 23.55 0
 -1 -14 -14 192.71 28.58 0
 -1 -13 -11 278.69 22.14 0
 -1 -12 -9 4.88 17.95 0
 -1 -10 -6 98.86 13.65 0
 -1 -7 -3 62.49 11.62 0
 -1 3 1 529.31 5.35 0
 -1 7 1 761.18 8.66 0
 -1 11 0 980.77 14.11 0
 0 -13 -12 53.92 19.84 0
 0 -12 -10 92.9 16.5 0
 0 -11 -8 104.96 13.7 0
 0 17 -4 94.17 26.3 0
 0 18 -5 21.06 29.63 0
 1 -13 -14 40.26 20.39 0
 1 -12 -11 255.04 15.57 0
 1 -11 -9 19.89 14.68 0
 1 3 0 205.08 6.75 0
 1 11 -1 82.67 11.34 0
 1 13 -2 139.98 19.28 0
 1 16 -4 208.97 25.73 0
 2 15 -4 14.91 23.69 0
 3 -12 -15 15.14 17.85 0
 3 -11 -12 62.26 12.73 0
 3 -10 -10 119.39 10.37 0
 3 9 -2 8.32 16.14 0
 3 12 -3 52.55 18.77 0
 3 15 -5 194.34 26.64 0
 4 -9 -10 127.69 7.79 0
 4 12 -4 -10.3 19.92 0
 4 15 -6 7.7 28.4 0
 4 16 -7 19.16 32.16 0
 4 17 -8 60.6 35.51 0
 5 -9 -12 39.99 6.97 0
 5 -2 -5 52.72 5.37 0
 5 9 -4 1020.36 20.76 0
 5 13 -6 444.76 24.93 0
 6 -3 -7 104.14 5.09 0
 6 8 -5 13.92 18.56 0
 6 11 -6 282 23.07 0
 6 14 -8 -2.41 29.53 0
 6 15 -9 148.75 34.2 0
 7 5 -6 68.67 16.26 0
 7 6 -6 752.17 18.77 0
 7 10 -7 565.01 19.35 0
 7 13 -9 129.85 30.05 0
 7 14 -10 37.33 33.64 0
 8 -5 -14 268.16 8.62 0
 8 3 -8 593.36 16.35 0
 8 6 -8 290.97 19.97 0
 8 10 -9 312.84 26.38 0
 8 11 -10 -2.63 29.57 0
 9 1 -11 106.5 15.06 0
 9 3 -10 625.66 14.91 0
 9 4 -10 34.86 19.89 0
 9 6 -10 211.25 23.23 0
 9 10 -12 5.92 31.42 0
 10 0 -16 21.4 21.78 0
 10 2 -14 8.74 21.5 0
 10 4 -13 -11.13 23.26 0
 10 5 -13 93.94 26.8 0
 10 7 -14 22.06 30.45 0
 10 8 -14 43.5 35.78 0
 -15 -5 -4 92.66 26.19 0
 -15 2 -1 58.15 19.99 0
 -14 -5 -3 -8.75 29.25 0
 -14 -1 -1 140.51 21.61 0
 -14 5 0 97.03 15.6 0
 -13 0 0 349.61 18.19 0
 -13 9 0 18.22 7.19 0
 -12 -10 -6 46.5 35.47 0
 -12 -9 -5 112.46 31.46 0
 -12 -8 -4 205.87 28.15 0
 -12 -7 -3 278.49 27.19 0
 -12 -4 -1 529.07 21.96 0
 -12 3 1 3.24 11.92 0
 -12 6 1 5.36 9.49 0
 -11 -11 -7 27.68 25.61 0
 -10 -11 -6 205.29 29.14 0
 -10 -10 -5 136.67 26.3 0
 -10 -9 -4 214.69 18.16 0
 -10 -8 -3 38.29 22.24 0
 -10 -7 -2 3.72 20.56 0
 -10 -1 1 85.81 13 0
 -9 -13 -9 44.06 32.62 0
 -9 -4 0 -2.6 15.6 0
 -9 3 2 384.94 9.94 0
 -9 6 2 -1.74 5.61 0
 -9 16 -2 15.14 8.19 0
 -8 -12 -7 385.62 21.61 0
 -8 -6 -1 13.05 12.23 0
 -8 -2 1 613.6 12.97 0
 -8 2 2 683.37 8.46 0
 -8 15 -1 106.28 8.28 0
 -6 -14 -10 -0.37 29.65 0
 -6 -10 -4 12.36 19.09 0
 -5 -6 -1 488.51 11.11 0
 -5 -2 1 197.61 8.44 0
 -5 2 2 5.5 4.66 0
 -5 11 1 9.83 8.67 0
 -5 15 -1 69.93 11.47 0
 -4 -14 -11 -33.68 21.3 0
 -4 -12 -7 37.59 20.57 0
 -4 13 0 77.53 10.78 0
 -3 -14 -11 12.19 25.05 0
 -3 -13 -9 269.68 23.93 0
 -3 -11 -6 170.01 18.24 0
 -3 -7 -2 823.14 14.38 0
 -3 16 -2 -10.8 15.27 0
 -3 17 -3 25.29 18.78 0
 -2 -14 -12 112.4 26.73 0
 -2 -12 -8 27.03 18.06 0
 -1 -14 -13 5.6 24.59 0
 -1 -11 -7 149.74 15.6 0
 -1 -4 -1 255.71 10.38 0
 -1 6 1 284.77 6.96 0
 -1 16 -3 10.73 22.08 0
 0 12 -1 62.02 15.34 0
 0 14 -2 348.32 14.87 0
 1 -13 -13 87.22 21.22 0
 1 4 0 105.15 7.46 0
 1 5 0 1380.69 9.94 0
 1 17 -5 24.19 21.25 0
 1 18 -6 -24.5 23.94 0
 2 -11 -10 621.72 14.34 0
 2 -8 -6 1424.54 9.72 0
 2 8 -1 18.3 9.71 0
 2 11 -2 577.41 18.11 0
 2 13 -3 504.33 21.56 0
 2 16 -5 122.39 20.73 0
 2 18 -7 91.72 27.13 0
 3 13 -4 48.15 21.12 0
 3 16 -6 21.64 20.86 0
 3 17 -7 25.47 24.54 0
 4 -11 -14 5.47 12.77 0
 4 9 -3 21.37 12 0
 4 13 -5 13.92 23.37 0
 5 1 -4 476.44 10.08 0
 5 8 -4 -16.51 17.56 0
 5 14 -7 127.22 28.64 0
 5 15 -8 33.89 32.5 0
 5 16 -9 -5.45 36.62 0
 6 7 -5 281.98 18.09 0
 6 10 -6 -1.07 21.77 0
 6 12 -7 10.8 24.19 0
 6 13 -8 57.75 27.59 0
 6 15 -10 -1.86 34.79 0
 7 -3 -9 20.8 7.95 0
 7 9 -7 -6.93 16.33 0
 7 11 -8 156.08 20.26 0
 7 12 -9 166.5 30.75 0
 7 14 -11 23.78 38.9 0
 8 4 -8 10.52 10.53 0
 8 5 -8 386.59 13.97 0
 8 9 -9 53.92 25 0
 8 12 -11 139.19 24.96 0
 9 -3 -15 28.54 12.61 0
 9 0 -12 171.03 16.89 0
 9 7 -11 122.42 26.26 0
 9 9 -12 4.6 29.98 0
 10 1 -15 27.21 20.68 0
 10 2 -15 124.07 26.11 0
 10 4 -14 -8.42 25.75 0
 10 5 -14 102.71 28.57 0
 10 6 -14 70.06 29.02 0
 -15 -4 -3 -18.35 22.86 0
 -15 -2 -2 135.36 19.85 0
 -15 1 -1 41.73 20.62 0
 -14 -7 -4 -21.15 33.99 0
 -14 -2 -1 13.68 21.5 0
 -14 2 0 12.12 15.58 0
 -14 3 0 240.95 16.46 0
 -14 6 0 30.55 13.32 0
 -13 -9 -5 67.44 32.45 0
 -13 -8 -4 60.39 30.43 0
 -13 -5 -2 166.74 24.12 0
 -13 -3 -1 6.84 15.63 0
 -13 -1 0 -24.47 17.57 0
 -12 -6 -2 237.32 24.78 0
 -12 -2 0 19.77 17.07 0
 -12 2 1 287.38 13.63 0
 -12 7 1 391.94 8.56 0
 -11 -11 -6 -8.27 31.44 0
 -11 -10 -5 69.45 30.86 0
 -11 -9 -4 29.52 26.91 0
 -11 -8 -3 6.15 25.35 0
 -11 -5 -1 26.03 13.96 0
 -11 -3 0 636.81 14.35 0
 -10 -12 -7 137.67 34.24 0
 -10 14 -1 6.62 6.17 0
 -9 -10 -4 35.73 23.02 0
 -9 -6 -1 704.25 14.54 0
 -9 -2 1 38.11 13.03 0
 -9 2 2 59.99 10.53 0
 -8 -13 -8 20.98 29.01 0
 -8 -11 -5 -4.78 24.92 0
 -8 -10 -4 17.41 21.66 0
 -8 1 2 37.87 10.18 0
 -8 13 0 53.93 7.47 0
 -7 -14 -10 61.84 25.97 0
 -7 -13 -8 35.38 21.23 0
 -7 -11 -5 70.99 22.49 0
 -7 -9 -3 94.35 14.13 0
 -7 -8 -2 981.46 19.96 0
 -7 -5 0 669.39 15.93 0
 -7 1 2 1916.03 10.46 0
 -7 11 1 43.14 6.9 0
 -7 15 -1 5.4 8.52 0
 -6 -13 -8 78.95 20.26 0
 -6 -11 -5 6.52 20.53 0
 -6 -9 -3 93.2 13.45 0
 -6 -8 -2 291.34 17.62 0
 -6 -5 0 1718.79 16.27 0
 -6 1 2 57.82 7.1 0
 -6 7 2 0.54 3.07 0
 -6 11 1 11.78 7.67 0
 -5 -14 -10 79.28 27.79 0
 -5 -13 -8 -23.63 24.19 0
 -5 -11 -5 94.5 20.74 0
 -5 -10 -4 49.72 17.64 0
 -5 -9 -3 706.47 18.34 0
 -5 13 0 40.89 11.5 0
 -4 -14 -10 207.7 27.48 0
 -4 -13 -8 209.1 22.64 0
 -4 -6 -1 1292.19 11.98 0
 -4 -2 1 61.68 10.31 0
 -3 -12 -7 360.2 20.89 0
 -3 -1 1 251.29 6.53 0
 -3 12 0 143.45 12.63 0
 -3 18 -4 -3.18 22.33 0
 -2 -11 -6 728 17.14 0
 -2 -10 -5 345.02 15.15 0
 -2 -9 -4 64.91 9.56 0
 -2 -8 -3 611.76 13.65 0
 -2 -5 -1 -3.52 11.45 0
 -2 -3 0 723.02 11.24 0
 -2 8 1 12.78 7.39 0
 -2 15 -2 21.16 17.62 0
 -1 -13 -10 122.7 20.62 0
 -1 4 1 976.43 6.13 0
 -1 5 1 18.89 6.04 0
 -1 10 0 3.67 10.94 0
 -1 17 -4 12.22 22.72 0
 0 -14 -14 21.46 25.21 0
 0 -13 -11 185.03 21.95 0
 0 -12 -9 150.01 18.65 0
 0 -5 -2 11.26 8.25 0
 0 -3 -1 670.21 7.54 0
 0 15 -3 174.1 20.63 0
 0 16 -4 13.99 22.93 0
 0 18 -6 -5.45 30.21 0
 1 -8 -5 458.69 9.24 0
 1 10 -1 618.36 11.38 0
 1 12 -2 133.85 17.75 0
 1 14 -3 43.31 19.59 0
 2 -13 -15 11.76 21.62 0
 2 -12 -12 19.61 13.81 0
 2 -9 -7 24.72 8.13 0
 2 -7 -5 188.33 6.14 0
 2 7 -1 1833.77 12.64 0
 2 14 -4 149.06 23.22 0
 3 -12 -14 0.53 15.32 0
 3 -8 -7 45.69 6.7 0
 3 8 -2 1071.62 12.8 0
 3 14 -5 -16.58 24.99 0
 3 17 -8 29.09 32.94 0
 4 8 -3 36.15 11.53 0
 4 11 -4 103.69 14.34 0
 4 14 -6 184.97 25.82 0
 4 15 -7 0.17 29.54 0
 4 16 -8 36.98 33.75 0
 4 17 -9 6.55 28.11 0
 5 -10 -14 15.8 8.23 0
 5 10 -5 190.35 20.74 0
 5 12 -6 39.18 23.41 0
 5 16 -10 62.79 36.51 0
 6 6 -5 136.3 12.1 0
 6 9 -6 332.1 21.6 0
 6 11 -7 11.74 23.09 0
 6 14 -9 -35.25 23.44 0
 7 -5 -11 177.96 5.93 0
 7 -4 -10 187.6 6.93 0
 7 1 -7 2.89 11.05 0
 7 7 -7 60.25 19.78 0
 7 8 -7 12.7 16.22 0
 8 -1 -10 48.58 12.45 0
 8 1 -9 205.87 14.26 0
 8 7 -9 17.61 21.81 0
 8 8 -9 28.3 18.1 0
 8 12 -12 51.2 36.63 0
 9 -3 -16 53.29 13.98 0
 9 -2 -14 314.16 12.51 0
 9 -1 -13 4.9 13 0
 9 6 -11 38.01 22.42 0
 9 10 -13 20.02 26.28 0
 10 1 -16 2.97 22.34 0
 10 2 -16 149.69 27.83 0
 10 3 -15 6.92 25.14 0
 10 4 -15 54.13 27.25 0
 10 5 -15 21.94 30.19 0
 -15 -5 -3 48.12 32.58 0
 -15 -3 -2 39.32 27.73 0
 -14 -6 -3 109.41 29.74 0
 -14 1 0 31.53 17.87 0
 -14 7 0 2.54 11.16 0
 -13 -7 -3 225.7 28.4 0
 -13 -4 -1 65.97 21.84 0
 -12 -10 -5 -8.19 34.32 0
 -12 -9 -4 29.84 30.86 0
 -12 -8 -3 46.25 26.47 0
 -12 -5 -1 47.29 22.22 0
 -12 -3 0 312.94 18.59 0
 -12 1 1 221.48 14.53 0
 -11 -12 -7 96.23 37.96 0
 -11 -7 -2 20.51 16.77 0
 -11 -1 1 36.87 14.82 0
 -10 -13 -8 -21.71 36.94 0
 -10 -10 -4 17.31 26.25 0
 -10 -9 -3 47.71 22.77 0
 -10 -2 1 362.04 14.56 0
 -10 4 2 15.23 8.6 0
 -10 12 0 29.4 4.6 0
 -9 -12 -6 -29.67 28.15 0
 -9 -11 -5 70.15 19.81 0
 -9 -8 -2 240.96 20.72 0
 -8 -12 -6 73.1 26.21 0
 -8 -7 -1 321.37 17.85 0
 -8 -3 1 222.3 13.69 0
 -8 16 -2 -4.17 9.55 0
 -7 -14 -9 16.12 32.05 0
 -7 -7 -1 273.16 17.49 0
 -7 -3 1 67.24 12.2 0
 -7 13 0 20.22 8.66 0
 -7 16 -2 84.58 11.9 0
 -6 -14 -9 9.1 30.15 0
 -6 -12 -6 58.56 17.31 0
 -6 -7 -1 690.09 16.71 0
 -6 -3 1 39.81 12.39 0
 -6 16 -2 27.78 13.62 0
 -5 -14 -9 -5.27 26.55 0
 -5 -12 -6 46.22 21.92 0
 -5 -8 -2 748.33 12.86 0
 -5 -5 0 223.77 13.85 0
 -5 1 2 354.52 7.61 0
 -5 16 -2 103.53 13.75 0
 -5 17 -3 14.02 17.7 0
 -4 -10 -4 177.6 13 0
 -4 -9 -3 8.68 15.05 0
 -4 3 2 2586.5 3.97 0
 -4 10 1 7.43 7.83 0
 -4 17 -3 -7.26 17.15 0
 -4 18 -4 15.19 21.21 0
 -3 -14 -10 35.31 25.4 0
 -3 -13 -8 4.07 20.68 0
 -3 -4 0 244.82 12.22 0
 -3 9 1 29.88 8.94 0
 -2 -14 -11 14 24.7 0
 -2 -13 -9 188.74 20.57 0
 -2 11 0 120.98 10.66 0
 -2 13 -1 21.02 13.71 0
 -2 16 -3 -13.44 20.53 0
 -2 17 -4 29.73 22.39 0
 -2 18 -5 31.43 26.05 0
 -1 -14 -12 71.25 24.83 0
 -1 -12 -8 1.74 16.74 0
 -1 -6 -2 1078.11 9.09 0
 -1 14 -2 21.67 18.08 0
 0 -9 -5 700.43 12.14 0
 0 -8 -4 123.21 10.58 0
 0 8 0 642.41 12.62 0
 0 11 -1 183.8 15.04 0
 0 13 -2 398.75 18.93 0
 1 -13 -12 -7.57 19.51 0
 1 -12 -10 2.3 14.24 0
 1 -10 -7 52.37 10.61 0
 1 -7 -4 54.46 7.93 0
 1 9 -1 289.48 13.65 0
 1 16 -5 3.01 26.2 0
 1 17 -6 34.56 30.28 0
 1 18 -7 13.79 31.96 0
 2 -10 -8 54.12 10.67 0
 2 2 -1 563.02 6.85 0
 2 6 -1 280.74 10.03 0
 2 12 -3 15.78 19.11 0
 2 15 -5 208.92 25.98 0
 2 16 -6 189.08 28.97 0
 3 -9 -8 193.67 7.97 0
 3 10 -3 1563.24 20.12 0
 3 16 -7 23.17 29.31 0
 4 1 -3 1378.33 10.19 0
 4 7 -3 925.36 16.54 0
 4 10 -4 276.78 19.49 0
 4 12 -5 154.86 21.78 0
 5 5 -4 734.2 14.87 0
 5 6 -4 39.22 15.72 0
 5 13 -7 52.34 24.96 0
 5 14 -8 153.02 30.01 0
 5 15 -9 48.26 31.32 0
 6 -4 -8 58.09 4.48 0
 6 8 -6 24.4 18.82 0
 6 12 -8 99.2 26.11 0
 6 13 -9 -13.5 30.15 0
 6 14 -10 52.59 34.74 0
 6 15 -11 82.24 36.48 0
 7 -1 -8 12.97 8.95 0
 7 2 -7 347.52 13.5 0
 7 5 -7 3.93 16.8 0
 7 6 -7 103.78 19.42 0
 7 9 -8 115.89 24.58 0
 7 11 -9 39.44 20.69 0
 7 12 -10 28.39 31.26 0
 7 13 -11 -17.43 33.5 0
 8 -4 -13 77.62 9.57 0
 8 -2 -11 397.06 11.66 0
 8 2 -9 60.24 15.27 0
 8 3 -9 22.56 16.69 0
 8 5 -9 117.11 17.86 0
 8 6 -9 29.58 21.11 0
 8 9 -10 7.65 20.36 0
 8 10 -11 72.03 29.82 0
 8 11 -12 45.14 34.77 0
 9 1 -12 44.23 16.96 0
 9 6 -12 70.36 23.85 0
 9 7 -12 21.41 28.05 0
 9 9 -13 15.58 24.78 0
 10 3 -16 -31.42 27.18 0
 -15 -4 -2 17.51 26.99 0
 -15 -1 -1 16.35 23.59 0
 -14 -5 -2 39.1 26.33 0
 -14 -3 -1 17.34 23.89 0
 -14 0 0 80.4 19.3 0
 -13 -6 -2 24.5 19.12 0
 -13 -2 0 58.08 20.08 0
 -13 3 1 12.54 14.73 0
 -13 4 1 319.52 14.1 0
 -12 -11 -6 192.02 28.87 0
 -11 -11 -5 -20.3 30.31 0
 -11 -9 -3 69.65 25.96 0
 -11 -6 -1 31.92 20.61 0
 -11 -4 0 -1.1 12.88 0
 -10 -12 -6 2.04 32.22 0
 -10 -11 -5 -2.51 21.15 0
 -10 -8 -2 266.17 22.62 0
 -10 2 2 295.41 11.88 0
 -10 3 2 274.87 9.15 0
 -10 5 2 127.46 7.56 0
 -9 -13 -7 90.23 33.04 0
 -9 -7 -1 608.2 20.4 0
 -9 -3 1 70.83 14.18 0
 -9 1 2 630.9 10.44 0
 -9 7 2 30.13 3.48 0
 -8 -13 -7 53.47 28.19 0
 -8 0 2 257.52 10.39 0
 -7 -13 -7 91.12 20.72 0
 -7 0 2 195.98 9.74 0
 -7 17 -3 -2.88 13.24 0
 -6 -13 -7 224.01 19.56 0
 -6 0 2 1145.23 9.9 0
 -6 17 -3 19.47 14.18 0
 -5 -13 -7 73.05 24.36 0
 -5 -7 -1 62.7 15.1 0
 -5 -3 1 -5.39 12.44 0
 -5 18 -4 -2.25 18.03 0
 -4 -15 -11 13.28 29.51 0
 -4 -14 -9 25.8 25.42 0
 -4 -12 -6 82.86 14.47 0
 -4 -8 -2 1422.82 13.64 0
 -4 -5 0 2866.91 16.03 0
 -4 14 -1 17.61 12.35 0
 -3 -15 -12 1.9 30.67 0
 -3 -11 -5 35.34 17.84 0
 -3 -9 -3 1376.11 16.84 0
 -3 15 -2 86.24 16.03 0
 -2 -12 -7 252.42 14.07 0
 -1 -9 -4 45.58 11.74 0
 -1 -2 0 268.17 5.75 0
 -1 15 -3 503.64 21.34 0
 -1 18 -6 21.59 29.08 0
 0 -14 -13 8.78 22.93 0
 0 -11 -7 48.88 13.46 0
 0 14 -3 2.68 19.49 0
 1 -11 -8 1154.17 14.36 0
 1 13 -3 34.76 20.1 0
 2 -13 -14 -13.88 16.94 0
 2 3 -1 327.68 11.08 0
 2 4 -1 642.34 12.56 0
 2 5 -1 815.11 10.47 0
 3 -11 -11 41.33 11.27 0
 3 6 -2 1510.28 12.55 0
 3 13 -5 480.68 22.42 0
 3 17 -9 -14.95 36.31 0
 4 -10 -11 11.94 8.4 0
 4 -2 -4 59.84 4.59 0
 4 5 -3 103.49 14.06 0
 4 6 -3 140.26 10.66 0
 4 13 -6 59.35 22.81 0
 4 14 -7 18.28 27.33 0
 4 15 -8 17.3 31.02 0
 4 16 -9 8.2 33.33 0
 5 3 -4 2440.74 11.56 0
 5 4 -4 -11.47 9.38 0
 5 9 -5 167.39 14.39 0
 5 11 -6 270.94 16.08 0
 5 15 -10 34.82 33.26 0
 6 0 -6 677.2 10.18 0
 6 7 -6 42.78 18.23 0
 7 3 -7 122.43 10.47 0
 7 8 -8 282.78 23.06 0
 7 10 -9 60.84 26.83 0
 7 11 -10 374.27 28.73 0
 7 12 -11 -16.55 31.52 0
 7 13 -12 -28.35 38.26 0
 8 -5 -15 71.71 9.68 0
 8 -3 -12 153.42 9.85 0
 8 0 -10 166.69 13.06 0
 8 7 -10 63.07 23.26 0
 8 8 -10 238.29 19.03 0
 8 9 -11 -6.04 29.03 0
 8 11 -13 13.11 34.6 0
 9 -3 -17 15.88 15.8 0
 9 -2 -15 151.8 16.03 0
 9 -1 -14 18.58 17.35 0
 9 2 -12 90.1 17.81 0
 9 3 -12 -7.98 20.6 0
 9 4 -12 27.15 22.4 0
 9 7 -13 32.56 29.18 0
 9 8 -14 154.18 31.55 0
 9 9 -14 -7.89 25.9 0
 -15 -2 -1 42.9 25.35 0
 -15 3 0 7.71 20.02 0
 -15 4 0 28.81 18.48 0
 -14 -7 -3 18.61 30.19 0
 -14 -4 -1 41.26 23.23 0
 -14 -1 0 12.25 20.07 0
 -14 8 0 -5.6 10.03 0
 -13 -10 -5 15.8 28.54 0
 -13 -5 -1 53.5 24.07 0
 -13 1 1 6.59 17.46 0
 -13 2 1 134.17 13.96 0
 -13 5 1 -5.09 11.85 0
 -12 -10 -4 8.15 30.81 0
 -12 -6 -1 14.6 22.95 0
 -12 -4 0 68.77 20.34 0
 -12 -1 1 237.86 16.95 0
 -12 8 1 0.17 5.93 0
 -11 -12 -6 38.96 35.85 0
 -11 -8 -2 18.11 24.76 0
 -11 -5 0 94.68 18.36 0
 -11 -2 1 279.97 16.17 0
 -10 -13 -7 27.14 33.88 0
 -10 -7 -1 35.03 20 0
 -10 -3 1 29.54 15.45 0
 -10 1 2 34.12 11.11 0
 -10 6 2 222.27 6.69 0
 -10 15 -2 -2.28 6.75 0
 -9 -14 -8 34.36 34.2 0
 -9 -11 -4 -21.14 25.68 0
 -9 -10 -3 632.27 24.66 0
 -9 0 2 180.9 10.71 0
 -9 14 -1 -2.78 7.28 0
 -8 -14 -8 26.13 33.88 0
 -8 -12 -5 37.88 27.02 0
 -8 -11 -4 453.51 18.31 0
 -8 -10 -3 25.48 16.08 0
 -8 -9 -2 599.77 21.47 0
 -8 -6 0 191.62 16.32 0
 -8 -4 1 201.29 14.26 0
 -7 -14 -8 35.83 29.19 0
 -7 -12 -5 38.48 25.31 0
 -7 -11 -4 477.79 17.82 0
 -7 -10 -3 398.83 16.34 0
 -7 -9 -2 36 19.16 0
 -7 -6 0 361.58 16.05 0
 -7 -4 1 141.49 13.34 0
 -6 -15 -10 14.71 33.44 0
 -6 -14 -8 79.35 29.28 0
 -6 -11 -4 71.94 15.81 0
 -6 -10 -3 127.77 14.06 0
 -6 -9 -2 98.96 18.36 0
 -6 -6 0 3.53 14.66 0
 -5 -15 -10 32.18 29.58 0
 -5 -14 -8 245.68 25.71 0
 -5 -11 -4 736.21 21.39 0
 -5 -10 -3 351.89 18.38 0
 -5 6 2 832.99 3.65 0
 -5 10 1 644.64 8.96 0
 -5 14 -1 23.53 10.98 0
 -4 -13 -7 449.4 22.7 0
 -4 -7 -1 188.76 14.17 0
 -4 12 0 8.81 9.96 0
 -4 15 -2 8.77 16.5 0
 -3 -12 -6 73.07 18.81 0
 -3 -8 -2 421.94 14.39 0
 -3 13 -1 234.8 14.58 0
 -3 16 -3 3.5 18.31 0
 -3 17 -4 77.77 22.23 0
 -3 18 -5 94.91 25.64 0
 -2 -15 -12 1.38 31.08 0
 -2 -14 -10 183.91 23.21 0
 -2 -13 -8 59.83 20.65 0
 -2 7 1 1896.23 8.82 0
 -1 -14 -11 62.25 22.67 0
 -1 -13 -9 312.35 18.87 0
 -1 -8 -3 5.7 10.94 0
 -1 9 0 1258.83 12.31 0
 -1 16 -4 298.74 17.22 0
 -1 17 -5 -13.47 24.49 0
 0 -14 -12 2.58 23.16 0
 0 -13 -10 56.2 17.92 0
 0 -7 -3 1949.17 11.62 0
 0 10 -1 1024.65 15.29 0
 0 15 -4 47.8 22.79 0
 0 16 -5 4.75 24.29 0
 0 17 -6 91.83 29.98 0
 1 -14 -14 28.46 23.8 0
 1 -4 -2 192.49 5.73 0
 1 8 -1 18.12 13.4 0
 1 14 -4 426.12 22.41 0
 1 17 -7 29.83 31.75 0
 1 18 -8 5.39 26.51 0
 2 -12 -11 23.32 12.26 0
 2 -11 -9 88.02 12.25 0
 2 9 -2 1148.75 13.24 0
 2 14 -5 51.94 23.99 0
 2 16 -7 34.62 27.97 0
 2 17 -8 34.91 34.11 0
 3 -12 -13 -0.07 13.21 0
 3 -6 -5 137.47 4.48 0
 3 3 -2 8.51 11.77 0
 3 4 -2 337.92 13.24 0
 3 5 -2 20.79 9.77 0
 3 9 -3 12.9 16.49 0
 3 15 -7 405.49 29.85 0
 3 16 -8 83.54 30.83 0
 4 -11 -13 68.71 10.07 0
 4 3 -3 20.08 11.28 0
 4 4 -3 747.51 10.75 0
 4 9 -4 168.46 13.61 0
 4 16 -10 13.35 34.89 0
 5 -1 -5 1530.64 9.35 0
 5 12 -7 199.2 18.01 0
 5 13 -8 -0.97 25.43 0
 5 14 -9 1.49 28.65 0
 6 -6 -10 220 4.04 0
 6 -5 -9 104.72 4.78 0
 6 6 -6 440.48 17.66 0
 6 11 -8 492.3 19.17 0
 6 12 -9 -8.53 28.51 0
 6 14 -11 9.13 26.1 0
 7 0 -8 1028.45 12.15 0
 7 7 -8 158.11 21.65 0
 7 9 -9 41.28 25.26 0
 8 1 -10 32.01 14.32 0
 8 6 -10 395.64 22.92 0
 8 8 -11 96.42 26.23 0
 9 -2 -16 40.71 17.29 0
 9 2 -13 141.08 22.94 0
 9 7 -14 13.31 29.94 0
 9 8 -15 20.55 33.61 0
 -15 -5 -2 16.11 31.16 0
 -15 -3 -1 -3.6 25.86 0
 -15 1 0 19.11 19.68 0
 -15 2 0 47.51 18.44 0
 -15 5 0 9.94 16.3 0
 -14 -6 -2 103.28 21.98 0
 -14 -2 0 10.62 21.36 0
 -13 -7 -2 -24.33 20.75 0
[truncated: 757,078 more chars]
